# Supplementary material for: Commensal microbiota modulate gene expression in the skin
Source: Microbiome. 2018 Jan 30;6:20. doi: 10.1186/s40168-018-0404-9 (PMC5789709; doi:10.1186/s40168-018-0404-9)
Supplement: Supplementary file 1 — Sample summary statistics. Rows contain the 16 samples analyzed; with columns containing associated sequencing statistics and metadata. (XLSX 56 kb) [file 40168_2018_404_MOESM1_ESM.xlsx]

## Sheet: Table_S1
SampleID	RunName	SubjectID	Condition	SampleType	SkinCollected	RNAextracted	SeqMethod	Gender	Age	Total Number of Reads	Total Number of Mapped Reads	Total Number of Mapped Reads Post-Filtering	Assigned	Unassigned_Ambiguity	Unassigned_NoFeatures	Assigned rRNA (filtered after assignment)
Sample_6596	RNAseq_01	SPF01	SPF	WholeSkin	2012-07-24	2012-07-25	polyA	male	8-10wks	72757674	62335078	60081025	51267174	2315453	6498398	224594
Sample_6597	RNAseq_01	SPF02	SPF	WholeSkin	2012-07-24	2012-07-25	polyA	male	8-10wks	69651865	59800520	57754243	49266984	2226937	6260322	208643
Sample_6598	RNAseq_01	SPF03	SPF	WholeSkin	2012-07-24	2012-07-25	polyA	male	8-10wks	65955099	52040871	50141776	42746994	1927337	5467445	160135
Sample_6599	RNAseq_01	SPF04	SPF	WholeSkin	2012-07-24	2012-07-25	polyA	male	8-10wks	72113150	61729876	59149077	50319443	2306644	6522990	197840
Sample_6600	RNAseq_01	GF01	GF	WholeSkin	2012-07-24	2012-07-25	polyA	male	8-10wks	67288604	57718803	56206773	48847462	1830370	5528941	132970
Sample_6601	RNAseq_01	GF02	GF	WholeSkin	2012-07-24	2012-07-25	polyA	male	8-10wks	71316109	60235230	58618099	49337341	2026047	7254711	188685
Sample_6602	RNAseq_01	GF03	GF	WholeSkin	2012-07-24	2012-07-25	polyA	male	8-10wks	61529302	52490399	50303995	43403757	1984176	4916062	160428
Sample_6603	RNAseq_01	GF04	GF	WholeSkin	2012-07-24	2012-07-25	polyA	male	8-10wks	69810550	60346474	59123984	49326890	1856616	7940478	142575
Sample_6604	RNAseq_01	GF05	GF	WholeSkin	2012-07-24	2012-07-25	polyA	male	8-10wks	64964852	54821974	53419104	46145811	1884660	5388633	117232
Sample_9977	RNAseq_02	GF06	GF	WholeSkin	2013-04-03	2013-04-16	polyA	male	8-10wks	111158646	95374019	91119170	83570499	3326498	4222173	84872
Sample_9978	RNAseq_02	GF07	GF	WholeSkin	2013-04-03	2013-04-16	polyA	male	8-10wks	147630837	126988614	122366464	112061417	4247620	6057427	115250
Sample_9979	RNAseq_02	GF08	GF	WholeSkin	2013-04-03	2013-04-16	polyA	male	8-10wks	102999593	89135425	86052537	78914121	2971765	4166651	111157
Sample_9980	RNAseq_02	GF09	GF	WholeSkin	2013-04-03	2013-04-16	polyA	male	8-10wks	139344898	119142825	115854019	104393250	3728617	7732152	86284
Sample_9981	RNAseq_02	SPF05	SPF	WholeSkin	2013-04-03	2013-04-16	polyA	male	8-10wks	108426598	92607980	89327548	81882015	3120917	4324616	113880
Sample_9982	RNAseq_02	SPF06	SPF	WholeSkin	2013-04-03	2013-04-16	polyA	male	8-10wks	117689354	101808760	97603623	89352670	3391642	4859311	104730
Sample_9983	RNAseq_02	SPF07	SPF	WholeSkin	2013-04-03	2013-04-16	polyA	male	8-10wks	124839183	106615530	102241996	93715463	3608189	4918344	91567
