# Supplementary material for: Commensal microbiota modulate gene expression in the skin
Source: Microbiome. 2018 Jan 30;6:20. doi: 10.1186/s40168-018-0404-9 (PMC5789709; doi:10.1186/s40168-018-0404-9)
Supplement: Supplementary file 3 — Dataset S1. Results from differential expression analysis. Rows contain the 15,448 features analyzed. Columns contain Ensembl feature id, mean expression of GF samples, mean expression of SPF samples, the NOISeq differential expression statistic theta, the probability of differential expression (equal to 1-FDR-corrected p value when using NOISeqBio, DEGs defined as those with prob. > 0.9), the log2 fold change in expression (upregulated in GF > 0, downregulated in GF < 0), feature length, chromosome, feature start and end coordinates, feature biotype, and feature symbol. (XLSX 2289 kb) [file 40168_2018_404_MOESM3_ESM.xlsx]

## Sheet: Dataset S1
gene_id	GF_mean	SPF_mean	theta	prob	log2FC	length	Chrom	GeneStart	GeneEnd	Biotype	gene_symbol
ENSMUSG00000000001.4	9396.69	9726.58	-0.255598	0.504339	-0.0497802	3262	3	108107280	108146146	protein_coding	Gnai3
ENSMUSG00000000028.14	532.114	374.776	0.644368	0.869294	0.505704	2252	16	18780447	18811987	protein_coding	Cdc45
ENSMUSG00000000031.15	20319	30655.4	-1.44198	0.957019	-0.593313	2372	7	142575529	142578143	lincRNA	H19
ENSMUSG00000000037.16	200.491	213.286	-0.110601	0.140432	-0.0892491	6079	X	161117193	161258213	protein_coding	Scml2
ENSMUSG00000000056.7	2283.16	2527.85	-0.418297	0.736682	-0.14688	4806	11	121237253	121255856	protein_coding	Narf
ENSMUSG00000000058.6	4119.12	5214.93	-1.07985	0.932075	-0.340314	3335	6	17281185	17289115	protein_coding	Cav2
ENSMUSG00000000078.6	6124.85	6590.86	-0.405514	0.724986	-0.105793	4217	13	5861489	5870393	protein_coding	Klf6
ENSMUSG00000000085.16	943.738	992.677	-0.150309	0.24001	-0.0729385	7731	4	120405281	120530186	protein_coding	Scmh1
ENSMUSG00000000088.6	7140.59	8595.34	-1.17576	0.93901	-0.267513	690	9	57521232	57532424	protein_coding	Cox5a
ENSMUSG00000000093.6	172.418	151.563	0.236081	0.526279	0.185995	3626	11	85832551	85841948	protein_coding	Tbx2
ENSMUSG00000000094.12	87.2894	71.7738	0.267309	0.5861	0.282349	3401	11	85886422	85916097	protein_coding	Tbx4
ENSMUSG00000000120.6	1037.36	1200.21	-0.268429	0.530484	-0.210364	3446	11	95568818	95587735	protein_coding	Ngfr
ENSMUSG00000000125.5	1484.11	1660.06	-0.339606	0.654467	-0.161633	3076	11	103774150	103817957	protein_coding	Wnt3
ENSMUSG00000000126.11	463.478	355.782	0.549341	0.843236	0.381507	3329	11	59306928	59333552	protein_coding	Wnt9a
ENSMUSG00000000127.14	1502.86	1675.15	-0.376221	0.697946	-0.156578	3473	17	63896018	64139494	protein_coding	Fer
ENSMUSG00000000131.15	1346.23	1463.14	-0.297041	0.584477	-0.120143	16920	7	126101715	126200501	protein_coding	Xpo6
ENSMUSG00000000134.17	1413.06	1469.15	-0.137228	0.20518	-0.0561626	9261	X	7762560	7775202	protein_coding	Tfe3
ENSMUSG00000000142.15	1685.03	1586.96	0.198879	0.446336	0.0865068	5506	11	108920349	108950783	protein_coding	Axin2
ENSMUSG00000000148.17	642.536	620.471	0.104869	0.194978	0.0504131	6179	5	140705011	140719379	protein_coding	Brat1
ENSMUSG00000000149.10	3176.35	2991.22	0.30629	0.651752	0.0866343	3416	5	140758408	140830431	protein_coding	Gna12
ENSMUSG00000000154.16	285.029	309.373	-0.177199	0.314276	-0.118241	1699	7	143473736	143499334	protein_coding	Slc22a18
ENSMUSG00000000167.14	61.4848	44.9139	0.491651	0.816943	0.453066	2813	9	50617321	50625000	protein_coding	Pih1d2
ENSMUSG00000000168.9	2547.38	2997.19	-0.687756	0.871463	-0.234596	4886	9	50634633	50659780	protein_coding	Dlat
ENSMUSG00000000171.4	6429.32	7683.13	-1.07229	0.931427	-0.257029	1287	9	50596338	50603849	protein_coding	Sdhd
ENSMUSG00000000183.6	46.2144	71.6639	-0.494295	0.793794	-0.632905	4657	6	127015586	127028187	protein_coding	Fgf6
ENSMUSG00000000184.12	5428.8	3217.39	1.71737	0.936241	0.754743	9409	6	127125162	127152193	protein_coding	Ccnd2
ENSMUSG00000000194.13	1892.45	1998.1	-0.235263	0.459582	-0.0783721	12766	2	31152316	31218775	protein_coding	Gpr107
ENSMUSG00000000197.7	27.1546	28.3197	-0.0556322	0.0307741	-0.0606103	7115	14	123276641	123627144	protein_coding	Nalcn
ENSMUSG00000000214.11	186.58	207.121	-0.138395	0.208202	-0.150681	2364	7	142892752	142931128	protein_coding	Th
ENSMUSG00000000216.8	239.636	282.116	-0.269353	0.532297	-0.235443	2991	7	121734479	121768475	protein_coding	Scnn1g
ENSMUSG00000000223.13	484.932	559.367	-0.250401	0.49325	-0.206011	8553	X	134404551	134456573	protein_coding	Drp2
ENSMUSG00000000244.17	159.651	286.973	-0.981349	0.924067	-0.845995	6234	7	143005046	143019644	protein_coding	Tspan32
ENSMUSG00000000247.11	2236.32	1096.2	1.57598	0.928886	1.02862	4393	2	38339281	38369733	protein_coding	Lhx2
ENSMUSG00000000248.16	235.148	429.573	-1.00505	0.925288	-0.869331	2847	6	128934381	128984707	protein_coding	Clec2g
ENSMUSG00000000253.12	1359.22	2004.87	-0.978944	0.923794	-0.560728	1871	13	45507444	45546382	protein_coding	Gmpr
ENSMUSG00000000266.11	1169.79	1115.7	0.150189	0.322189	0.0682986	8114	X	140664599	140767715	protein_coding	Mid2
ENSMUSG00000000275.16	2002.08	2969.18	-1.21978	0.94311	-0.568566	5754	11	88999376	89020293	protein_coding	Trim25
ENSMUSG00000000276.11	547.102	440.503	0.512054	0.827325	0.31266	8387	11	89035179	89066850	protein_coding	Dgke
ENSMUSG00000000278.10	5302.89	6357.39	-0.961836	0.921144	-0.261655	2097	11	88924020	88955465	protein_coding	Scpep1
ENSMUSG00000000282.12	1174.57	1202.18	-0.0779841	0.0700408	-0.0335281	4627	11	74830920	74845725	protein_coding	Mnt
ENSMUSG00000000290.13	1551.29	3090.69	-1.85622	0.970069	-0.994457	3052	10	77530252	77565708	protein_coding	Itgb2
ENSMUSG00000000295.12	543.53	431.909	0.552382	0.844239	0.331631	3509	10	31313382	31328204	protein_coding	Hddc2
ENSMUSG00000000296.7	914.294	818.805	0.295959	0.635878	0.159138	1267	10	31332380	31445921	protein_coding	Tpd52l1
ENSMUSG00000000301.16	117.515	111.32	0.105283	0.196103	0.0781348	2104	11	59970614	60046489	protein_coding	Pemt
ENSMUSG00000000303.12	11809.2	9828.02	1.09644	0.914366	0.264937	4574	8	106603351	106670246	protein_coding	Cdh1
ENSMUSG00000000305.12	724.679	767.067	-0.108544	0.135686	-0.0820109	7257	2	179442431	179899373	protein_coding	Cdh4
ENSMUSG00000000308.14	5676.53	5110.74	0.440912	0.784162	0.151476	2496	2	121357714	121363737	protein_coding	Ckmt1
ENSMUSG00000000317.11	244.808	217.575	0.224648	0.502601	0.170137	3719	11	70224128	70229798	protein_coding	Bcl6b
ENSMUSG00000000318.16	2829.46	5243.22	-1.77263	0.95822	-0.889928	2899	11	70156197	70170834	protein_coding	Clec10a
ENSMUSG00000000320.10	720.483	606.679	0.376418	0.732013	0.248032	4085	11	70241457	70255353	protein_coding	Alox12
ENSMUSG00000000325.15	515.091	558.966	-0.189882	0.348209	-0.117933	6425	16	18348182	18407076	protein_coding	Arvcf
ENSMUSG00000000326.12	1032.06	1217.39	-0.478843	0.782959	-0.238268	2532	16	18406886	18426852	protein_coding	Comt
ENSMUSG00000000339.14	784.988	751.136	0.134035	0.276686	0.0635964	1880	3	116488963	116508208	protein_coding	Rtca
ENSMUSG00000000340.10	1277.17	1198.82	0.215532	0.483207	0.0913317	3348	3	116513070	116549981	protein_coding	Dbt
ENSMUSG00000000346.8	12159.7	11978.6	0.154994	0.33547	0.0216551	1826	15	100615628	100620731	protein_coding	Dazap2
ENSMUSG00000000355.13	2064.71	2163.43	-0.209696	0.398914	-0.0673827	1571	X	38600578	38613426	protein_coding	Mcts1
ENSMUSG00000000359.3	181.63	235.451	-0.412788	0.73166	-0.374424	2156	2	152626951	152635198	protein_coding	Rem1
ENSMUSG00000000374.7	3222.25	3094.22	0.22331	0.499783	0.058494	5048	10	78186725	78244642	protein_coding	Trappc10
ENSMUSG00000000378.15	1228.92	1308.27	-0.222448	0.429808	-0.090262	3666	11	6546887	6596744	protein_coding	Ccm2
ENSMUSG00000000384.15	1804.86	1615.72	0.38361	0.739069	0.159711	3696	11	6615598	6626067	protein_coding	Tbrg4
ENSMUSG00000000385.7	275.929	86.9382	1.36295	0.923448	1.66623	3159	16	97564684	97611195	protein_coding	Tmprss2
ENSMUSG00000000386.14	257.153	845.45	-1.73419	0.958659	-1.71709	3646	16	97447035	97462907	protein_coding	Mx1
ENSMUSG00000000392.17	687.09	900.867	-0.66145	0.865256	-0.390815	5662	2	62500943	62574075	protein_coding	Fap
ENSMUSG00000000399.10	4164.58	4563.39	-0.532303	0.816392	-0.131934	2101	6	126821721	126849136	protein_coding	Ndufa9
ENSMUSG00000000402.2	305.62	252.832	0.311024	0.658468	0.27356	2704	X	166523007	166585720	protein_coding	Egfl6
ENSMUSG00000000409.14	195.254	203.816	-0.0791624	0.0723461	-0.0619141	2929	4	129548344	129573641	protein_coding	Lck
ENSMUSG00000000416.16	921.57	796.833	0.387799	0.743025	0.209817	8829	6	18366478	18514843	protein_coding	Cttnbp2
ENSMUSG00000000420.15	2976.71	3830.29	-1.09618	0.933746	-0.363736	5519	18	24205344	24286818	protein_coding	Galnt1
ENSMUSG00000000439.9	741.417	760.599	-0.0755073	0.0652547	-0.0368514	7005	6	115601902	115622624	protein_coding	Mkrn2
ENSMUSG00000000440.12	739.662	851.906	-0.329997	0.640325	-0.203827	2953	6	115360951	115490399	protein_coding	Pparg
ENSMUSG00000000441.17	2013.63	2067.04	-0.117866	0.157435	-0.0377653	6845	6	115618067	115676635	protein_coding	Raf1
ENSMUSG00000000486.13	259.27	305.348	-0.344445	0.661184	-0.235999	2763	7	127214447	127233130	protein_coding	2017-09-01
ENSMUSG00000000489.6	1282.53	1518.12	-0.486248	0.788118	-0.243301	2918	15	79995900	80014808	protein_coding	Pdgfb
ENSMUSG00000000530.16	1126.86	1600.82	-1.04368	0.928708	-0.506502	4265	15	101128522	101145336	protein_coding	Acvrl1
ENSMUSG00000000531.4	516.13	390.687	0.583652	0.851434	0.401721	2013	15	101224207	101232755	protein_coding	Grasp
ENSMUSG00000000532.10	3860.84	2924.47	1.25337	0.92054	0.400738	4413	15	101174067	101213679	protein_coding	Acvr1b
ENSMUSG00000000538.18	3064.74	3188.38	-0.183816	0.332116	-0.0570583	8764	11	60226714	60352905	protein_coding	Tom1l2
ENSMUSG00000000552.9	5933.98	7148.43	-1.23735	0.943299	-0.268625	2291	15	103313895	103340086	protein_coding	Zfp385a
ENSMUSG00000000555.6	1357.67	1705.28	-0.635377	0.857546	-0.32887	4379	15	103344289	103366763	protein_coding	Itga5
ENSMUSG00000000561.14	1028.35	899.848	0.382085	0.737602	0.192578	4841	3	105959369	105970037	protein_coding	Wdr77
ENSMUSG00000000562.5	94.6464	121.179	-0.370938	0.692659	-0.356526	3729	3	105870858	105908926	protein_coding	Adora3
ENSMUSG00000000563.17	9485.22	10333.4	-0.705752	0.876342	-0.123566	4105	3	105942698	105960099	protein_coding	Atp5f1
ENSMUSG00000000567.5	2264.35	1120.29	1.60511	0.936391	1.01523	4135	11	112782224	112787760	protein_coding	Sox9
ENSMUSG00000000568.15	2848.22	2253.74	0.862773	0.89632	0.337743	7354	5	99955935	99978938	protein_coding	Hnrnpd
ENSMUSG00000000579.14	43.6544	50.3785	-0.256981	0.507247	-0.206681	3777	17	6601671	6609774	protein_coding	Dynlt1c
ENSMUSG00000000581.8	1781.15	1905.27	-0.278185	0.549339	-0.0971833	3995	11	17257579	17269176	protein_coding	C1d
ENSMUSG00000000594.7	2857.17	3739.64	-1.13866	0.938028	-0.388313	4127	11	55098115	55113029	protein_coding	Gm2a
ENSMUSG00000000600.15	705.217	714.4	-0.0374385	0.00849953	-0.0186648	21853	5	3803184	3845564	protein_coding	Krit1
ENSMUSG00000000605.8	3247.54	3451.42	-0.355875	0.675872	-0.0878437	4578	7	7282316	7299511	protein_coding	Clcn4
ENSMUSG00000000627.15	78.949	111.367	-0.506819	0.802416	-0.496323	5290	6	82911885	82939769	protein_coding	Sema4f
ENSMUSG00000000628.10	2478.51	3689.95	-1.44802	0.957375	-0.574128	5969	6	82725025	82774454	protein_coding	Hk2
ENSMUSG00000000631.20	4688.71	4484.21	0.241527	0.537253	0.0643396	16037	11	77763246	77865980	protein_coding	Myo18a
ENSMUSG00000000673.8	113.672	110.867	0.0393497	0.0466911	0.0360478	1222	17	83831356	83846790	protein_coding	Haao
ENSMUSG00000000682.7	1515.9	2670.22	-1.65212	0.960519	-0.816785	1187	4	134082448	134095082	protein_coding	Cd52
ENSMUSG00000000686.11	93.2461	117.027	-0.368184	0.689794	-0.32773	3035	11	77515121	77538607	protein_coding	Abhd15
ENSMUSG00000000690.5	795.579	490.811	1.00362	0.908447	0.696838	1964	11	96292476	96301569	protein_coding	Hoxb6
ENSMUSG00000000693.10	319.839	612.684	-1.16385	0.938806	-0.937798	4603	6	83034173	83052562	protein_coding	Loxl3
ENSMUSG00000000708.14	2910.21	2727.43	0.305528	0.650637	0.0935788	4867	17	53566861	53672720	protein_coding	Kat2b
ENSMUSG00000000711.2	4927.47	5220.1	-0.363069	0.684247	-0.0832307	3166	10	128677193	128696268	protein_coding	Rab5b
ENSMUSG00000000730.13	84.9726	62.4668	0.353461	0.708024	0.443909	2988	10	78041947	78063622	protein_coding	Dnmt3l
ENSMUSG00000000732.8	980.182	941.421	0.11292	0.217097	0.0582085	2756	10	78069360	78079525	protein_coding	Icosl
ENSMUSG00000000738.17	2293.77	2390.46	-0.19898	0.371866	-0.0595675	4188	8	123062942	123097760	protein_coding	Spg7
ENSMUSG00000000739.13	1762.42	2325.68	-0.75855	0.889546	-0.400099	1764	8	123142847	123158315	protein_coding	Sult5a1
ENSMUSG00000000740.11	2109.34	1781.72	0.62889	0.8638	0.243524	2352	8	123102350	123105244	protein_coding	Rpl13
ENSMUSG00000000743.8	6318.35	6411.73	-0.108056	0.134565	-0.021164	3260	8	123204264	123212763	protein_coding	Chmp1a
ENSMUSG00000000751.13	2039.39	1847.68	0.402525	0.755947	0.142418	5578	11	75298166	75348324	protein_coding	Rpa1
ENSMUSG00000000753.15	10258.5	13863.6	-1.48523	0.959445	-0.434486	2359	11	75409769	75422701	protein_coding	Serpinf1
ENSMUSG00000000759.14	1123.56	1070.36	0.158601	0.345324	0.0699818	8568	8	12614277	12672248	protein_coding	Tubgcp3
ENSMUSG00000000776.12	1329.89	1212.04	0.275633	0.601061	0.133874	2156	14	70438748	70443471	protein_coding	Polr3d
ENSMUSG00000000782.15	1121.4	645.145	1.25466	0.920677	0.797602	2625	11	52252371	52283014	protein_coding	Tcf7
ENSMUSG00000000787.12	16075.4	14158	0.850138	0.894907	0.183235	5277	X	13280970	13294052	protein_coding	Ddx3x
ENSMUSG00000000791.8	30.9218	45.7982	-0.554426	0.826165	-0.566668	2873	8	70808449	70821424	protein_coding	Il12rb1
ENSMUSG00000000794.9	207.488	280.074	-0.442309	0.756986	-0.432781	10451	3	89520164	89675132	protein_coding	Kcnn3
ENSMUSG00000000804.14	1982.74	1858.81	0.247758	0.549522	0.093117	7680	11	84984442	85140161	protein_coding	Usp32
ENSMUSG00000000805.18	103.67	83.3084	0.32012	0.670425	0.315464	1966	11	84957786	84966044	protein_coding	Car4
ENSMUSG00000000811.13	1004.93	936.975	0.185095	0.413765	0.101008	2836	6	89643988	89675529	protein_coding	Txnrd3
ENSMUSG00000000823.16	1754.32	1399.15	0.791282	0.889026	0.326358	6810	2	181582103	181592803	protein_coding	Zfp512b
ENSMUSG00000000826.16	3798.09	3759.13	0.0629928	0.0921976	0.0148738	6953	2	181520485	181555133	protein_coding	Dnajc5
ENSMUSG00000000827.18	2915.19	3142.59	-0.384607	0.705897	-0.108364	4982	2	181497142	181517966	protein_coding	Tpd52l2
ENSMUSG00000000838.17	2042.76	2021.05	0.0357382	0.0410199	0.0154117	8966	X	68678541	68717963	protein_coding	Fmr1
ENSMUSG00000000861.15	542.182	384.986	0.704538	0.87984	0.493971	13175	11	24078056	24174123	protein_coding	Bcl11a
ENSMUSG00000000869.12	68.7941	74.8443	-0.152507	0.246037	-0.121607	1227	11	53602982	53618669	protein_coding	Il4
ENSMUSG00000000876.11	2849.42	2849.62	-0.000253641	0.00479309	-0.000101072	3114	2	154585758	154603708	protein_coding	Pxmp4
ENSMUSG00000000881.12	1298.73	1120.08	0.488786	0.815322	0.213492	5844	X	100767722	100818410	protein_coding	Dlg3
ENSMUSG00000000884.16	276.564	220.351	0.45349	0.792479	0.327809	4164	16	18498768	18566679	protein_coding	Gnb1l
ENSMUSG00000000901.15	1968.63	828.06	0.985504	0.907936	1.24938	2572	10	75923222	75932502	protein_coding	Mmp11
ENSMUSG00000000902.13	1607.56	1344.59	0.594016	0.853443	0.25771	7930	10	75896769	75921617	protein_coding	Smarcb1
ENSMUSG00000000915.15	3099.15	2698.52	0.480579	0.81039	0.199705	7369	5	123973628	124005558	protein_coding	Hip1r
ENSMUSG00000000916.15	501.424	455.415	0.231106	0.516075	0.138851	4317	5	135369953	135376805	protein_coding	Nsun5
ENSMUSG00000000934.8	596.948	648.926	-0.225355	0.436665	-0.120448	1903	15	75657035	75678800	protein_coding	Top1mt
ENSMUSG00000000938.11	259.744	336.013	-0.488257	0.78953	-0.371431	3270	6	52231197	52240854	protein_coding	Hoxa10
ENSMUSG00000000942.10	92.3009	109.344	-0.311229	0.609764	-0.244461	1594	6	52189671	52191753	protein_coding	Hoxa4
ENSMUSG00000000948.16	34.7357	39.4981	-0.209397	0.39817	-0.185365	5216	7	59974149	60005064	protein_coding	Gm38393
ENSMUSG00000000957.9	10274.7	9842.12	0.244706	0.543553	0.0620484	4299	14	54431612	54441265	protein_coding	Mmp14
ENSMUSG00000000958.9	195.708	361.294	-1.08146	0.932224	-0.884471	3292	14	54369442	54417780	protein_coding	Slc7a7
ENSMUSG00000000959.6	1984.37	2078.01	-0.180717	0.323796	-0.0665222	3815	14	54360841	54369673	protein_coding	Oxa1l
ENSMUSG00000000976.13	792.341	759.995	0.127391	0.257829	0.0601319	6419	11	83753696	83783754	protein_coding	Heatr6
ENSMUSG00000000983.13	209.659	71.0004	1.20511	0.914365	1.56215	1220	11	83709015	83711348	protein_coding	Wfdc18
ENSMUSG00000001016.12	1734.06	1297.41	0.896049	0.902001	0.418511	8580	3	90476126	90488379	protein_coding	Ilf2
ENSMUSG00000001017.15	5994.06	5665.5	0.387891	0.743111	0.0813293	3637	3	90498956	90509498	protein_coding	Chtop
ENSMUSG00000001018.15	2946.36	3189.22	-0.370245	0.691946	-0.114268	2290	3	90488026	90491033	protein_coding	Snapin
ENSMUSG00000001020.8	1848.08	2455.02	-0.821022	0.900513	-0.409712	584	3	90603771	90606045	protein_coding	S100a4
ENSMUSG00000001021.12	8991.32	175.751	3.78116	0.992721	5.67692	5660	3	90560578	90602702	protein_coding	S100a3
ENSMUSG00000001025.8	38976.9	30437.7	1.39039	0.923538	0.356762	1367	3	90612882	90624181	protein_coding	S100a6
ENSMUSG00000001027.7	1790.71	2684.65	-1.09056	0.933139	-0.584201	7041	11	106318592	106353288	protein_coding	Scn4a
ENSMUSG00000001029.15	295.831	384.547	-0.539443	0.819588	-0.378386	1904	11	106377656	106388075	protein_coding	Icam2
ENSMUSG00000001034.17	1035.53	1057.7	-0.0728195	0.0601773	-0.0305703	4394	11	61488812	61494406	protein_coding	Mapk7
ENSMUSG00000001036.17	2655.94	2567.6	0.159387	0.347457	0.0488055	5228	11	61517249	61579687	protein_coding	Epn2
ENSMUSG00000001039.12	430.058	284.394	0.763579	0.88776	0.596638	1593	11	61505144	61512931	protein_coding	B9d1
ENSMUSG00000001052.15	2082.11	2027.12	0.120259	0.237652	0.0386195	6020	3	129982759	130061553	protein_coding	Sec24b
ENSMUSG00000001053.15	1909.51	1317.9	1.12229	0.918823	0.534962	2728	11	51643063	51650842	protein_coding	N4bp3
ENSMUSG00000001054.9	3074.94	2229.92	1.21791	0.915455	0.463561	2161	11	51623671	51635896	protein_coding	Rmnd5b
ENSMUSG00000001056.3	4468.39	3456.24	1.0016	0.908376	0.370551	1146	11	51619735	51623714	protein_coding	Nhp2
ENSMUSG00000001062.17	1426.12	1365.28	0.163532	0.358608	0.0628967	5153	8	123242356	123254348	protein_coding	Vps9d1
ENSMUSG00000001065.14	862.137	767.244	0.342972	0.696714	0.168232	5530	8	123254195	123269745	protein_coding	Zfp276
ENSMUSG00000001082.12	1317.83	1187.39	0.345761	0.69974	0.150372	2894	5	34633642	34637212	protein_coding	Mfsd10
ENSMUSG00000001089.14	3603.43	2612.23	1.28483	0.920967	0.464089	8112	4	136469761	136554780	protein_coding	Luzp1
ENSMUSG00000001098.15	2257.97	2324.15	-0.126706	0.178716	-0.0416752	4039	5	114363567	114380508	protein_coding	Kctd10
ENSMUSG00000001100.10	2776.02	2665.49	0.203562	0.456937	0.0586205	3783	11	78512193	78522736	protein_coding	Poldip2
ENSMUSG00000001103.7	218.5	169.189	0.438566	0.782596	0.369	1359	11	78503447	78505081	protein_coding	Sebox
ENSMUSG00000001105.15	4007.55	3791.89	0.329512	0.681694	0.0798026	1525	11	78536361	78541737	protein_coding	Ift20
ENSMUSG00000001119.7	11225.5	14623.9	-1.47077	0.958744	-0.381542	4380	10	76708792	76726168	protein_coding	Col6a1
ENSMUSG00000001120.15	324.155	260.752	0.487138	0.814364	0.314004	2933	10	76761857	76961887	protein_coding	Pcbp3
ENSMUSG00000001123.15	2676.89	4633.25	-1.83557	0.967875	-0.791466	2137	11	78962974	78984946	protein_coding	Lgals9
ENSMUSG00000001127.12	2829.05	2996.1	-0.297637	0.585564	-0.0827645	6541	X	20797814	20860519	protein_coding	Araf
ENSMUSG00000001128.7	3301.25	7102.56	-2.38533	0.963435	-1.10533	1736	X	20925454	20931555	protein_coding	Cfp
ENSMUSG00000001131.11	597.413	855.248	-0.562043	0.829417	-0.517614	888	X	20870166	20874735	protein_coding	Timp1
ENSMUSG00000001134.9	603.826	529.929	0.365535	0.720828	0.188335	1639	X	20941722	20962017	protein_coding	Uxt
ENSMUSG00000001138.13	936.431	893.821	0.138155	0.288368	0.0671866	6420	1	36511867	36528237	protein_coding	Cnnm3
ENSMUSG00000001143.13	798.37	874.431	-0.265635	0.524933	-0.131288	7359	1	36419871	36445271	protein_coding	Lman2l
ENSMUSG00000001150.6	1221.84	1159.49	0.189314	0.423959	0.0755668	6382	10	76468971	76515856	protein_coding	Mcm3ap
ENSMUSG00000001151.9	1342.77	1410.24	-0.170471	0.295845	-0.0707255	9530	10	76351254	76442912	protein_coding	Pcnt
ENSMUSG00000001156.9	1916.54	1636.66	0.31277	0.660858	0.227746	7072	6	86647042	86669161	protein_coding	Mxd1
ENSMUSG00000001157.13	1059.99	693.666	1.01775	0.908916	0.611737	6493	6	86691768	86733383	protein_coding	Gmcl1
ENSMUSG00000001158.13	1718.91	1637.24	0.193052	0.432822	0.0702284	1837	6	86675151	86684522	protein_coding	Snrnp27
ENSMUSG00000001166.17	246.378	315.541	-0.476182	0.781122	-0.356953	2405	5	120800194	120812514	protein_coding	Oas1c
ENSMUSG00000001173.15	904.182	1007.69	-0.340415	0.655614	-0.156364	9486	X	47912387	47965868	protein_coding	Ocrl
ENSMUSG00000001175.13	16005.2	17951.3	-0.975608	0.923366	-0.165544	4698	12	100199435	100209806	protein_coding	Calm1
ENSMUSG00000001211.14	4149.55	3970.32	0.229403	0.512542	0.0637019	7577	10	78269178	78352489	protein_coding	Agpat3
ENSMUSG00000001227.11	301.539	410.078	-0.552627	0.825381	-0.443556	3977	17	56123085	56140343	protein_coding	Sema6b
ENSMUSG00000001228.14	1565.99	764.94	1.25017	0.920167	1.03366	4259	17	56303321	56323486	protein_coding	Uhrf1
ENSMUSG00000001229.7	2019.06	2009.42	0.020336	0.021153	0.00690219	3509	17	56186682	56218889	protein_coding	Dpp9
ENSMUSG00000001240.13	947.646	1534.97	-1.31807	0.950993	-0.695791	3301	11	101246028	101259546	protein_coding	Ramp2
ENSMUSG00000001247.16	2107.78	1741.5	0.740767	0.886515	0.275397	2172	7	30957770	30973464	protein_coding	Lsr
ENSMUSG00000001248.14	1901.58	1973.83	-0.136188	0.202498	-0.0537964	5239	7	31130127	31155896	protein_coding	Gramd1a
ENSMUSG00000001249.14	120.634	162.134	-0.485107	0.787318	-0.426546	4101	7	31098725	31115290	protein_coding	Hpn
ENSMUSG00000001270.8	2801.19	2844.13	-0.0620412	0.0410335	-0.0219441	1478	12	111669355	111672338	protein_coding	Ckb
ENSMUSG00000001280.12	3568.96	3300.43	0.427977	0.775344	0.112846	8325	15	102406143	102436404	protein_coding	Sp1
ENSMUSG00000001281.9	474.974	775.838	-1.01384	0.92557	-0.707907	2743	15	102215995	102231935	protein_coding	Itgb7
ENSMUSG00000001285.12	875.224	843.099	0.109831	0.208542	0.0539508	2823	15	102331709	102338139	protein_coding	Myg1
ENSMUSG00000001288.14	8074.83	7103.9	0.976466	0.907813	0.18482	4109	15	102234938	102257517	protein_coding	Rarg
ENSMUSG00000001289.12	7303.82	7344.42	-0.0380635	0.009058	-0.00799748	1394	15	102326116	102331873	protein_coding	Pfdn5
ENSMUSG00000001300.16	4103.09	3257.95	1.06005	0.911266	0.332746	6855	8	8617434	8661242	protein_coding	Efnb2
ENSMUSG00000001305.5	759.237	654.587	0.354671	0.709317	0.213964	3239	1	186720978	186749358	protein_coding	Rrp15
ENSMUSG00000001313.12	853.516	572.39	0.869452	0.897429	0.576419	1990	11	101464999	101471853	protein_coding	Rnd2
ENSMUSG00000001323.17	443.438	486.451	-0.231203	0.450271	-0.133562	4560	11	74906359	74925948	protein_coding	Srr
ENSMUSG00000001333.9	416.765	626.102	-0.729167	0.883307	-0.587164	2862	4	129287617	129308559	protein_coding	Sync
ENSMUSG00000001334.9	319.85	560.042	-1.05803	0.930273	-0.808142	2763	4	129136999	129144593	protein_coding	Fndc5
ENSMUSG00000001348.14	2649.08	2549.91	0.150177	0.322154	0.0550424	1612	9	22126731	22135746	protein_coding	Acp5
ENSMUSG00000001349.4	357.784	306.951	0.255346	0.564028	0.221082	2368	9	22099281	22109630	protein_coding	Cnn1
ENSMUSG00000001366.14	2108.16	2412.58	-0.560152	0.828623	-0.19459	3103	9	78081499	78109065	protein_coding	Fbxo9
ENSMUSG00000001376.17	888.949	946.427	-0.206426	0.39076	-0.0903901	10856	6	3498382	3603531	protein_coding	Vps50
ENSMUSG00000001380.6	3541.79	3552.01	-0.0127862	0.000370761	-0.00415866	1987	18	36766530	36783205	protein_coding	Hars
ENSMUSG00000001383.8	3706.16	3591.49	0.182887	0.408349	0.0453436	2257	18	36793923	36799660	protein_coding	Zmat2
ENSMUSG00000001403.13	1063.42	694.997	0.804833	0.891078	0.613628	2600	2	164769898	164778822	protein_coding	Ube2c
ENSMUSG00000001415.10	3028.66	2764.11	0.422124	0.771155	0.131865	6956	3	88336260	88362338	protein_coding	Smg5
ENSMUSG00000001416.13	5220.9	4177.04	0.965229	0.907655	0.32182	6370	3	88297116	88321767	protein_coding	Cct3
ENSMUSG00000001418.13	1850.34	2065.77	-0.42301	0.740909	-0.158893	6291	3	88325023	88331313	protein_coding	Glmp
ENSMUSG00000001419.17	3490.06	3819.63	-0.432083	0.748749	-0.130181	5985	3	88142372	88172086	protein_coding	Mef2d
ENSMUSG00000001420.13	1346.68	1399.8	-0.103065	0.1232	-0.0558106	2912	3	88328655	88336148	protein_coding	Tmem79
ENSMUSG00000001424.14	2178.59	2093.34	0.175215	0.389115	0.0575946	9757	6	28475139	28935162	protein_coding	Snd1
ENSMUSG00000001435.14	5541.04	4147.51	1.09662	0.914389	0.417912	7021	10	77052178	77166548	protein_coding	Col18a1
ENSMUSG00000001436.15	459.707	387.661	0.382778	0.738272	0.24592	4644	10	77032241	77061002	protein_coding	Slc19a1
ENSMUSG00000001440.5	6910.71	5825.92	0.888511	0.900915	0.24635	6590	11	97159714	97187881	protein_coding	Kpnb1
ENSMUSG00000001441.13	3628.56	4044.31	-0.622231	0.852534	-0.156496	7206	11	97205842	97280638	protein_coding	Npepps
ENSMUSG00000001445.10	2190.03	2188.8	0.00253453	0.00636946	0.000812837	1708	11	97041560	97049213	protein_coding	Mrpl10
ENSMUSG00000001467.5	4309.24	3741.14	0.630356	0.864333	0.203955	4415	5	4081145	4104746	protein_coding	Cyp51
ENSMUSG00000001472.16	7982	8375.28	-0.458017	0.768547	-0.0693875	3765	8	123373824	123404173	protein_coding	Tcf25
ENSMUSG00000001473.6	5053.68	4506.04	0.318026	0.667777	0.165476	1757	18	67390717	67402748	protein_coding	Tubb6
ENSMUSG00000001482.14	2882.9	2802.16	0.139067	0.290949	0.0409776	3988	8	123442986	123463270	protein_coding	Def8
ENSMUSG00000001493.9	354.458	392.971	-0.224925	0.435657	-0.148808	2228	11	101877510	101894374	protein_coding	Meox1
ENSMUSG00000001504.10	3946.08	2503.08	1.42247	0.926781	0.656715	3282	13	72628820	72634198	protein_coding	Irx2
ENSMUSG00000001506.10	91673.2	125229	-1.29677	0.947777	-0.449996	6563	11	94936224	94953042	protein_coding	Col1a1
ENSMUSG00000001507.16	2522.71	2525.16	-0.00391629	0.00303466	-0.00139746	5710	11	95044474	95076801	protein_coding	Itga3
ENSMUSG00000001508.15	1698.26	2393.92	-0.881642	0.907696	-0.495319	1735	11	94962791	94976327	protein_coding	Sgca
ENSMUSG00000001510.8	7571.26	1007.6	3.12692	0.965933	2.90962	2607	11	95120119	95125296	protein_coding	Dlx3
ENSMUSG00000001517.14	843.488	488.08	1.0024	0.908404	0.789248	5754	6	128362967	128376146	protein_coding	Foxm1
ENSMUSG00000001518.12	494.017	457.573	0.207616	0.465958	0.110558	7096	6	128409444	128424931	protein_coding	Itfg2
ENSMUSG00000001520.12	109.169	115.524	-0.101718	0.120167	-0.0816303	3757	6	128399296	128416427	protein_coding	Nrip2
ENSMUSG00000001521.12	917.737	587.29	1.04543	0.910004	0.644008	9342	6	128321161	128355851	protein_coding	Tulp3
ENSMUSG00000001524.14	709.592	592.387	0.462985	0.79882	0.26045	3313	17	35667730	35673739	protein_coding	Gtf2h4
ENSMUSG00000001525.10	16063.3	11973.4	1.22124	0.91589	0.42394	3327	17	35833921	35838306	protein_coding	Tubb5
ENSMUSG00000001542.6	2273.68	2191.62	0.0985339	0.178025	0.053031	3647	13	75707484	75772356	protein_coding	Ell2
ENSMUSG00000001552.14	22253.9	20219.2	0.554113	0.84478	0.138333	6436	11	100368958	100397763	protein_coding	Jup
ENSMUSG00000001555.10	1512.29	1731.36	-0.369982	0.691673	-0.195174	2935	11	100415697	100424824	protein_coding	Fkbp10
ENSMUSG00000001569.10	948.448	880.192	0.239485	0.533164	0.107751	9232	5	29434664	29457843	protein_coding	Nom1
ENSMUSG00000001576.14	2021.04	2341.48	-0.476837	0.781573	-0.212328	6456	17	26561489	26656931	protein_coding	Ergic1
ENSMUSG00000001583.13	601.83	607.326	-0.0219072	0.000417834	-0.0131141	3329	11	69851005	69858730	protein_coding	Tnk1
ENSMUSG00000001588.12	182.29	254.88	-0.629359	0.855327	-0.483581	4878	11	69881567	69895539	protein_coding	Acap1
ENSMUSG00000001604.14	2026.4	2968.39	-1.09919	0.934076	-0.550765	1400	4	136247729	136274898	protein_coding	Tcea3
ENSMUSG00000001627.11	2166.34	2082.51	0.147515	0.314733	0.056937	5858	12	40201567	40248504	protein_coding	Ifrd1
ENSMUSG00000001630.13	984.394	975.74	0.0268058	0.0286445	0.0127396	4880	6	146724995	146778812	protein_coding	Stk38l
ENSMUSG00000001632.16	1487.85	1329.5	0.391272	0.746208	0.162349	6779	6	113307137	113324860	protein_coding	Brpf1
ENSMUSG00000001642.18	963.519	1091.65	-0.369208	0.690869	-0.180123	8384	6	34302434	34317478	protein_coding	Akr1b3
ENSMUSG00000001655.6	3119.02	419.146	2.93291	0.982516	2.89557	2461	15	102921103	102928814	protein_coding	Hoxc13
ENSMUSG00000001657.7	800.877	846.295	-0.15559	0.254546	-0.0795795	2832	15	102990607	102994111	protein_coding	Hoxc8
ENSMUSG00000001661.5	829.099	982.105	-0.440728	0.755756	-0.244333	2408	15	102998257	103011881	protein_coding	Hoxc6
ENSMUSG00000001663.10	878.584	1267.83	-1.03449	0.927496	-0.529107	1528	10	75783813	75798584	protein_coding	Gstt1
ENSMUSG00000001665.10	661.794	649.079	0.0504122	0.066338	0.0279876	2627	10	75774115	75781414	protein_coding	Gstt3
ENSMUSG00000001666.8	849.809	801.686	0.165443	0.363694	0.0841016	773	10	75771230	75773414	protein_coding	Ddt
ENSMUSG00000001672.14	421.294	355.325	0.382615	0.738116	0.245687	3284	8	109947914	109962203	protein_coding	Marveld3
ENSMUSG00000001674.11	1589.56	1324.1	0.582831	0.851284	0.263624	2483	1	121553835	121567989	protein_coding	Ddx18
ENSMUSG00000001687.15	2804.59	3358.95	-0.836276	0.902456	-0.260221	8098	5	148504635	148552789	protein_coding	Ubl3
ENSMUSG00000001700.9	2524.98	2655.27	-0.161708	0.271538	-0.0725888	2605	18	56432132	56503792	protein_coding	Gramd3
ENSMUSG00000001707.7	1330.85	1196.4	0.296538	0.636808	0.153656	1032	13	38645698	38659028	protein_coding	Eef1e1
ENSMUSG00000001729.14	6526.71	6312.62	0.236756	0.527657	0.0481187	4098	12	112653821	112674884	protein_coding	Akt1
ENSMUSG00000001739.14	193.359	147.912	0.427315	0.774876	0.386544	2124	5	136966616	136975858	protein_coding	Cldn15
ENSMUSG00000001741.12	309.891	471.48	-0.776213	0.892842	-0.605433	7865	7	83642825	83745726	protein_coding	Il16
ENSMUSG00000001750.15	1712.26	2397.4	-1.28799	0.946615	-0.485566	4470	19	3896050	3907133	protein_coding	Tcirg1
ENSMUSG00000001751.9	718.321	865.666	-0.538093	0.818991	-0.269183	2658	11	101070012	101077672	protein_coding	Naglu
ENSMUSG00000001755.12	1533.18	1418.39	0.297361	0.638129	0.112275	2867	11	101082565	101086619	protein_coding	Coasy
ENSMUSG00000001761.7	3004.02	2426.89	0.905462	0.903062	0.307787	5621	6	29735503	29761365	protein_coding	Smo
ENSMUSG00000001763.14	114.092	62.3707	0.961817	0.907575	0.871254	5195	6	29694222	29718559	protein_coding	Tspan33
ENSMUSG00000001767.5	1531.58	1343.34	0.462498	0.798493	0.189192	3844	2	145917479	145935014	protein_coding	Crnkl1
ENSMUSG00000001768.15	5083.96	4365	0.624602	0.862256	0.219973	5399	2	145784734	145887616	protein_coding	Rin2
ENSMUSG00000001774.7	2654.33	2850.41	-0.355928	0.675935	-0.10282	2205	9	18292267	18314000	protein_coding	Chordc1
ENSMUSG00000001783.3	4767.08	4604.28	0.252932	0.55946	0.0501298	2615	10	85938637	85957823	protein_coding	Rtcb
ENSMUSG00000001785.11	1575.9	1393.31	0.426245	0.77412	0.177661	2730	10	85871831	85889096	protein_coding	Pwp1
ENSMUSG00000001786.14	845.34	717.029	0.46213	0.798246	0.2375	6180	10	86021972	86051873	protein_coding	Fbxo7
ENSMUSG00000001794.13	10177	11033.9	-0.624298	0.853359	-0.116634	2477	7	30186936	30198811	protein_coding	Capns1
ENSMUSG00000001802.16	458.103	678.951	-0.885542	0.908445	-0.567634	4700	7	35200027	35215498	protein_coding	Lrp3
ENSMUSG00000001829.16	814.226	878.32	-0.229072	0.445341	-0.109318	7855	7	101663633	101790168	protein_coding	Clpb
ENSMUSG00000001833.16	7977.5	8063.76	-0.0854862	0.0850927	-0.0155164	2538	9	25252439	25308571	protein_coding	2017-09-07
ENSMUSG00000001844.10	1346.82	1315.55	0.0879921	0.150897	0.0338889	2864	5	143316489	143329256	protein_coding	Zdhhc4
ENSMUSG00000001847.14	8509.11	9284.51	-0.793346	0.896146	-0.125817	4496	5	143503634	143528036	protein_coding	Rac1
ENSMUSG00000001855.15	984.561	873.513	0.363169	0.718342	0.172652	9659	2	31974436	32053975	protein_coding	Nup214
ENSMUSG00000001864.13	1754.25	2198.12	-0.619472	0.85142	-0.325415	4032	2	31950139	31973442	protein_coding	Aif1l
ENSMUSG00000001865.2	1743.18	2469.96	-0.910363	0.913627	-0.502764	1517	3	20215620	20242181	protein_coding	Cpa3
ENSMUSG00000001870.15	1142.38	1234.39	-0.216656	0.415948	-0.111749	10480	17	75005568	75392512	protein_coding	Ltbp1
ENSMUSG00000001891.16	8893.7	11964.7	-1.28698	0.946493	-0.427927	3069	11	21321138	21371201	protein_coding	Ugp2
ENSMUSG00000001909.15	1530.99	1484.34	0.115963	0.225582	0.0446393	6306	8	84686307	84699808	protein_coding	Trmt1
ENSMUSG00000001910.4	3968.39	3634.74	0.422964	0.771763	0.126702	4300	8	84670483	84687862	protein_coding	Nacc1
ENSMUSG00000001911.16	7701.97	8596.1	-0.669157	0.867095	-0.158455	7351	8	84699876	84800344	protein_coding	Nfix
ENSMUSG00000001918.17	3825.87	4852.1	-0.956387	0.92019	-0.342824	4173	7	16781340	16798274	protein_coding	Slc1a5
ENSMUSG00000001924.15	9162.88	8343.46	0.601506	0.855147	0.135155	4819	X	20658326	20683179	protein_coding	Uba1
ENSMUSG00000001930.17	663.692	837.731	-0.537095	0.818549	-0.335974	16064	6	125546774	125686679	protein_coding	Vwf
ENSMUSG00000001942.7	634.941	818.397	-0.63554	0.857604	-0.36618	3433	9	37613847	37648318	protein_coding	Siae
ENSMUSG00000001943.7	114.164	128.304	-0.184049	0.33274	-0.168461	1170	9	37539255	37544205	protein_coding	Vsig2
ENSMUSG00000001946.13	1196.75	1260.41	-0.147046	0.231142	-0.0747639	2867	9	37528078	37538319	protein_coding	Esam
ENSMUSG00000001948.9	153.696	160.575	-0.0863785	0.0869356	-0.0631664	689	9	37603295	37613720	protein_coding	Spa17
ENSMUSG00000001962.8	1547.95	1537.09	0.0284294	0.0307161	0.0101625	2288	X	74313033	74320149	protein_coding	Fam50a
ENSMUSG00000001964.14	2586.82	2323.7	0.450095	0.790233	0.154756	2517	X	74254687	74261548	protein_coding	Emd
ENSMUSG00000001983.7	867.845	961.143	-0.312745	0.61237	-0.147314	1383	11	106066061	106073612	protein_coding	Taco1
ENSMUSG00000001985.9	162.241	52.2176	1.42288	0.926795	1.63553	8973	4	125490700	125714173	protein_coding	Grik3
ENSMUSG00000001986.16	211.794	242.33	-0.271192	0.535893	-0.194309	9859	X	41400854	41678601	protein_coding	Gria3
ENSMUSG00000001995.8	1576.83	1362.81	0.479845	0.809928	0.210442	6365	8	125418063	125492710	protein_coding	Sipa1l2
ENSMUSG00000001998.15	546.3	493.06	0.257893	0.568798	0.14793	9810	2	127008717	127067909	protein_coding	Ap4e1
ENSMUSG00000001999.15	1006.8	1187.14	-0.546844	0.822845	-0.237708	2446	2	127070665	127097084	protein_coding	Blvra
ENSMUSG00000002006.12	592.389	498.491	0.435326	0.780416	0.248978	3970	X	73793359	73824969	protein_coding	Pdzd4
ENSMUSG00000002007.5	434.964	685.48	-0.825034	0.901054	-0.656219	2784	X	73774405	73778925	protein_coding	Srpk3
ENSMUSG00000002010.17	4669.14	5842.19	-1.11553	0.935854	-0.323351	2701	X	73778963	73786897	protein_coding	Idh3g
ENSMUSG00000002012.13	158.886	195.826	-0.389375	0.710278	-0.301583	1971	X	73655994	73660117	protein_coding	Pnck
ENSMUSG00000002014.12	3256.11	3388.69	-0.207938	0.394545	-0.0575758	3096	X	73787028	73790830	protein_coding	Ssr4
ENSMUSG00000002015.5	7938.47	8089.4	-0.151934	0.244463	-0.0271718	1219	X	73686178	73716175	protein_coding	Bcap31
ENSMUSG00000002017.9	1634.53	1599.36	0.079852	0.130907	0.0313814	3479	17	75537086	75551946	protein_coding	Fam98a
ENSMUSG00000002020.15	432.084	467.522	-0.146515	0.229707	-0.113724	8184	12	84783212	84876532	protein_coding	Ltbp2
ENSMUSG00000002028.12	2100.86	2105.03	-0.00734606	0.00171814	-0.00285937	16670	9	44803355	44881296	protein_coding	Kmt2a
ENSMUSG00000002031.11	938.331	910.137	0.0916173	0.160067	0.0440131	5658	9	44767908	44792714	protein_coding	Ift46
ENSMUSG00000002032.16	139.289	220.918	-0.684173	0.870592	-0.665425	2902	9	44793776	44799307	protein_coding	Tmem25
ENSMUSG00000002033.13	702.608	917.473	-0.590282	0.840014	-0.384945	1070	9	44969572	44980431	protein_coding	Cd3g
ENSMUSG00000002043.17	1569.16	1362.22	0.502657	0.822744	0.204037	1589	7	19508395	19516145	protein_coding	Trappc6a
ENSMUSG00000002052.6	3847.39	3304.24	0.695853	0.8788	0.219564	7095	11	78206746	78245987	protein_coding	Supt6
ENSMUSG00000002055.9	593.98	298.449	1.06656	0.911858	0.992929	5624	11	78301529	78322457	protein_coding	Spag5
ENSMUSG00000002057.4	1737.67	419.767	2.11618	0.948632	2.0495	3214	11	78357577	78386558	protein_coding	Foxn1
ENSMUSG00000002058.13	795.444	747.167	0.157899	0.343412	0.0903305	2448	11	78343482	78349164	protein_coding	Unc119
ENSMUSG00000002059.18	2396.6	1742.22	1.04177	0.909766	0.460061	2385	11	78188430	78192193	protein_coding	Rab34
ENSMUSG00000002064.10	3908.15	3814.53	0.135879	0.281919	0.0349808	1515	11	78245746	78255496	protein_coding	Sdf2
ENSMUSG00000002068.16	277.27	151.235	0.800693	0.890419	0.874503	2662	7	38097984	38107534	protein_coding	Ccne1
ENSMUSG00000002083.12	390.736	464.614	-0.37802	0.699689	-0.249837	2008	7	16309616	16318205	protein_coding	Bbc3
ENSMUSG00000002102.15	7913.38	7107.08	0.817314	0.892808	0.155038	2607	2	91054009	91066369	protein_coding	Psmc3
ENSMUSG00000002103.15	1087.93	1438.58	-0.894864	0.910431	-0.403061	5186	2	91202885	91214098	protein_coding	Acp2
ENSMUSG00000002104.11	422.068	552.221	-0.48343	0.786145	-0.38777	1802	2	91035620	91045729	protein_coding	Rapsn
ENSMUSG00000002105.15	1155.53	1330.04	-0.446854	0.760445	-0.202914	4869	2	91061791	91070417	protein_coding	Slc39a13
ENSMUSG00000002107.18	888.951	1222.37	-0.915102	0.914426	-0.459506	25884	2	6539694	7509563	protein_coding	Celf2
ENSMUSG00000002108.10	571.472	811.036	-0.842825	0.903177	-0.505082	2515	2	91184061	91202834	protein_coding	Nr1h3
ENSMUSG00000002109.14	418.618	444.396	-0.133353	0.195273	-0.0862103	2736	2	91211572	91236982	protein_coding	Ddb2
ENSMUSG00000002111.8	1062.31	2050.01	-1.66335	0.960637	-0.948432	2695	2	91082390	91115756	protein_coding	Spi1
ENSMUSG00000002129.11	2435.64	1878.68	0.954417	0.907313	0.374579	6147	11	4160350	4182541	protein_coding	Sf3a1
ENSMUSG00000002147.18	4341.41	5102.81	-0.939446	0.917585	-0.233128	4402	10	127642986	127660957	protein_coding	Stat6
ENSMUSG00000002204.9	302.017	485.167	-0.886493	0.908637	-0.683854	2660	7	44572380	44586862	protein_coding	Napsa
ENSMUSG00000002205.16	637.644	610.648	0.124613	0.249953	0.0624102	6744	7	44748413	44777515	protein_coding	Vrk3
ENSMUSG00000002210.11	978.833	897.624	0.277989	0.605245	0.124953	3702	7	24399619	24422778	protein_coding	Smg9
ENSMUSG00000002221.11	920.04	733.1	0.604991	0.85604	0.327687	10271	5	27740080	27791691	protein_coding	Paxip1
ENSMUSG00000002222.14	6845.82	6528.31	0.337008	0.690166	0.0685154	6783	6	71388634	71440637	protein_coding	Rmnd5a
ENSMUSG00000002227.15	257.467	392.423	-0.822362	0.900696	-0.608026	5607	3	104794836	104818563	protein_coding	Mov10
ENSMUSG00000002228.7	426.23	731.229	-0.992587	0.924916	-0.778691	1814	3	104781056	104786018	protein_coding	Ppm1j
ENSMUSG00000002233.13	2560.87	2848.14	-0.457614	0.768263	-0.153383	1618	3	104788375	104794459	protein_coding	Rhoc
ENSMUSG00000002249.17	2515.16	2106.18	0.69519	0.878734	0.25602	4398	17	28331671	28350805	protein_coding	Tead3
ENSMUSG00000002250.15	1886.69	2155.05	-0.368075	0.689678	-0.191865	4631	17	28232754	28301469	protein_coding	Ppard
ENSMUSG00000002257.7	1867.91	1520.23	0.736726	0.885918	0.297139	2524	17	28207778	28228608	protein_coding	Def6
ENSMUSG00000002265.16	1067.02	1053.88	0.0240783	0.0253454	0.0178716	13324	7	6703892	6730431	protein_coding	Peg3
ENSMUSG00000002266.16	257.818	164.644	0.590279	0.852685	0.647005	7819	7	6671269	6696450	protein_coding	Zim1
ENSMUSG00000002274.12	51.9588	67.7267	-0.40905	0.728231	-0.382357	1434	17	25794571	25797136	protein_coding	Metrn
ENSMUSG00000002279.18	277.207	292.215	-0.122751	0.169103	-0.0760655	13471	17	25579174	25662826	protein_coding	Lmf1
ENSMUSG00000002280.10	1015.68	1064.64	-0.160689	0.268705	-0.0679174	3826	17	25773776	25783332	protein_coding	Narfl
ENSMUSG00000002289.15	3000.42	1713.89	1.36566	0.923279	0.807885	3286	17	33773750	33781575	protein_coding	Angptl4
ENSMUSG00000002297.15	483.402	267.69	0.945265	0.906788	0.852659	8728	5	8396973	8422716	protein_coding	Dbf4
ENSMUSG00000002307.15	1847.13	1870.84	-0.0455191	0.0168991	-0.0183943	3058	17	33909414	33915589	protein_coding	Daxx
ENSMUSG00000002308.15	591.325	582.63	0.0333047	0.0374181	0.0213722	2592	17	33843091	33849774	protein_coding	Cd320
ENSMUSG00000002319.15	2108.47	1955.77	0.283372	0.614696	0.108458	5362	14	55625400	55637895	protein_coding	Ipo4
ENSMUSG00000002320.15	2090.44	2047.26	0.0940211	0.166243	0.0301135	3880	14	55635965	55643806	protein_coding	Tm9sf1
ENSMUSG00000002324.7	511.82	572.318	-0.257449	0.508221	-0.161181	2748	14	55618037	55625395	protein_coding	Rec8
ENSMUSG00000002325.14	1417	1988.26	-1.16149	0.938794	-0.488671	5386	14	55603571	55610030	protein_coding	Irf9
ENSMUSG00000002326.5	1081.82	1136.06	-0.16183	0.271879	-0.0705684	1543	14	55672235	55678750	protein_coding	Gmpr2
ENSMUSG00000002329.6	2075.97	2229.34	-0.324448	0.631687	-0.102829	1733	14	55657879	55660508	protein_coding	Mdp1
ENSMUSG00000002332.15	2469.03	2518.91	-0.0797022	0.0734144	-0.0288505	2760	14	55739020	55745690	protein_coding	Dhrs1
ENSMUSG00000002342.17	1646.16	1673.71	-0.064592	0.0453742	-0.0239524	3673	8	70172356	70183681	protein_coding	Tmem161a
ENSMUSG00000002343.11	570.215	452.287	0.475825	0.807357	0.334267	3262	8	70220172	70234466	protein_coding	Armc6
ENSMUSG00000002345.17	1129.05	976.112	0.440167	0.783665	0.20999	2743	8	70139499	70167488	protein_coding	Borcs8
ENSMUSG00000002346.16	674.793	659.098	0.0632885	0.0928445	0.0339535	5996	8	70184340	70212305	protein_coding	Slc25a42
ENSMUSG00000002365.9	3118.41	3718.53	-0.797143	0.896827	-0.25392	2411	17	5841328	5931033	protein_coding	Snx9
ENSMUSG00000002372.8	3240.48	3006.92	0.386833	0.742123	0.107922	2511	17	56673225	56711769	protein_coding	Ranbp3
ENSMUSG00000002379.6	2847.95	2781.91	0.107581	0.202366	0.0338476	2661	17	56717762	56724248	protein_coding	Ndufa11
ENSMUSG00000002393.14	1026.61	1042.06	-0.0455909	0.0169869	-0.0215503	2983	8	71374123	71381960	protein_coding	Nr2f6
ENSMUSG00000002395.14	4699.03	5193.25	-0.568548	0.83205	-0.144274	2203	8	71366848	71369732	protein_coding	Use1
ENSMUSG00000002396.8	528.927	557.715	-0.157216	0.259052	-0.0764579	7133	8	71371298	71379361	protein_coding	Ocel1
ENSMUSG00000002409.18	1521.39	1822.75	-0.542863	0.821094	-0.26073	2695	7	28179469	28187294	protein_coding	Dyrk1b
ENSMUSG00000002413.15	1620.18	790.441	1.51077	0.92749	1.03542	13862	6	39603237	39725463	protein_coding	Braf
ENSMUSG00000002416.13	715.013	767.607	-0.215728	0.413702	-0.102398	5628	6	39592574	39603382	protein_coding	Ndufb2
ENSMUSG00000002428.12	1122.96	1115.99	0.0196314	0.0204033	0.00899121	5931	3	20057811	20118490	protein_coding	Hltf
ENSMUSG00000002455.14	2281.13	2048.98	0.469343	0.803084	0.154847	3859	2	181591868	181655660	protein_coding	Prpf6
ENSMUSG00000002458.13	965.309	1244.39	-0.73236	0.884153	-0.36637	2230	2	181688419	181693977	protein_coding	Rgs19
ENSMUSG00000002459.17	181.822	324.67	-0.832159	0.901966	-0.836442	4239	1	4909576	5070285	protein_coding	Rgs20
ENSMUSG00000002475.15	532.677	553.823	-0.0879539	0.0902198	-0.0561647	1962	18	10644411	10706771	protein_coding	Abhd3
ENSMUSG00000002477.4	3337.19	2657.5	0.808551	0.89165	0.328564	837	18	10617796	10628230	protein_coding	Snrpd1
ENSMUSG00000002486.15	289.58	263.918	0.206324	0.463101	0.133869	7397	5	114707760	114722327	protein_coding	Tchp
ENSMUSG00000002489.15	5683.91	5710.18	-0.0261891	0.00156748	-0.00665146	9911	16	89787111	89980080	protein_coding	Tiam1
ENSMUSG00000002496.9	2646.17	2611.47	0.0682627	0.103879	0.0190441	6018	17	24595937	24632629	protein_coding	Tsc2
ENSMUSG00000002500.15	4437.89	7179.84	-1.65603	0.960669	-0.694078	1643	17	24727820	24736143	protein_coding	Rpl3l
ENSMUSG00000002504.14	1138.52	1356.41	-0.490332	0.790994	-0.252634	2257	17	24639282	24650305	protein_coding	Slc9a3r2
ENSMUSG00000002524.15	5945.69	5263.71	0.780375	0.888007	0.175765	1912	15	76070184	76080946	protein_coding	Puf60
ENSMUSG00000002546.16	4265.15	4138.44	0.176736	0.392982	0.0435097	5500	2	32287384	32307921	protein_coding	Golga2
ENSMUSG00000002550.16	1495.8	1531.24	-0.0848121	0.0837035	-0.0337913	2751	2	32255002	32260159	protein_coding	Uck1
ENSMUSG00000002565.16	2369	2832.22	-0.620833	0.851971	-0.257656	2999	12	40059769	40134228	protein_coding	Scin
ENSMUSG00000002578.15	66.3003	79.4956	-0.282456	0.557413	-0.261858	5995	10	128630843	128645991	protein_coding	Ikzf4
ENSMUSG00000002580.7	1888.68	1902.05	-0.0293166	0.0029355	-0.0101766	747	11	98437708	98438991	protein_coding	Mien1
ENSMUSG00000002588.12	340.575	433.324	-0.302986	0.595246	-0.347471	2898	6	5168090	5193946	protein_coding	Pon1
ENSMUSG00000002602.16	6667.45	8234.04	-1.07222	0.931421	-0.304465	5033	7	25757273	25788705	protein_coding	Axl
ENSMUSG00000002603.15	1102.04	1446.33	-0.843549	0.903252	-0.392225	5042	7	25687002	25705077	protein_coding	Tgfb1
ENSMUSG00000002608.8	1838.97	1767.88	0.167711	0.369682	0.0568747	3939	7	25711106	25719088	protein_coding	Ccdc97
ENSMUSG00000002617.14	230.925	267.512	-0.321781	0.627415	-0.21218	4482	17	23173869	23193252	protein_coding	Zfp40
ENSMUSG00000002625.9	1971.41	2033.02	-0.119002	0.160128	-0.0443907	2075	17	32321425	32350581	protein_coding	Akap8l
ENSMUSG00000002635.11	1084.81	1090.9	-0.0203284	0.000173881	-0.00807433	1549	7	34184499	34196661	protein_coding	Pdcd2l
ENSMUSG00000002658.9	3342.51	3027.62	0.391881	0.746762	0.142746	1717	17	57003405	57011288	protein_coding	Gtf2f1
ENSMUSG00000002660.7	1764.14	1558.22	0.443792	0.786071	0.179066	1207	17	56990264	56996371	protein_coding	Clpp
ENSMUSG00000002661.14	691.749	668.565	0.0986257	0.178267	0.0491807	1029	17	56997339	56999322	protein_coding	Alkbh7
ENSMUSG00000002668.7	446.671	732.005	-1.12296	0.936631	-0.71264	2520	17	57066056	57078510	protein_coding	Dennd1c
ENSMUSG00000002679.14	1210.61	1109.5	0.27823	0.605673	0.12583	1447	12	81573557	81595008	protein_coding	Med6
ENSMUSG00000002688.7	231.308	228.09	0.0284543	0.0307479	0.0202105	3778	12	50341231	50649223	protein_coding	Prkd1
ENSMUSG00000002699.13	396.517	784.978	-1.20665	0.942093	-0.98527	4459	11	34046920	34092295	protein_coding	Lcp2
ENSMUSG00000002718.14	2987.36	2622.22	0.555963	0.845337	0.188082	5273	2	166906040	166946389	protein_coding	Cse1l
ENSMUSG00000002728.14	1834.92	1610.94	0.495176	0.818869	0.187816	3705	2	145902099	145916425	protein_coding	Naa20
ENSMUSG00000002731.6	984.95	1120.25	-0.403427	0.723075	-0.185698	2028	2	76629898	76648015	protein_coding	Prkra
ENSMUSG00000002732.14	1252.34	1690.3	-0.8443	0.903329	-0.432655	1485	2	76663044	76673116	protein_coding	Fkbp7
ENSMUSG00000002733.8	903.322	980.098	-0.249517	0.491341	-0.117685	3126	2	76675281	76696828	protein_coding	Plekha3
ENSMUSG00000002741.9	6162.33	6223.56	-0.0675812	0.0506117	-0.0142647	2984	11	5955693	5967780	protein_coding	Ykt6
ENSMUSG00000002748.7	2511.17	2319.42	0.315966	0.665111	0.114592	13667	5	135187264	135246129	protein_coding	Baz1b
ENSMUSG00000002763.16	2231.68	2185.01	0.0846471	0.142584	0.0304937	3796	17	46711463	46725541	protein_coding	Pex6
ENSMUSG00000002767.13	2395.43	2560.46	-0.2993	0.588592	-0.096119	1170	17	46646229	46650139	protein_coding	Mrpl2
ENSMUSG00000002768.7	3101.23	2967.45	0.222688	0.498467	0.0636184	840	17	46681137	46683105	protein_coding	Mea1
ENSMUSG00000002769.8	971.936	76.9594	2.38007	0.958683	3.65869	1206	17	46725664	46729168	protein_coding	Gnmt
ENSMUSG00000002771.11	153.47	202.453	-0.476697	0.781477	-0.39963	4383	7	45832483	45866681	protein_coding	Grin2d
ENSMUSG00000002778.13	6080.22	6845.62	-0.896599	0.910813	-0.171058	1525	7	45872840	45883726	protein_coding	Kdelr1
ENSMUSG00000002781.18	821.073	1037.37	-0.616809	0.850337	-0.337354	2164	7	45897069	45917408	protein_coding	Tmem143
ENSMUSG00000002797.9	2072.62	2896.16	-0.923802	0.915657	-0.482682	7745	6	54982580	54992950	protein_coding	Ggct
ENSMUSG00000002799.5	5312.55	4594.31	0.849829	0.894883	0.209555	4054	12	112908590	112929495	protein_coding	Jag2
ENSMUSG00000002803.13	1099.74	1027.44	0.231173	0.516213	0.0981048	2088	12	112976482	112978930	protein_coding	Btbd6
ENSMUSG00000002804.3	1272.52	1088.5	0.513805	0.828156	0.225345	793	12	112934733	112942118	protein_coding	Nudt14
ENSMUSG00000002808.6	1574.19	2253.09	-1.10156	0.934336	-0.517298	2386	13	19591709	19619830	protein_coding	Epdr1
ENSMUSG00000002812.4	4164.19	4588.43	-0.573415	0.833921	-0.139965	5039	11	60714123	60727263	protein_coding	Flii
ENSMUSG00000002814.15	473.87	432.19	0.247365	0.548755	0.132824	4599	11	60740058	60777365	protein_coding	Top3a
ENSMUSG00000002820.5	1748.4	1725.81	0.0550668	0.0755189	0.0187626	2541	9	21265299	21274368	protein_coding	Atg4d
ENSMUSG00000002825.6	689.227	502.08	0.701647	0.879452	0.457061	1319	9	21411837	21420277	protein_coding	Qtrt1
ENSMUSG00000002831.13	4161.21	4537.4	-0.300136	0.590109	-0.124865	5777	17	56100591	56109803	protein_coding	Plin4
ENSMUSG00000002833.10	2085.52	1884.48	0.412856	0.764206	0.146239	2251	17	56079657	56100596	protein_coding	Hdgfrp2
ENSMUSG00000002835.8	629.596	400.384	0.808976	0.891713	0.653044	3308	17	56040416	56068026	protein_coding	Chaf1a
ENSMUSG00000002844.8	2695.72	3074.23	-0.600085	0.843651	-0.189553	1583	16	38445399	38452689	protein_coding	Adprh
ENSMUSG00000002845.14	1093.35	1013.04	0.256283	0.565786	0.11007	4094	16	38558698	38592162	protein_coding	Tmem39a
ENSMUSG00000002846.9	1070.31	1096.74	-0.0826422	0.0792878	-0.0351961	1784	16	38498347	38522663	protein_coding	Timmdc1
ENSMUSG00000002847.6	747.765	2106.34	-1.78962	0.958402	-1.49408	1972	16	38396119	38433145	protein_coding	Pla1a
ENSMUSG00000002870.8	1013.79	650.839	0.839917	0.894325	0.63938	6956	6	88883474	88898780	protein_coding	Mcm2
ENSMUSG00000002871.14	1743.08	1724.97	0.041715	0.0506026	0.0150717	4171	6	88902251	88912238	protein_coding	Tpra1
ENSMUSG00000002881.14	2606.45	2684.3	-0.128915	0.18416	-0.0424577	4100	1	52457294	52500679	protein_coding	Nab1
ENSMUSG00000002885.14	1039.48	1366.96	-0.752476	0.888453	-0.395119	3757	8	83723251	83741326	protein_coding	Adgre5
ENSMUSG00000002897.5	1017.34	1176.78	-0.374718	0.696466	-0.210038	8662	6	120463247	120487559	protein_coding	Il17ra
ENSMUSG00000002900.15	2865.69	1797.61	1.26713	0.921449	0.672803	9917	12	31265234	31329644	protein_coding	Lamb1
ENSMUSG00000002908.15	239.732	316.517	-0.49201	0.792179	-0.400861	4054	8	70842049	70857008	protein_coding	Kcnn1
ENSMUSG00000002910.10	1167.3	1410.23	-0.534251	0.817276	-0.272753	2329	8	70835155	70839720	protein_coding	Arrdc2
ENSMUSG00000002944.15	10453.2	11532.3	-0.488085	0.78941	-0.141739	3590	5	17781690	17888801	protein_coding	Cd36
ENSMUSG00000002948.19	1938.52	1901.4	0.0820201	0.136151	0.0278909	3829	8	4238740	4247897	protein_coding	Map2k7
ENSMUSG00000002949.15	2197.75	2205.6	-0.0166483	6.30581e-06	-0.00514352	3664	8	4259731	4275913	protein_coding	Timm44
ENSMUSG00000002957.11	3321.39	4732.39	-1.5364	0.960182	-0.51078	5663	7	141562173	141633011	protein_coding	Ap2a2
ENSMUSG00000002963.17	1226.23	1101.04	0.351014	0.705401	0.15536	3250	7	44857139	44862992	protein_coding	Pnkp
ENSMUSG00000002968.8	2174.4	1939.95	0.475788	0.807333	0.164602	7629	7	44876765	44892712	protein_coding	Med25
ENSMUSG00000002980.14	7717.57	6864.66	0.751403	0.887512	0.168959	3199	7	19756131	19771016	protein_coding	Bcam
ENSMUSG00000002981.10	3271.44	3156.53	0.210491	0.472275	0.0515894	6210	7	19631571	19665033	protein_coding	Clptm1
ENSMUSG00000002983.17	1009.5	1092.77	-0.204488	0.385887	-0.114353	3885	7	19606217	19629438	protein_coding	Relb
ENSMUSG00000002984.17	1677.72	1243.67	0.858935	0.89579	0.43189	4513	7	19701313	19715438	protein_coding	Tomm40
ENSMUSG00000002985.16	139138	114986	0.737337	0.886015	0.275056	2138	7	19696109	19699188	protein_coding	Apoe
ENSMUSG00000002996.17	4704.14	4262.11	0.466905	0.801452	0.142364	6167	12	31926254	31950535	protein_coding	Hbp1
ENSMUSG00000002997.15	1403.36	1366.02	0.0798597	0.130925	0.0389115	3652	12	31958476	32061296	protein_coding	Prkar2b
ENSMUSG00000003031.14	3548.7	3039.03	0.639458	0.86761	0.223677	4552	6	134920401	134925513	protein_coding	Cdkn1b
ENSMUSG00000003032.8	17174.4	19252.3	-0.679196	0.869417	-0.164772	3049	4	55527143	55532466	protein_coding	Klf4
ENSMUSG00000003033.14	1738.29	1882.36	-0.315097	0.616367	-0.114872	3150	8	72240018	72257385	protein_coding	Ap1m1
ENSMUSG00000003037.16	2500.89	2507.16	-0.0112547	0.00065334	-0.00361316	4678	8	72161200	72183904	protein_coding	Rab8a
ENSMUSG00000003038.15	1873.31	1640.72	0.452407	0.791762	0.191256	3060	4	133964738	133968650	protein_coding	Hmgn2
ENSMUSG00000003039.8	3972.02	3835.14	0.200772	0.450648	0.0505921	1910	8	72219730	72223764	protein_coding	Fam32a
ENSMUSG00000003051.13	54.3798	110.99	-0.685494	0.87091	-1.02929	2217	1	135253575	135258568	protein_coding	Elf3
ENSMUSG00000003062.12	645.23	828.683	-0.699033	0.874415	-0.361007	5580	13	19357676	19395795	protein_coding	Stard3nl
ENSMUSG00000003068.15	3708.87	3878.72	-0.273703	0.540759	-0.064599	4580	10	80115803	80130682	protein_coding	Stk11
ENSMUSG00000003070.6	396.009	186.369	1.19036	0.914664	1.08737	2131	10	80179482	80190010	protein_coding	Efna2
ENSMUSG00000003072.15	8911.64	9646.71	-0.617319	0.850545	-0.114347	1928	10	80138632	80145818	protein_coding	Atp5d
ENSMUSG00000003099.11	2388.6	2390.85	-0.00418826	0.00292153	-0.00136311	3136	7	17004640	17027924	protein_coding	Ppp5c
ENSMUSG00000003119.14	1102.21	960.18	0.425997	0.773944	0.199026	11730	11	98203059	98278504	protein_coding	Cdk12
ENSMUSG00000003123.15	2152.78	2077.55	0.12653	0.255385	0.0513167	5886	7	25379527	25398710	protein_coding	Lipe
ENSMUSG00000003131.6	3335.2	3035.47	0.458481	0.795802	0.135853	4241	9	45965311	45984871	protein_coding	Pafah1b2
ENSMUSG00000003134.10	1060.74	1053.86	0.0200831	0.020884	0.00938656	5239	1	39371492	39478755	protein_coding	Tbc1d8
ENSMUSG00000003135.15	1263.51	1152.69	0.326102	0.677701	0.132438	3508	1	39534992	39546889	protein_coding	Cnot11
ENSMUSG00000003153.10	122.402	144.468	-0.295648	0.581925	-0.23913	7245	6	122727809	122801640	protein_coding	Slc2a3
ENSMUSG00000003154.15	1769.83	1799.81	-0.0613305	0.0398555	-0.0242298	5346	6	122819914	122845366	protein_coding	Foxj2
ENSMUSG00000003161.15	2231.43	2500.85	-0.507559	0.802897	-0.164453	4852	5	8046078	8069379	protein_coding	Sri
ENSMUSG00000003166.19	2126.01	1777.11	0.729272	0.884562	0.258618	6638	16	17839482	17894145	protein_coding	Dgcr2
ENSMUSG00000003184.15	2322.26	2159.74	0.328344	0.680334	0.104672	3442	7	44997648	45002848	protein_coding	Irf3
ENSMUSG00000003190.12	522.246	464.447	0.278605	0.606336	0.169214	1976	7	44991222	44998712	protein_coding	Bcl2l12
ENSMUSG00000003198.9	429.019	393.094	0.218978	0.490592	0.126166	2028	17	55892120	55898928	protein_coding	Zfp959
ENSMUSG00000003199.16	1972.18	2365.6	-0.670828	0.867482	-0.262415	2305	17	56005711	56016790	protein_coding	Mpnd
ENSMUSG00000003200.9	4178.91	4359.27	-0.221847	0.428382	-0.060958	2072	17	56016753	56036637	protein_coding	Sh3gl1
ENSMUSG00000003206.6	139.56	283.862	-1.04851	0.929299	-1.02431	1170	17	55952623	55957021	protein_coding	Ebi3
ENSMUSG00000003208.8	621.02	615.479	0.0251717	0.026641	0.0129304	1311	17	55959187	55967949	protein_coding	Ccdc94
ENSMUSG00000003226.6	3983.14	3755.67	0.333417	0.686149	0.0848378	9477	10	58446852	58494155	protein_coding	Ranbp2
ENSMUSG00000003227.4	121.573	47.0811	1.11845	0.918139	1.3686	3637	10	58600789	58675654	protein_coding	Edar
ENSMUSG00000003228.8	868.656	1152.92	-0.78537	0.894637	-0.408435	3165	19	60889749	61092553	protein_coding	Grk5
ENSMUSG00000003233.11	1169.45	984.542	0.555041	0.845063	0.248309	4899	16	20516982	20532520	protein_coding	Dvl3
ENSMUSG00000003234.15	2206.63	2133.51	0.157024	0.34103	0.0486145	3557	16	20548577	20561379	protein_coding	Abcf3
ENSMUSG00000003235.12	3407.69	2688.69	1.02514	0.909118	0.341891	3209	16	20498817	20509955	protein_coding	Eif2b5
ENSMUSG00000003269.15	2338.09	2141.76	0.378259	0.733849	0.12653	2527	7	45806637	45814316	protein_coding	Cyth2
ENSMUSG00000003271.16	3042.4	2851.47	0.152529	0.328675	0.0935029	1135	7	45729984	45759555	protein_coding	Sult2b1
ENSMUSG00000003273.13	242.994	261.458	-0.154633	0.251899	-0.10566	1538	7	45699867	45704659	protein_coding	Car11
ENSMUSG00000003279.16	21.4947	23.3209	-0.125964	0.176901	-0.117642	16992	17	69969073	70821413	protein_coding	Dlgap1
ENSMUSG00000003282.9	103.955	82.42	0.351367	0.705779	0.334899	8487	4	3900996	3938423	protein_coding	Plag1
ENSMUSG00000003283.13	366.392	729.333	-1.20246	0.941602	-0.993191	2092	2	153108468	153151441	protein_coding	Hck
ENSMUSG00000003299.9	2884.78	2825.71	0.108594	0.205143	0.0298481	1285	9	21002737	21008835	protein_coding	Mrpl4
ENSMUSG00000003308.14	1814.91	2000.75	-0.409041	0.728222	-0.140639	4664	9	21229730	21239332	protein_coding	Keap1
ENSMUSG00000003309.13	3259.49	2196.01	1.2309	0.917326	0.569761	1738	9	21295457	21312333	protein_coding	Ap1m2
ENSMUSG00000003316.14	4073.83	4108.82	-0.0507241	0.0236263	-0.0123378	7090	8	111154421	111259216	protein_coding	Glg1
ENSMUSG00000003344.14	1655.73	1735.71	-0.177078	0.313944	-0.0680521	3586	10	80642617	80657071	protein_coding	Btbd2
ENSMUSG00000003345.15	7362.52	6914.94	0.539626	0.839634	0.090483	2511	10	80622780	80640771	protein_coding	Csnk1g2
ENSMUSG00000003346.14	3455.44	3785.93	-0.512668	0.806123	-0.131778	1547	10	80583654	80590341	protein_coding	Abhd17a
ENSMUSG00000003348.9	427.648	448.674	-0.105918	0.129674	-0.0692445	2644	10	80685256	80701820	protein_coding	Mob3a
ENSMUSG00000003352.13	1561.04	1246.7	0.76393	0.887759	0.324399	3120	15	98632220	98644530	protein_coding	Cacnb3
ENSMUSG00000003355.6	434.031	452.275	-0.0737701	0.0619575	-0.0594021	731	15	98724373	98728198	protein_coding	Fkbp11
ENSMUSG00000003360.14	2949.48	2875.74	0.139301	0.291611	0.0365244	5452	15	98645134	98662889	protein_coding	Ddx23
ENSMUSG00000003363.15	4536.27	4556.07	-0.0184793	2.38878e-05	-0.00628433	2924	7	27532000	27553218	protein_coding	Pld3
ENSMUSG00000003378.9	381.152	375.288	0.0345368	0.0392125	0.0223684	5168	7	25009849	25072346	protein_coding	Grik5
ENSMUSG00000003380.11	6114.29	7487.3	-0.982553	0.924191	-0.29226	1523	7	24969752	24972754	protein_coding	Rabac1
ENSMUSG00000003382.18	2958.19	2405.97	0.919861	0.90446	0.298096	10274	3	87525407	87540156	protein_coding	Etv3
ENSMUSG00000003402.13	3132.64	2684.01	0.669273	0.875781	0.222986	2013	9	22003035	22014219	protein_coding	Prkcsh
ENSMUSG00000003411.10	109.606	96.8819	0.196337	0.440479	0.178024	3524	4	108879063	108943324	protein_coding	Rab3b
ENSMUSG00000003418.11	384.503	117.276	1.50434	0.927828	1.71309	7664	2	13651021	13794064	protein_coding	St8sia6
ENSMUSG00000003420.7	4986.73	7860.86	-1.78217	0.958172	-0.656593	1738	7	45092993	45103822	protein_coding	Fcgrt
ENSMUSG00000003421.12	2209.76	2137.91	0.147102	0.313575	0.0476897	2134	7	45062429	45078503	protein_coding	Nosip
ENSMUSG00000003423.14	1817.52	1785.55	0.0725903	0.113772	0.0256021	1222	7	45154398	45160064	protein_coding	Pih1d1
ENSMUSG00000003429.10	48154.8	45466.3	0.650483	0.871245	0.0828812	602	7	45122388	45124389	protein_coding	Rps11
ENSMUSG00000003435.9	3945.07	3700.1	0.383221	0.738696	0.0924875	5764	7	28314891	28338746	protein_coding	Supt5
ENSMUSG00000003437.14	2327.64	2123.16	0.413403	0.764626	0.132654	3438	7	28392951	28399388	protein_coding	Paf1
ENSMUSG00000003438.17	1694.69	1459.94	0.504439	0.823633	0.215115	2684	7	28305516	28312072	protein_coding	Timm50
ENSMUSG00000003444.8	667.34	619.215	0.216187	0.484618	0.107981	1281	7	28386146	28392708	protein_coding	Med29
ENSMUSG00000003452.15	30.668	28.7171	0.119614	0.235832	0.0948248	27373	6	149408886	149563329	protein_coding	Bicd1
ENSMUSG00000003458.12	3956.67	3736.24	0.335638	0.688639	0.0826973	3975	1	172066013	172082795	protein_coding	Ncstn
ENSMUSG00000003464.13	3499.65	3484.54	0.0243701	0.0256861	0.00624043	3815	1	172126755	172136493	protein_coding	Pex19
ENSMUSG00000003469.9	3899.95	3206.34	0.866345	0.896888	0.282528	2910	14	70457476	70468832	protein_coding	Phyhip
ENSMUSG00000003476.15	448.222	732.572	-0.853948	0.904253	-0.708755	5112	6	55090049	55133016	protein_coding	Crhr2
ENSMUSG00000003477.5	971.289	2143.16	-1.33324	0.952665	-1.14177	1600	6	55170626	55175043	protein_coding	Inmt
ENSMUSG00000003484.4	197.818	366.242	-0.907238	0.913043	-0.88862	1855	8	71988482	72009626	protein_coding	Cyp4f18
ENSMUSG00000003500.13	1247.39	1280	-0.0823948	0.0787898	-0.0372323	3294	6	29200434	29216364	protein_coding	Impdh1
ENSMUSG00000003518.13	1934.64	2417.84	-0.750454	0.88808	-0.321655	4682	11	101971143	101987013	protein_coding	Dusp3
ENSMUSG00000003526.11	802.549	904.587	-0.310253	0.608079	-0.17267	3461	16	18060357	18090203	protein_coding	Prodh
ENSMUSG00000003527.8	913.066	792.302	0.448212	0.788989	0.204669	2819	16	17900711	17911348	protein_coding	Dgcr14
ENSMUSG00000003528.14	3723.11	3520.69	0.228985	0.511674	0.0806509	2176	16	17925211	17928219	protein_coding	Slc25a1
ENSMUSG00000003531.14	2057.51	2412.52	-0.53286	0.816647	-0.229645	2985	16	18052860	18071632	protein_coding	Dgcr6
ENSMUSG00000003534.17	7701.05	6564.87	0.995548	0.908176	0.230289	4774	17	35681567	35704621	protein_coding	Ddr1
ENSMUSG00000003541.6	2084.85	1748.4	0.413297	0.764544	0.253905	1131	17	35821684	35822923	protein_coding	Ier3
ENSMUSG00000003545.3	990.865	603.451	0.597298	0.854156	0.715453	6243	7	19302696	19310051	protein_coding	Fosb
ENSMUSG00000003546.9	1008.01	1101.38	-0.254467	0.501949	-0.127805	2322	17	46630631	46645144	protein_coding	Klc4
ENSMUSG00000003549.9	826.104	812.418	0.0463378	0.0587207	0.0241007	3111	7	19344778	19356524	protein_coding	Ercc1
ENSMUSG00000003555.7	437.845	541.83	-0.410183	0.729271	-0.30742	2166	19	46667165	46672974	protein_coding	Cyp17a1
ENSMUSG00000003559.7	511.681	716.313	-0.721645	0.881156	-0.485345	1751	19	46707443	46741095	protein_coding	As3mt
ENSMUSG00000003573.15	770.668	792.176	-0.0580384	0.0345083	-0.0397113	3440	8	70282827	70294361	protein_coding	Homer3
ENSMUSG00000003575.13	663.259	579.4	0.367583	0.722968	0.195012	11182	8	70382355	70439579	protein_coding	Crtc1
ENSMUSG00000003581.14	1201.69	1208.47	-0.0193366	8.53509e-05	-0.0081099	2232	11	4135202	4141172	protein_coding	Rnf215
ENSMUSG00000003585.13	1227.52	1112.29	0.277106	0.603679	0.142209	3505	11	4097039	4123415	protein_coding	Sec14l2
ENSMUSG00000003604.14	524.325	501.151	0.119726	0.236148	0.0652179	5001	2	112492964	112634573	protein_coding	Aven
ENSMUSG00000003617.16	963.41	1377.21	-0.963812	0.921489	-0.515521	9566	3	19957054	20009145	protein_coding	Cp
ENSMUSG00000003623.4	2572.51	1625.17	1.2402	0.918774	0.662585	5456	5	8966033	8997324	protein_coding	Crot
ENSMUSG00000003644.17	1710.4	1481.17	0.49341	0.817913	0.207602	4258	4	133847290	133887797	protein_coding	Rps6ka1
ENSMUSG00000003660.10	3295.89	2902.7	0.644699	0.869404	0.183273	7819	2	127208386	127240451	protein_coding	Snrnp200
ENSMUSG00000003662.10	1736.63	1681.89	0.131821	0.270402	0.0462025	3197	2	127240938	127247816	protein_coding	Ciao1
ENSMUSG00000003680.15	859.977	880.708	-0.0761161	0.0664257	-0.0343666	5884	19	8772522	8786417	protein_coding	Taf6l
ENSMUSG00000003721.14	5654.61	3409.05	1.63203	0.939282	0.730059	3473	1	121304353	121332589	protein_coding	Insig2
ENSMUSG00000003731.13	3106.14	3000.94	0.189584	0.424604	0.049707	6729	4	129643980	129672767	protein_coding	Kpna6
ENSMUSG00000003746.15	3174.94	4972.73	-1.64026	0.959635	-0.647308	9058	10	53904788	54075796	protein_coding	Man1a
ENSMUSG00000003752.9	1346.91	1235.37	0.246861	0.547774	0.124705	5285	7	27207172	27228661	protein_coding	Itpkc
ENSMUSG00000003762.13	557.555	596.58	-0.182508	0.328611	-0.0975997	5586	7	27233023	27257950	protein_coding	Adck4
ENSMUSG00000003778.14	1388.29	1199.66	0.460129	0.796905	0.210686	10633	18	34598615	34624601	protein_coding	Brd8
ENSMUSG00000003779.15	686.012	408.003	0.931288	0.905592	0.749655	3796	18	34624624	34633265	protein_coding	Kif20a
ENSMUSG00000003808.18	1530.24	1271.18	0.566891	0.848154	0.267593	4538	8	84856989	84869257	protein_coding	Farsa
ENSMUSG00000003809.14	1249.67	1199.95	0.137872	0.287566	0.0585827	2754	8	84886393	84893921	protein_coding	Gcdh
ENSMUSG00000003810.12	2285	2411.8	-0.243978	0.47919	-0.0779188	7645	4	116306762	116464183	protein_coding	Mast2
ENSMUSG00000003812.13	2645.65	1873.63	1.00701	0.908568	0.497787	5389	8	84908560	84922915	protein_coding	Dnase2a
ENSMUSG00000003813.15	2975.48	2973.2	0.00377967	0.00713307	0.0011076	2577	8	84834019	84840665	protein_coding	Rad23a
ENSMUSG00000003814.8	20381.9	20790.4	-0.134902	0.199211	-0.0286257	2880	8	84841850	84846934	protein_coding	Calr
ENSMUSG00000003824.12	359.751	197.717	0.947796	0.906957	0.863559	1968	8	84872111	84888221	protein_coding	Syce2
ENSMUSG00000003847.16	3392.17	3474.62	-0.120073	0.16268	-0.0346446	18378	8	107293470	107379517	protein_coding	Nfat5
ENSMUSG00000003848.14	1456.83	1219.46	0.571304	0.8491	0.256587	3486	8	107412486	107425051	protein_coding	Nob1
ENSMUSG00000003849.8	788.589	840.172	-0.161437	0.270784	-0.0914106	1553	8	107388225	107403206	protein_coding	Nqo1
ENSMUSG00000003863.17	1481.4	1339.49	0.344312	0.698171	0.145281	4865	7	45339127	45367019	protein_coding	Ppfia3
ENSMUSG00000003865.15	4969.94	6552.04	-1.04901	0.929357	-0.398717	3681	7	45434839	45456617	protein_coding	Gys1
ENSMUSG00000003868.13	2391.97	1798.5	0.955043	0.90734	0.411406	1675	7	45421898	45434464	protein_coding	Ruvbl2
ENSMUSG00000003872.8	262.14	269.282	-0.0533493	0.0273641	-0.0387804	715	7	45367892	45370564	protein_coding	Lin7b
ENSMUSG00000003873.10	2885.89	2742.58	0.215963	0.484137	0.0734827	869	7	45461695	45466898	protein_coding	Bax
ENSMUSG00000003882.4	187.562	312.019	-0.813283	0.899414	-0.734263	3208	15	9506161	9529876	protein_coding	Il7r
ENSMUSG00000003923.14	1334.43	1251.33	0.232564	0.51908	0.0927652	4438	10	71225464	71238280	protein_coding	Tfam
ENSMUSG00000003929.10	405.832	382.293	0.146228	0.311127	0.0862043	6639	17	33329342	33358878	protein_coding	Zfp81
ENSMUSG00000003934.5	152.091	112.781	0.470346	0.803752	0.431408	3183	11	69554092	69560205	protein_coding	Efnb3
ENSMUSG00000003948.16	2198.65	2225.35	-0.0430633	0.0140606	-0.0174147	5386	11	90187684	90278589	protein_coding	Mmd
ENSMUSG00000003949.16	706.439	902.432	-0.581575	0.836902	-0.353252	6681	11	90336536	90390895	protein_coding	Hlf
ENSMUSG00000003955.7	4527.21	5856.32	-0.989568	0.924754	-0.37137	635	16	36043844	36071515	protein_coding	Fam162a
ENSMUSG00000003970.8	68895.7	61817.6	1.13837	0.920504	0.156397	862	15	76904071	76906318	protein_coding	Rpl8
ENSMUSG00000003992.14	865.176	892.681	-0.0973849	0.110521	-0.0451508	7961	13	91460283	91703429	protein_coding	Ssbp2
ENSMUSG00000004018.9	285.142	255.122	0.237228	0.528609	0.160497	3372	11	26386135	26471876	protein_coding	Fancl
ENSMUSG00000004031.13	34.1514	7.28358	1.54954	0.9252	2.22922	8767	1	158245269	158356326	protein_coding	Brinp2
ENSMUSG00000004032.10	3683.82	3352.14	0.482905	0.81183	0.136119	1278	3	107895821	107898686	protein_coding	Gstm5
ENSMUSG00000004035.12	196.242	163.469	0.372134	0.727668	0.26362	1601	3	107926334	107931817	protein_coding	Gstm7
ENSMUSG00000004040.16	4293.58	4726.04	-0.438973	0.754371	-0.138449	9527	11	100885098	100939540	protein_coding	Stat3
ENSMUSG00000004043.14	841.288	1053.67	-0.543944	0.821569	-0.324747	7133	11	100859351	100885169	protein_coding	Stat5a
ENSMUSG00000004044.9	11655	15114.3	-1.50463	0.959653	-0.374971	3587	11	100956733	100970887	protein_coding	Ptrf
ENSMUSG00000004054.8	3163.04	3013.29	0.261826	0.576082	0.0699734	3801	19	5689131	5702862	protein_coding	Map3k11
ENSMUSG00000004056.15	4957.33	5625.25	-0.718294	0.880147	-0.182354	7131	7	27591552	27640826	protein_coding	Akt2
ENSMUSG00000004069.16	2180.26	2224.77	-0.0884306	0.0912175	-0.0291569	3912	16	4639989	4707695	protein_coding	Dnaja3
ENSMUSG00000004070.15	1680.64	1993.6	-0.641605	0.859666	-0.246367	2217	16	4726361	4766742	protein_coding	Hmox2
ENSMUSG00000004071.12	2062.4	1735.71	0.699091	0.879146	0.2488	5746	16	4750348	4790292	protein_coding	Cdip1
ENSMUSG00000004085.14	2921	3284.1	-0.519372	0.809988	-0.169039	10175	2	72285637	72442610	protein_coding	Zak
ENSMUSG00000004096.8	5134.82	4926.86	0.288529	0.623564	0.0596455	1111	9	14500617	14510577	protein_coding	Cwc15
ENSMUSG00000004098.7	3540.98	4713.15	-1.09927	0.934084	-0.412543	6809	9	20770050	20815067	protein_coding	Col5a3
ENSMUSG00000004099.15	2744.82	2185.85	0.771499	0.887755	0.328518	6304	9	20907206	20959888	protein_coding	Dnmt1
ENSMUSG00000004100.11	1642.09	1212.28	0.840061	0.894331	0.437804	2504	9	20888175	20892178	protein_coding	Ppan
ENSMUSG00000004105.8	3872.89	4604.93	-0.743939	0.886814	-0.249768	6286	2	33216069	33247717	protein_coding	Angptl2
ENSMUSG00000004110.14	118.407	128.066	-0.119944	0.162374	-0.113132	24813	1	154390731	154884501	protein_coding	Cacna1e
ENSMUSG00000004127.12	323.391	305.703	0.125424	0.25225	0.0811484	7976	3	138143448	138159821	protein_coding	Trmt10a
ENSMUSG00000004151.16	130.762	204.645	-0.776253	0.89285	-0.646184	5889	12	38779380	38868215	protein_coding	Etv1
ENSMUSG00000004187.10	447.064	420.096	0.143611	0.303778	0.0897628	3143	15	76660641	76668196	protein_coding	Kifc2
ENSMUSG00000004207.14	49617.5	64690.9	-2.11156	0.972932	-0.382715	2744	10	60277627	60302597	protein_coding	Psap
ENSMUSG00000004221.16	1487.13	1541.83	-0.145362	0.226603	-0.0521134	8110	X	74393290	74453854	protein_coding	Ikbkg
ENSMUSG00000004233.14	299.9	286.147	0.113097	0.217589	0.0677282	5946	3	99141068	99239186	protein_coding	Wars2
ENSMUSG00000004263.15	179.962	149.871	0.359218	0.714161	0.263968	4600	6	124742544	124756524	protein_coding	Atn1
ENSMUSG00000004264.17	4099.93	3775.37	0.452249	0.791656	0.118981	3718	6	124712336	124716950	protein_coding	Phb2
ENSMUSG00000004266.15	1832.51	2745.87	-1.44033	0.956923	-0.58344	2802	6	124720707	124738714	protein_coding	Ptpn6
ENSMUSG00000004267.16	162.881	173.757	-0.129545	0.185723	-0.0932565	4705	6	124760053	124769673	protein_coding	Eno2
ENSMUSG00000004268.11	2327.53	2107.5	0.406907	0.759524	0.143265	4632	6	124704085	124712178	protein_coding	Emg1
ENSMUSG00000004270.13	3333.88	2921.83	0.557662	0.845826	0.190333	3268	6	124663027	124704418	protein_coding	Lpcat3
ENSMUSG00000004285.12	4858.51	4749.68	0.154479	0.334054	0.0326846	1063	6	29467718	29470512	protein_coding	Atp6v1f
ENSMUSG00000004317.14	512.906	624.714	-0.485045	0.787274	-0.284501	11452	X	7153810	7319358	protein_coding	Clcn5
ENSMUSG00000004319.15	1377.59	1375	0.00638344	0.00887225	0.00271014	17071	8	60910389	60983300	protein_coding	Clcn3
ENSMUSG00000004328.15	30.1316	46.2336	-0.553928	0.825949	-0.617663	6710	7	17031507	17062427	protein_coding	Hif3a
ENSMUSG00000004347.16	22.1488	23.0522	-0.0693977	0.0538769	-0.0576762	20067	6	56069804	56569103	protein_coding	Pde1c
ENSMUSG00000004356.7	1197.34	925.249	0.704954	0.8799	0.371914	8831	10	88746607	88826814	protein_coding	Utp20
ENSMUSG00000004359.16	18.5043	44.9571	-1.14258	0.938281	-1.28068	3841	10	88674772	88685015	protein_coding	Spic
ENSMUSG00000004360.8	367.375	523.753	-0.618786	0.851142	-0.511635	5644	10	29211643	29230779	protein_coding	9330159F19Rik
ENSMUSG00000004364.14	5936.23	6182.73	-0.273306	0.539992	-0.0586972	4873	1	80264923	80340480	protein_coding	Cul3
ENSMUSG00000004383.17	775.26	856.261	-0.283759	0.559861	-0.143369	7883	8	72814599	73353540	protein_coding	Large
ENSMUSG00000004393.10	1961.21	1763.48	0.41031	0.762224	0.153325	2533	11	6258919	6267772	protein_coding	Ddx56
ENSMUSG00000004394.12	2346.12	2475.26	-0.235713	0.460609	-0.0772998	2178	11	6270369	6274870	protein_coding	Tmed4
ENSMUSG00000004415.15	27.895	17.6091	0.612857	0.858309	0.663687	8176	5	136741759	136883209	protein_coding	Col26a1
ENSMUSG00000004446.12	408.444	487.668	-0.447608	0.761008	-0.255761	3550	6	120891930	120916853	protein_coding	Bid
ENSMUSG00000004451.14	1337.69	1523.41	-0.424104	0.741878	-0.187563	4930	1	119470305	119504794	protein_coding	Ralb
ENSMUSG00000004455.16	979.191	979.49	-0.000992957	0.00441191	-0.000439847	3424	5	122158278	122175273	protein_coding	Ppp1cc
ENSMUSG00000004460.16	3113.86	3205.27	-0.137057	0.204737	-0.0417418	3236	16	22857845	22879634	protein_coding	Dnajb11
ENSMUSG00000004462.6	644.719	691.709	-0.213251	0.407668	-0.101495	2702	16	22813215	22857569	protein_coding	Tbccd1
ENSMUSG00000004473.10	962.347	1207.91	-0.535085	0.817652	-0.327882	2978	7	44302687	44306902	protein_coding	Clec11a
ENSMUSG00000004500.8	434.596	411.46	0.133308	0.274624	0.0789225	4776	7	12965838	12974236	protein_coding	Zfp324
ENSMUSG00000004508.6	683.874	844.15	-0.505473	0.801522	-0.303769	6168	7	97081586	97308946	protein_coding	Gab2
ENSMUSG00000004530.12	2848.13	3045.91	-0.308916	0.605749	-0.0968541	9664	5	113842436	113908758	protein_coding	Coro1c
ENSMUSG00000004535.12	5457.85	5094.1	0.42988	0.776676	0.0995052	9991	6	52713729	52766780	protein_coding	Tax1bp1
ENSMUSG00000004558.14	24182.5	32598.7	-1.32607	0.951987	-0.430854	2157	14	51905271	51913488	protein_coding	Ndrg2
ENSMUSG00000004561.14	663.409	657.779	0.0248799	0.0262838	0.0122951	3970	14	51884842	51893039	protein_coding	Mettl17
ENSMUSG00000004562.16	820.182	938.46	-0.372186	0.693933	-0.194351	10366	14	51984719	52006251	protein_coding	Arhgef40
ENSMUSG00000004565.15	993.195	883.561	0.331554	0.684035	0.168748	9698	8	3515384	3544267	protein_coding	Pnpla6
ENSMUSG00000004567.16	1258.79	1320.51	-0.158827	0.263527	-0.0690677	7555	8	3500457	3515232	protein_coding	Mcoln1
ENSMUSG00000004568.12	1469.76	1500.29	-0.0728261	0.0601896	-0.0296574	8395	8	3393006	3456601	protein_coding	Arhgef18
ENSMUSG00000004591.16	1642.52	1606.69	0.0885671	0.152341	0.0318254	12877	3	142790902	142882004	protein_coding	Pkn2
ENSMUSG00000004609.11	337.832	629.583	-1.13218	0.937513	-0.898092	7771	7	43524216	43544428	protein_coding	Cd33
ENSMUSG00000004610.4	974.874	996.412	-0.0707036	0.0562605	-0.0315267	1164	7	43444083	43457800	protein_coding	Etfb
ENSMUSG00000004612.9	281.333	444.213	-0.764383	0.890599	-0.658972	914	7	43437073	43438249	protein_coding	Nkg7
ENSMUSG00000004626.14	2608.74	2310.96	0.480501	0.81034	0.17486	4159	8	3630955	3643644	protein_coding	Stxbp2
ENSMUSG00000004631.15	525.632	651.15	-0.52472	0.812781	-0.308937	10612	6	4674350	4747207	protein_coding	Sgce
ENSMUSG00000004633.17	356.757	140.494	1.28699	0.920864	1.34443	5812	6	54039554	54301810	protein_coding	Chn2
ENSMUSG00000004637.15	212.664	203.997	0.0969091	0.173751	0.0600317	10173	8	114439655	115352708	protein_coding	Wwox
ENSMUSG00000004642.13	860.391	689.882	0.546286	0.842166	0.318644	6076	5	33634952	33652574	protein_coding	Slbp
ENSMUSG00000004651.6	1038.53	57.736	2.84539	0.946078	4.16893	7108	7	87424771	87493512	protein_coding	Tyr
ENSMUSG00000004655.5	7795.8	7829.6	-0.0230747	0.000657158	-0.00624055	2627	6	55336432	55348555	protein_coding	Aqp1
ENSMUSG00000004661.15	119.588	123.181	-0.0606323	0.0386991	-0.0427078	7976	9	57790353	57836793	protein_coding	Arid3b
ENSMUSG00000004665.10	5021.67	5368.23	-0.361635	0.682626	-0.0962795	2460	10	79988584	79996062	protein_coding	Cnn2
ENSMUSG00000004667.18	2804.9	2530.64	0.500131	0.821465	0.148445	2670	10	80035949	80039795	protein_coding	Polr2e
ENSMUSG00000004677.15	2676.65	2838.68	-0.256403	0.506032	-0.0847915	7297	8	71272714	71360712	protein_coding	Myo9b
ENSMUSG00000004698.9	242.664	336.701	-0.561303	0.829107	-0.472506	4422	12	34371503	34528889	protein_coding	Hdac9
ENSMUSG00000004707.14	222.627	548.92	-1.52679	0.959753	-1.30197	3307	1	171588624	171607410	protein_coding	Ly9
ENSMUSG00000004709.14	169.215	243.54	-0.577062	0.835272	-0.525298	4876	1	171559193	171609746	protein_coding	Cd244
ENSMUSG00000004730.14	2433.86	5253.4	-2.21274	0.970781	-1.11001	3245	17	57358686	57483529	protein_coding	Adgre1
ENSMUSG00000004748.5	396.719	557.912	-0.685513	0.870915	-0.491919	1738	11	4091480	4095445	protein_coding	Mtfp1
ENSMUSG00000004768.14	588.481	502.16	0.425856	0.773844	0.228848	8285	1	33719887	33742564	protein_coding	Rab23
ENSMUSG00000004771.12	6081.63	6905.91	-0.711741	0.878144	-0.183373	2992	9	64715299	64737758	protein_coding	Rab11a
ENSMUSG00000004788.11	2217.54	1774.97	0.756993	0.887713	0.321167	1885	12	85219481	85226628	protein_coding	Eif2b2
ENSMUSG00000004789.9	6314.28	6417.8	-0.137671	0.206323	-0.023461	2767	12	85110833	85134091	protein_coding	Dlst
ENSMUSG00000004791.6	102.954	130.284	-0.344925	0.661831	-0.339656	1582	12	85166639	85177296	protein_coding	Pgf
ENSMUSG00000004798.14	2436.27	3038.87	-0.869437	0.905835	-0.318861	5977	11	61775649	61855073	protein_coding	Ulk2
ENSMUSG00000004814.10	443.214	475.79	-0.119502	0.16132	-0.102322	1295	5	135569937	135573049	protein_coding	Ccl24
ENSMUSG00000004815.12	694.23	654.193	0.172196	0.381372	0.0856981	7189	5	108646693	108669672	protein_coding	Dgkq
ENSMUSG00000004837.2	452.322	668.397	-0.843769	0.903275	-0.563355	1793	11	61653265	61672784	protein_coding	Grap
ENSMUSG00000004843.6	5466.44	5358.46	0.115471	0.224205	0.0287834	1838	16	65539133	65562697	protein_coding	Chmp2b
ENSMUSG00000004846.10	1772.06	2280.74	-0.91705	0.914726	-0.364077	4519	5	136987019	136996648	protein_coding	Plod3
ENSMUSG00000004849.14	3566.6	3294.89	0.368313	0.723726	0.114322	2198	5	137034993	137046135	protein_coding	Ap1s1
ENSMUSG00000004864.12	5086.55	4436.17	0.413425	0.764642	0.197373	1512	17	28769307	28778698	protein_coding	Mapk13
ENSMUSG00000004865.15	2951.92	3490.01	-0.832944	0.902061	-0.241576	9647	17	28587648	28622521	protein_coding	Srpk1
ENSMUSG00000004872.15	78.2741	36.3866	0.810812	0.891978	1.10513	6187	1	78101267	78197134	protein_coding	Pax3
ENSMUSG00000004880.11	2018.27	1315.07	1.25279	0.920479	0.617982	4761	1	181815335	181843046	protein_coding	Lbr
ENSMUSG00000004885.5	4088.38	4180.42	-0.0592992	0.0365294	-0.0321193	1322	3	87948666	87953376	protein_coding	Crabp2
ENSMUSG00000004891.16	931.377	759.565	0.469483	0.803179	0.294192	6416	3	87971078	87980451	protein_coding	Nes
ENSMUSG00000004895.9	2194.24	1988.15	0.432517	0.778497	0.142299	2099	3	87858903	87885608	protein_coding	Prcc
ENSMUSG00000004896.16	581.247	555.166	0.12047	0.238246	0.0662333	6342	3	87922601	87930717	protein_coding	Rrnad1
ENSMUSG00000004897.16	13253.7	13510.1	-0.202712	0.381391	-0.0276402	2873	3	87906321	87916132	protein_coding	Hdgf
ENSMUSG00000004929.12	1974.86	1935.9	0.0691563	0.105906	0.0287492	5059	10	81070035	81082559	protein_coding	Thop1
ENSMUSG00000004931.10	2531.2	2757.53	-0.438462	0.753964	-0.123559	2106	10	81268172	81273246	protein_coding	Apba3
ENSMUSG00000004933.17	158.898	195.249	-0.392096	0.712757	-0.297214	4594	10	81252935	81263365	protein_coding	Matk
ENSMUSG00000004934.13	1128.14	1006.2	0.376993	0.73259	0.165026	4582	10	81153266	81167923	protein_coding	Pias4
ENSMUSG00000004936.8	2790.19	3198.46	-0.667393	0.866683	-0.197013	3391	9	64185770	64253631	protein_coding	Map2k1
ENSMUSG00000004937.5	5372.14	5034.39	0.453033	0.792176	0.0936783	1969	10	81044075	81060178	protein_coding	Sgta
ENSMUSG00000004939.6	395.68	540.194	-0.430948	0.747797	-0.449144	1840	10	81198170	81202037	protein_coding	Nmrk2
ENSMUSG00000004945.15	2436.68	2624.02	-0.364116	0.685402	-0.106857	1837	17	5410870	5440259	protein_coding	Tmem242
ENSMUSG00000004947.15	1246.61	1244.67	0.00569477	0.00839278	0.00223766	7032	5	135994800	136032872	protein_coding	Dtx2
ENSMUSG00000004951.10	18480.7	18317.8	0.0650238	0.0966532	0.0127777	1031	5	135887919	135889563	protein_coding	Hspb1
ENSMUSG00000004952.13	1081.45	1542.19	-1.02483	0.926362	-0.512009	7485	5	136083916	136111860	protein_coding	Rasa4
ENSMUSG00000004980.16	19751.4	18125.9	0.595447	0.853748	0.123901	6584	6	51460932	51469894	protein_coding	Hnrnpa2b1
ENSMUSG00000004994.12	472.049	454.64	0.101532	0.185994	0.0542141	2694	8	84257795	84270380	protein_coding	Ccdc130
ENSMUSG00000004996.9	970.446	895.447	0.256793	0.566741	0.116041	3273	8	84249906	84257326	protein_coding	Mri1
ENSMUSG00000005034.15	1903.36	2108.77	-0.428762	0.745934	-0.147848	8772	3	146729574	146812990	protein_coding	Prkacb
ENSMUSG00000005043.13	472.658	538.931	-0.332359	0.6439	-0.189305	4414	11	119343425	119355536	protein_coding	Sgsh
ENSMUSG00000005045.16	81.1953	101.401	-0.346713	0.664229	-0.320602	9583	4	152338651	152390194	protein_coding	Chd5
ENSMUSG00000005054.6	13966.9	10012.5	0.913802	0.903872	0.48021	599	10	78425670	78427619	protein_coding	Cstb
ENSMUSG00000005057.13	231.362	234.315	-0.0246163	0.00105048	-0.0183018	5406	5	136218147	136246556	protein_coding	Sh2b2
ENSMUSG00000005069.12	1834.48	1784.43	0.118946	0.233953	0.0399073	3943	6	124396816	124415067	protein_coding	Pex5
ENSMUSG00000005078.16	1041.34	1067	-0.083004	0.0800159	-0.0351105	2692	12	72085589	72101461	protein_coding	Jkamp
ENSMUSG00000005087.17	5267.58	5900.27	-0.439454	0.754751	-0.163639	6776	2	102811141	102901665	protein_coding	Cd44
ENSMUSG00000005102.13	600.586	419.773	0.828011	0.893733	0.516762	7457	2	118388618	118475234	protein_coding	Eif2ak4
ENSMUSG00000005103.12	4340.91	4067.86	0.309942	0.656964	0.0937262	8899	5	38526813	38563221	protein_coding	Wdr1
ENSMUSG00000005107.13	124.235	159.601	-0.420427	0.738603	-0.361403	5083	5	38349273	38503143	protein_coding	Slc2a9
ENSMUSG00000005124.9	239.526	171.527	0.559472	0.846325	0.48175	5518	15	66891320	66923201	protein_coding	Wisp1
ENSMUSG00000005125.12	3476.45	4003.74	-0.59263	0.840866	-0.203735	6593	15	66929321	66969640	protein_coding	Ndrg1
ENSMUSG00000005131.3	86.2767	96.2825	-0.181545	0.326027	-0.158303	1237	9	53405286	53432803	protein_coding	4930550C14Rik
ENSMUSG00000005142.9	3359.61	4689.4	-1.48042	0.959255	-0.48111	4325	8	85083269	85098739	protein_coding	Man2b1
ENSMUSG00000005148.7	2091.5	2204.51	-0.197183	0.36724	-0.075925	1721	14	99298691	99313405	protein_coding	Klf5
ENSMUSG00000005150.16	927.763	853.793	0.251192	0.556142	0.11987	2818	8	85075035	85081306	protein_coding	Wdr83
ENSMUSG00000005161.15	10540.5	7943	1.45925	0.92727	0.408192	3050	8	84969587	84974834	protein_coding	Prdx2
ENSMUSG00000005198.15	3409.8	2961.85	0.624066	0.862065	0.203185	7067	11	69733997	69758637	protein_coding	Polr2a
ENSMUSG00000005204.12	2870.09	2664.19	0.340479	0.693991	0.107396	3632	11	69673115	69682084	protein_coding	Senp3
ENSMUSG00000005220.10	364.613	47.8883	1.95345	0.954413	2.92862	5400	5	72300025	72504473	protein_coding	Corin
ENSMUSG00000005225.15	674.737	517.454	0.585399	0.851757	0.382893	7005	6	54595111	54645839	protein_coding	Plekha8
ENSMUSG00000005233.16	487.528	299.084	0.771987	0.887758	0.704936	3188	2	69193895	69206194	protein_coding	Spc25
ENSMUSG00000005237.14	43.3557	60.779	-0.52833	0.814542	-0.48735	14968	11	69420809	69549110	protein_coding	Dnah2
ENSMUSG00000005251.14	2488.26	2033.9	0.708534	0.880453	0.290884	3953	16	97741933	97763737	protein_coding	Ripk4
ENSMUSG00000005262.12	2306.99	2143.72	0.343849	0.697667	0.105892	4336	16	18811779	18835261	protein_coding	Ufd1l
ENSMUSG00000005267.13	104.571	115.301	-0.190132	0.348868	-0.140925	7632	11	62700356	62731905	protein_coding	Zfp287
ENSMUSG00000005268.20	603.851	649.726	-0.175233	0.308919	-0.10564	15339	15	10177238	10349180	protein_coding	Prlr
ENSMUSG00000005299.6	1653.04	1563.83	0.213986	0.479874	0.080039	9650	5	33739673	33782817	protein_coding	Letm1
ENSMUSG00000005312.14	6944.25	6104.46	0.783347	0.888201	0.185954	3686	13	58176156	58215653	protein_coding	Ubqln1
ENSMUSG00000005320.9	278.723	399.615	-0.564808	0.830554	-0.519775	3542	13	55152640	55168759	protein_coding	Fgfr4
ENSMUSG00000005338.13	2286.38	2959.85	-0.79449	0.896355	-0.372463	7248	1	173333258	173367695	protein_coding	Cadm3
ENSMUSG00000005354.15	4617.76	4947.58	-0.421625	0.739678	-0.0995277	4208	15	77915047	77929006	protein_coding	Txn2
ENSMUSG00000005355.8	3408.38	4472.48	-0.616827	0.850345	-0.391989	2329	10	78711997	78718293	protein_coding	Casp14
ENSMUSG00000005360.14	758.553	543.805	0.689827	0.878236	0.48016	8537	15	8634124	8710764	protein_coding	Slc1a3
ENSMUSG00000005362.14	945.941	1010.76	-0.202682	0.381317	-0.0956215	6982	6	106780201	106800077	protein_coding	Crbn
ENSMUSG00000005370.3	1383.05	1121.87	0.648386	0.870598	0.30195	4254	17	87975050	87990883	protein_coding	Msh6
ENSMUSG00000005371.14	3359.68	3212.68	0.229581	0.512913	0.0645484	4144	17	87990859	88065291	protein_coding	Fbxo11
ENSMUSG00000005373.13	740.713	1057.26	-0.779638	0.893514	-0.513348	5538	5	135089890	135138382	protein_coding	Mlxipl
ENSMUSG00000005374.13	878.035	805.335	0.255572	0.564454	0.12469	7855	5	135149657	135165760	protein_coding	Tbl2
ENSMUSG00000005378.17	1157.56	998.988	0.423343	0.772037	0.212543	3386	5	135052957	135064959	protein_coding	Wbscr22
ENSMUSG00000005397.7	6344.86	8376.02	-1.18759	0.939821	-0.400675	6046	13	13437602	13512275	protein_coding	Nid1
ENSMUSG00000005410.5	1737.98	1046.96	1.00317	0.908431	0.731198	3422	8	75109528	75128439	protein_coding	Mcm5
ENSMUSG00000005413.7	3778.41	6823.02	-1.15735	0.938761	-0.852632	2161	8	75093591	75100596	protein_coding	Hmox1
ENSMUSG00000005417.17	7223.13	6305.86	0.917061	0.904187	0.195931	13327	11	59661305	59780860	protein_coding	Mprip
ENSMUSG00000005442.13	3313.8	3338.42	-0.0430323	0.0140273	-0.0106806	10294	7	25267704	25294159	protein_coding	Cic
ENSMUSG00000005447.12	1002.03	855.678	0.478439	0.809039	0.227782	2107	7	25295049	25297986	protein_coding	Pafah1b3
ENSMUSG00000005465.8	116.479	164.527	-0.537075	0.81854	-0.498258	2657	8	84030287	84042575	protein_coding	Il27ra
ENSMUSG00000005469.9	4614.44	4723.88	-0.137866	0.206827	-0.0338194	2293	8	83972978	83996445	protein_coding	Prkaca
ENSMUSG00000005470.8	558.006	414.445	0.527621	0.834524	0.4291	2338	8	83955507	83970197	protein_coding	Asf1b
ENSMUSG00000005481.17	2042.22	1395.63	1.01567	0.908855	0.549225	5155	8	83715177	83726892	protein_coding	Ddx39
ENSMUSG00000005483.9	4242.64	3836.46	0.47148	0.804507	0.145186	2263	8	83608175	83611902	protein_coding	Dnajb1
ENSMUSG00000005501.14	896.11	823.329	0.243179	0.540536	0.122208	11871	1	87945119	88008551	protein_coding	Usp40
ENSMUSG00000005505.12	291.38	300.266	-0.0699037	0.0547939	-0.0433427	3139	2	90904740	90911626	protein_coding	Kbtbd4
ENSMUSG00000005506.16	3480.53	3186.14	0.455849	0.794046	0.127497	8446	2	90940382	91019497	protein_coding	Celf1
ENSMUSG00000005510.9	4209.72	4626.8	-0.503935	0.80049	-0.136291	2178	2	90894634	90904827	protein_coding	Ndufs3
ENSMUSG00000005514.14	3388.52	3752.07	-0.510109	0.804533	-0.14703	4021	5	135670033	135735326	protein_coding	Por
ENSMUSG00000005533.10	1070.59	1013.71	0.158491	0.345025	0.0787727	16791	7	67952827	68233668	protein_coding	Igf1r
ENSMUSG00000005534.10	1294.88	1443.87	-0.36239	0.683478	-0.157127	13746	8	3122061	3279617	protein_coding	Insr
ENSMUSG00000005566.13	6070.66	4479.99	1.35329	0.924067	0.438356	4044	7	13024152	13031035	protein_coding	Trim28
ENSMUSG00000005575.15	3963.35	3624.05	0.463319	0.799045	0.129117	2287	7	13035120	13038275	protein_coding	Ube2m
ENSMUSG00000005580.11	611.865	677.878	-0.260106	0.513722	-0.147814	5197	16	4287529	4420498	protein_coding	Adcy9
ENSMUSG00000005583.16	3085.67	4290.21	-1.08917	0.932993	-0.475464	15715	13	83504034	83667080	protein_coding	Mef2c
ENSMUSG00000005609.15	1678.57	1377.39	0.711389	0.880944	0.285295	6544	7	111028951	111056377	protein_coding	Ctr9
ENSMUSG00000005610.16	31546.5	29547.8	0.754215	0.887635	0.0944303	7348	7	111070568	111083030	protein_coding	Eif4g2
ENSMUSG00000005611.15	260.787	279.382	-0.111424	0.142337	-0.0993641	6827	7	110868266	110982461	protein_coding	Mrvi1
ENSMUSG00000005615.14	3291.33	3775.43	-0.644195	0.860492	-0.197972	5751	16	32430921	32475070	protein_coding	Pcyt1a
ENSMUSG00000005621.11	1290.88	1241.57	0.134228	0.277234	0.0561905	7412	7	80993681	81045164	protein_coding	Zfp592
ENSMUSG00000005625.15	5481.32	4924	0.68669	0.877955	0.154695	2808	3	95032694	95042614	protein_coding	Psmd4
ENSMUSG00000005628.12	3783.11	6317.27	-1.70161	0.959051	-0.739729	1717	3	95124476	95129209	protein_coding	Tmod4
ENSMUSG00000005656.8	4592.14	5322.34	-0.843127	0.903208	-0.212895	1928	12	54746349	54795703	protein_coding	Snx6
ENSMUSG00000005667.8	637.324	589.733	0.162848	0.356782	0.111965	3487	6	83305691	83325908	protein_coding	Mthfd2
ENSMUSG00000005672.12	656.893	297.793	1.27994	0.921207	1.14135	8911	5	75574916	75656722	protein_coding	Kit
ENSMUSG00000005674.9	364.392	402.093	-0.257186	0.507675	-0.142039	5135	1	171216011	171222514	protein_coding	Tomm40l
ENSMUSG00000005682.8	1788.05	1464.33	0.667288	0.875419	0.288141	4450	10	128303335	128321358	protein_coding	Pan2
ENSMUSG00000005683.7	18033.2	17910.1	0.079667	0.130461	0.00988106	2828	10	128337832	128362479	protein_coding	Cs
ENSMUSG00000005686.16	1293.81	1308.41	-0.0343998	0.00607314	-0.016188	5605	7	110768206	110812405	protein_coding	Ampd3
ENSMUSG00000005687.14	2305.99	2168.37	0.271782	0.594172	0.0887771	4390	3	103171655	103179166	protein_coding	Bcas2
ENSMUSG00000005698.15	3200.69	2808.67	0.617241	0.859716	0.188495	4860	8	105636568	105682922	protein_coding	Ctcf
ENSMUSG00000005699.15	373.642	363.614	0.064389	0.095252	0.0392482	1430	8	105701154	105703493	protein_coding	Pard6a
ENSMUSG00000005705.10	68.8277	62.2136	0.157988	0.343656	0.145759	1013	8	105566698	105637393	protein_coding	Agrp
ENSMUSG00000005716.16	54090.5	79597.8	-1.45334	0.95769	-0.557354	1041	15	78191114	78206400	protein_coding	Pvalb
ENSMUSG00000005718.7	528.92	469.012	0.27746	0.604308	0.173423	2113	16	4544661	4559720	protein_coding	Tfap4
ENSMUSG00000005732.14	2248.03	1769.67	0.71137	0.880941	0.345182	1666	16	18239784	18248732	protein_coding	Ranbp1
ENSMUSG00000005763.15	181.073	205.42	-0.211792	0.40409	-0.182007	5329	1	165788681	165877277	protein_coding	Cd247
ENSMUSG00000005774.12	575.966	530.063	0.235451	0.524996	0.119819	5497	3	94954075	94961561	protein_coding	Rfx5
ENSMUSG00000005779.12	8189.03	7374.87	0.706389	0.880112	0.151074	1951	3	94884093	94886961	protein_coding	Psmb4
ENSMUSG00000005802.12	3005.71	2509.29	0.607204	0.856643	0.260425	5482	2	122681233	122702663	protein_coding	Slc30a4
ENSMUSG00000005803.14	868.539	1310.17	-1.02244	0.926139	-0.59309	4084	2	122765237	122809569	protein_coding	Sqrdl
ENSMUSG00000005804.14	1060.08	1109.61	-0.159151	0.264427	-0.0658788	3899	2	122738503	122749475	protein_coding	Bloc1s6
ENSMUSG00000005813.12	1691.7	1671.36	0.0460887	0.0582666	0.0174517	7000	3	138458956	138489515	protein_coding	Metap1
ENSMUSG00000005823.8	2574.64	2684.65	-0.21326	0.407691	-0.0603647	2095	17	57234914	57247641	protein_coding	Gpr108
ENSMUSG00000005824.6	40.5915	92.8436	-1.03103	0.927054	-1.19363	1859	17	57189492	57194189	protein_coding	Tnfsf14
ENSMUSG00000005836.8	360.687	367.908	-0.0387058	0.00964581	-0.028595	3194	18	11052510	11085635	protein_coding	Gata6
ENSMUSG00000005846.11	4291.2	3630.29	0.77292	0.887768	0.241297	2258	16	11192970	11203331	protein_coding	Rsl1d1
ENSMUSG00000005871.14	1967.26	1705.96	0.569263	0.848674	0.205606	15753	18	34220924	34322189	protein_coding	Apc
ENSMUSG00000005873.5	12692.8	11442	0.898118	0.902258	0.149674	2894	18	34344889	34373415	protein_coding	Reep5
ENSMUSG00000005881.13	5337.68	5417.81	-0.101397	0.119447	-0.021499	2121	2	156008045	156018279	protein_coding	Ergic3
ENSMUSG00000005882.18	1205.01	1377.77	-0.416696	0.735228	-0.193292	6044	2	155846894	155930310	protein_coding	Uqcc1
ENSMUSG00000005883.15	60.6597	25.1284	0.894527	0.901802	1.27142	3921	2	172977700	172993576	protein_coding	Spo11
ENSMUSG00000005886.14	1746.49	1555.74	0.413286	0.764536	0.16686	15642	1	13139105	13374083	protein_coding	Ncoa2
ENSMUSG00000005893.14	655.828	593.92	0.276915	0.603341	0.143048	14935	6	92091390	92174294	protein_coding	Nr2c2
ENSMUSG00000005897.14	568.486	544.05	0.123343	0.246358	0.0633872	4607	10	94148023	94197211	protein_coding	Nr2c1
ENSMUSG00000005899.12	956.18	781.72	0.568636	0.848539	0.29063	8926	16	17619354	17644828	protein_coding	Smpd4
ENSMUSG00000005907.14	326.039	283.315	0.334712	0.687603	0.202636	10356	5	3596066	3637232	protein_coding	Pex1
ENSMUSG00000005936.18	3685.5	3595.75	0.158206	0.344247	0.0355697	4379	17	28951950	28969549	protein_coding	Kctd20
ENSMUSG00000005947.11	216.393	236.967	-0.167217	0.286846	-0.131038	4581	11	73090583	73147446	protein_coding	Itgae
ENSMUSG00000005949.9	2194.56	1071.79	1.61598	0.938074	1.03391	3391	11	73183596	73199042	protein_coding	Ctns
ENSMUSG00000005950.14	350.312	367.071	-0.0970242	0.109726	-0.0674197	2395	11	73160421	73172685	protein_coding	P2rx5
ENSMUSG00000005951.13	491.31	418.864	0.381274	0.736813	0.230153	2985	11	73199460	73224511	protein_coding	Shpk
ENSMUSG00000005952.15	81.293	50.8157	0.666317	0.875235	0.677856	3681	11	73234292	73261242	protein_coding	Trpv1
ENSMUSG00000005958.14	3027.11	1478.32	1.7058	0.936858	1.03398	6289	16	21204755	21223305	protein_coding	Ephb3
ENSMUSG00000005968.14	4419.67	4831.1	-0.490658	0.791224	-0.128413	3117	3	94612757	94658872	protein_coding	Tuft1
ENSMUSG00000005973.6	5948.42	5666.53	0.284944	0.617422	0.07004	3196	2	105386291	105399319	protein_coding	Rcn1
ENSMUSG00000005980.15	114.651	99.106	0.285596	0.618549	0.210211	3083	16	4036942	4040024	protein_coding	Dnase1
ENSMUSG00000005981.11	3973.98	3940.96	0.0487341	0.0631487	0.0120371	2573	16	4039971	4077827	protein_coding	Trap1
ENSMUSG00000005982.13	1674.11	1899.42	-0.536373	0.818227	-0.182162	3815	16	3872375	3904780	protein_coding	Naa60
ENSMUSG00000005983.15	146.499	118.917	0.409669	0.761719	0.30093	3227	16	3895179	3908689	protein_coding	1700037C18Rik
ENSMUSG00000005986.15	473.792	413.442	0.329304	0.681451	0.19657	2460	19	4270180	4283137	protein_coding	Ankrd13d
ENSMUSG00000005994.14	4675.4	419.806	2.77235	0.959685	3.4773	2828	4	80834123	80851719	protein_coding	Tyrp1
ENSMUSG00000006005.17	3784.36	3735.02	0.0748581	0.119056	0.0189314	10496	1	150392838	150449935	protein_coding	Tpr
ENSMUSG00000006010.14	1358.36	1534.81	-0.460287	0.770143	-0.176195	4100	1	150361305	150393080	protein_coding	BC003331
ENSMUSG00000006014.16	127.105	510.64	-1.3457	0.953542	-2.00629	4280	1	150449412	150466165	protein_coding	Prg4
ENSMUSG00000006019.15	570.486	679.79	-0.465294	0.773628	-0.252898	4596	7	16197147	16222037	protein_coding	Dhx34
ENSMUSG00000006021.5	545.767	566.609	-0.102569	0.122082	-0.0540683	3341	7	16119895	16127516	protein_coding	Kptn
ENSMUSG00000006024.12	4610.89	4369	0.303972	0.648331	0.0777449	3786	7	16098458	16117975	protein_coding	Napa
ENSMUSG00000006050.11	1951.28	1943.25	0.0180622	0.0187978	0.00595193	4684	18	36666681	36679366	protein_coding	Sra1
ENSMUSG00000006057.15	1952.81	2273.27	-0.567184	0.831512	-0.219219	4912	11	96068852	96075670	protein_coding	Atp5g1
ENSMUSG00000006058.10	2037.5	1937.32	0.205473	0.461206	0.07274	2677	11	96034885	96047430	protein_coding	Snf8
ENSMUSG00000006095.12	2866.36	2667.09	0.330804	0.683176	0.103954	1442	7	30224131	30232272	protein_coding	Tbcb
ENSMUSG00000006127.9	1701.87	1833.74	-0.256526	0.50629	-0.107663	5728	11	75630988	75648871	protein_coding	Inpp5k
ENSMUSG00000006134.3	1833.71	1643.13	0.47071	0.803994	0.158317	3863	16	17451987	17486255	protein_coding	Crkl
ENSMUSG00000006154.13	3165.6	4050.27	-1.00985	0.925416	-0.355541	6036	7	4460674	4480487	protein_coding	Eps8l1
ENSMUSG00000006169.19	3082.39	3089.28	-0.0107747	0.00076256	-0.00322078	6946	11	45852051	45910625	protein_coding	Clint1
ENSMUSG00000006179.8	60.8292	77.2586	-0.394038	0.714522	-0.344932	2444	13	22002176	22009742	protein_coding	Prss16
ENSMUSG00000006191.17	326.128	299.488	0.209918	0.471022	0.122943	12799	13	29191746	29855674	protein_coding	Cdkal1
ENSMUSG00000006205.13	8907.65	9197.48	-0.15068	0.241026	-0.0461937	2879	7	130936111	130985660	protein_coding	Htra1
ENSMUSG00000006215.12	1681.92	1462.42	0.542853	0.840893	0.201749	3877	4	141444654	141467930	protein_coding	Zbtb17
ENSMUSG00000006218.4	82.3572	40.3291	1.05316	0.910629	1.03007	1433	4	141368220	141384175	protein_coding	Fam131c
ENSMUSG00000006219.12	730.754	414.054	0.947692	0.90695	0.819569	4457	4	141576062	141606096	protein_coding	Fblim1
ENSMUSG00000006221.7	5017.94	6528.5	-0.661969	0.865385	-0.379655	2769	4	141420779	141425311	protein_coding	Hspb7
ENSMUSG00000006235.5	103.689	143.31	-0.54478	0.821937	-0.466877	1829	9	21958899	21963576	protein_coding	Epor
ENSMUSG00000006241.15	112.649	105.39	0.130085	0.265472	0.0960991	1545	9	21927471	21935872	protein_coding	Ccdc159
ENSMUSG00000006262.15	1564.01	1474.82	0.193085	0.4329	0.0847075	15033	5	88720855	88764220	protein_coding	Mob1b
ENSMUSG00000006269.7	87.1375	71.136	0.183115	0.408912	0.292714	4381	6	83742990	83758855	protein_coding	Atp6v1b1
ENSMUSG00000006273.14	4486.97	4744.66	-0.290202	0.571878	-0.0805648	5305	8	69088646	69113711	protein_coding	Atp6v1b2
ENSMUSG00000006276.9	2020.59	2167.71	-0.327288	0.636153	-0.10139	3141	8	72341001	72421474	protein_coding	Eps15l1
ENSMUSG00000006281.7	1336.4	1964.8	-1.27948	0.94566	-0.556026	8168	14	50824062	50870560	protein_coding	Tep1
ENSMUSG00000006288.7	1823.8	1690.58	0.305376	0.650415	0.109433	1841	14	50765415	50785518	protein_coding	Ttc5
ENSMUSG00000006289.14	1364.53	1373.65	-0.0223037	0.000483887	-0.00961103	4933	14	50906478	50924893	protein_coding	Osgep
ENSMUSG00000006299.13	5005.93	4670.82	0.4648	0.800039	0.0999638	3458	1	74279840	74284738	protein_coding	Aamp
ENSMUSG00000006301.17	3335.02	3502.48	-0.237059	0.463666	-0.0706827	12659	1	74288247	74305622	protein_coding	Tmbim1
ENSMUSG00000006304.14	14065.7	15014.6	-0.564653	0.830491	-0.0941851	2033	1	74236084	74268209	protein_coding	Arpc2
ENSMUSG00000006307.16	2578.74	2200.58	0.690589	0.878304	0.228779	9596	7	30568858	30588726	protein_coding	Kmt2b
ENSMUSG00000006310.10	77.8532	93.8558	-0.292387	0.575922	-0.269689	2357	7	30589681	30598909	protein_coding	Zbtb32
ENSMUSG00000006315.9	3698.36	3635.41	0.099357	0.180205	0.0247677	1112	7	30727701	30729540	protein_coding	Tmem147
ENSMUSG00000006333.14	35465.2	33534.1	0.558638	0.846099	0.0807733	2522	7	3703993	3706897	protein_coding	Rps9
ENSMUSG00000006335.16	924.133	865.785	0.202336	0.454183	0.0940915	1201	7	3620324	3629929	protein_coding	Tfpt
ENSMUSG00000006342.14	8648.39	10313.6	-0.76174	0.890119	-0.254045	3255	10	75636619	75644008	protein_coding	Susd2
ENSMUSG00000006344.16	521.133	833.833	-1.08171	0.932248	-0.678107	4736	10	75589340	75617200	protein_coding	Ggt5
ENSMUSG00000006356.10	9452.85	9108.71	0.238935	0.532059	0.0535024	2099	12	113140236	113145506	protein_coding	Crip2
ENSMUSG00000006360.11	6320.38	8518.58	-1.2209	0.943152	-0.430601	2280	12	113146316	113153879	protein_coding	Crip1
ENSMUSG00000006362.15	461.784	665.319	-0.763024	0.890352	-0.52683	4775	8	122628739	122699109	protein_coding	Cbfa2t3
ENSMUSG00000006369.14	2770.08	3378.7	-0.72756	0.882865	-0.286543	4368	15	85205949	85286535	protein_coding	Fbln1
ENSMUSG00000006373.10	5841.32	5870.11	-0.030909	0.00379584	-0.00709359	1857	X	36598206	36606079	protein_coding	Pgrmc1
ENSMUSG00000006378.13	2606.94	1772.33	1.10826	0.916212	0.556714	3851	15	79030874	79043558	protein_coding	Gcat
ENSMUSG00000006386.15	1060.42	1506.67	-0.959784	0.920783	-0.506722	4712	4	94739289	94874976	protein_coding	Tek
ENSMUSG00000006390.15	7874.43	10760.2	-1.5067	0.95964	-0.450459	2726	4	118428093	118432953	protein_coding	Elovl1
ENSMUSG00000006392.16	1875.56	1802.52	0.163914	0.359626	0.0573112	3001	4	118409337	118415782	protein_coding	Med8
ENSMUSG00000006395.16	650.088	756.793	-0.41578	0.734395	-0.219264	2209	4	118359990	118362744	polymorphic_pseudogene	Hyi
ENSMUSG00000006398.15	1489.93	941.666	1.01809	0.908926	0.661962	1868	4	118432901	118437352	protein_coding	Cdc20
ENSMUSG00000006403.12	402.67	370.848	0.139661	0.292632	0.11877	4810	1	171250421	171260637	protein_coding	Adamts4
ENSMUSG00000006411.12	7851.14	5579.02	1.3959	0.924136	0.492889	3746	1	171370099	171388598	protein_coding	Pvrl4
ENSMUSG00000006412.10	1763.12	1592.76	0.386502	0.741815	0.146602	1937	1	171345670	171359254	protein_coding	Pfdn2
ENSMUSG00000006418.17	2678.04	2786.83	-0.176215	0.311595	-0.057448	3356	2	167492645	167516173	protein_coding	Rnf114
ENSMUSG00000006423.15	1052.06	1114.05	-0.203954	0.38454	-0.0825937	7424	X	36823737	36874111	protein_coding	C330007P06Rik
ENSMUSG00000006435.15	1131.39	1586.47	-0.791189	0.895747	-0.487719	4411	19	47178820	47259440	protein_coding	Neurl1a
ENSMUSG00000006442.10	2384.21	2187.31	0.254222	0.561906	0.124353	1599	4	148591503	148594993	protein_coding	Srm
ENSMUSG00000006445.3	2429.6	1529.09	1.3139	0.921763	0.668042	4674	4	141301240	141329384	protein_coding	Epha2
ENSMUSG00000006456.10	980.935	796.363	0.522109	0.832027	0.300731	3910	19	4800569	4811634	protein_coding	Rbm14
ENSMUSG00000006457.3	25948.5	36708	-1.14788	0.938536	-0.500444	2894	19	4861223	4877909	protein_coding	Actn3
ENSMUSG00000006462.6	150.365	102.045	0.54716	0.842481	0.559264	5964	2	167691177	167729172	lincRNA	A530013C23Rik
ENSMUSG00000006463.13	491.792	437.079	0.290499	0.626889	0.170154	2916	19	4878668	4885397	protein_coding	Zdhhc24
ENSMUSG00000006464.8	258.552	211.393	0.419303	0.769079	0.290524	5581	19	4886898	4906627	protein_coding	Bbs1
ENSMUSG00000006471.17	3054.09	2941.1	0.201563	0.452436	0.0543901	5835	2	25244821	25256022	protein_coding	Ndor1
ENSMUSG00000006476.19	1432.17	1311.01	0.312003	0.659813	0.127522	4896	2	25054355	25062881	protein_coding	Nsmf
ENSMUSG00000006494.11	1698.12	1731.13	-0.0778539	0.0697862	-0.0277782	7779	2	71873224	71903858	protein_coding	Pdk1
ENSMUSG00000006498.16	6979.19	4884.88	1.48599	0.928371	0.514738	4740	10	79854427	79864771	protein_coding	Ptbp1
ENSMUSG00000006517.4	1913.44	1649	0.493596	0.818015	0.214578	1761	8	122433596	122443422	protein_coding	Mvd
ENSMUSG00000006519.10	2625.38	4858.62	-2.09358	0.970824	-0.888022	758	8	122424772	122432940	protein_coding	Cyba
ENSMUSG00000006526.11	886.149	869.82	0.0606499	0.0871472	0.0268314	4058	14	30825590	30876986	protein_coding	Tmem110
ENSMUSG00000006527.14	468.676	508.379	-0.222377	0.429641	-0.117313	8629	14	30714849	30822713	protein_coding	Sfmbt1
ENSMUSG00000006542.13	360.46	539.702	-0.684838	0.870751	-0.582324	3682	1	74738922	74749221	protein_coding	Prkag3
ENSMUSG00000006575.14	172.824	162.872	0.0946172	0.167782	0.0855644	2941	11	102393403	102402555	protein_coding	Rundc3a
ENSMUSG00000006576.16	436.634	417.692	0.109822	0.20852	0.0639864	8599	1	75546266	75562172	protein_coding	Slc4a3
ENSMUSG00000006585.2	594.336	454.765	0.486946	0.814252	0.386156	2189	8	122568015	122573128	protein_coding	Cdt1
ENSMUSG00000006586.15	98.8147	140.74	-0.621405	0.852201	-0.510236	7959	4	13743436	13893649	protein_coding	Runx1t1
ENSMUSG00000006587.5	394.844	344.054	0.23155	0.516989	0.198648	1589	8	122454206	122460692	protein_coding	Snai3
ENSMUSG00000006589.7	2491.22	2694.35	-0.314772	0.615818	-0.113084	866	8	122574637	122576907	protein_coding	Aprt
ENSMUSG00000006599.13	2068.27	1975.85	0.192201	0.430814	0.0659466	2984	7	46796103	46823800	protein_coding	Gtf2h1
ENSMUSG00000006611.14	1062.25	1563.68	-1.10301	0.934496	-0.557822	3572	13	23702034	23710854	protein_coding	Hfe
ENSMUSG00000006641.12	465.004	418.935	0.274171	0.598453	0.150518	3991	5	31036036	31048924	protein_coding	Slc5a6
ENSMUSG00000006651.8	246.266	162.741	0.757135	0.887716	0.597643	3017	7	30434982	30445535	protein_coding	Aplp1
ENSMUSG00000006673.14	1883.51	1827.03	0.127168	0.257194	0.0439173	7918	9	108516806	108560163	protein_coding	Qrich1
ENSMUSG00000006675.10	94.5208	127.56	-0.506381	0.802124	-0.432472	3890	9	108578862	108597667	protein_coding	P4htm
ENSMUSG00000006676.16	4285.83	4385.22	-0.151478	0.24321	-0.0330765	7048	9	108490602	108502337	protein_coding	Usp19
ENSMUSG00000006678.6	455.748	415.221	0.188319	0.421569	0.134358	8813	X	93304767	93632155	protein_coding	Pola1
ENSMUSG00000006699.17	17836.1	19205.7	-0.762115	0.890187	-0.106732	2966	4	137319696	137357720	protein_coding	Cdc42
ENSMUSG00000006705.12	956.428	807.31	0.515348	0.828884	0.244534	6892	17	31564749	31607684	protein_coding	Pknox1
ENSMUSG00000006715.11	763.029	581.531	0.540958	0.84016	0.391883	1465	13	24751845	24761923	protein_coding	Gmnn
ENSMUSG00000006717.6	2274.53	2375.51	-0.184023	0.332669	-0.0626671	721	13	24817948	24831517	protein_coding	Acot13
ENSMUSG00000006720.16	68.4808	20.1978	1.28539	0.92094	1.7615	3513	13	21945094	21960779	protein_coding	Zfp184
ENSMUSG00000006724.12	125.242	40.0641	1.30878	0.921216	1.64433	2574	10	127048250	127053006	protein_coding	Cyp27b1
ENSMUSG00000006728.12	6341.6	4020.74	1.67068	0.939953	0.657387	3249	10	127063534	127067920	protein_coding	Cdk4
ENSMUSG00000006731.9	1705.17	1655.88	0.0839806	0.140943	0.0423184	2474	10	127165156	127172340	protein_coding	B4galnt1
ENSMUSG00000006732.14	1017.87	810.514	0.577611	0.850324	0.32865	2907	10	127041414	127046365	protein_coding	Mettl1
ENSMUSG00000006736.8	2254.74	2179.97	0.15137	0.325469	0.048655	1516	10	127067317	127070261	protein_coding	Tspan31
ENSMUSG00000006740.13	6639.95	6622.06	0.0197924	0.0205747	0.00389229	7395	18	6201002	6242174	protein_coding	Kif5b
ENSMUSG00000006763.13	457.612	401.99	0.310263	0.657415	0.186968	4699	7	46686108	46710651	protein_coding	Saal1
ENSMUSG00000006777.7	11932.5	9673.06	1.06885	0.912053	0.302852	1565	11	99477974	99493137	protein_coding	Krt23
ENSMUSG00000006782.16	1210.9	1739.44	-0.922078	0.915433	-0.522545	3639	11	100574904	100591729	protein_coding	Cnp
ENSMUSG00000006800.13	4718.97	3577.17	1.16279	0.91852	0.399651	5818	2	166073089	166155663	protein_coding	Sulf2
ENSMUSG00000006818.4	3472.51	3859.53	-0.57704	0.835264	-0.152445	3824	17	13007839	13018119	protein_coding	Sod2
ENSMUSG00000006850.7	670.63	662.208	0.034194	0.038703	0.0182321	1817	18	36735068	36742391	protein_coding	Tmco6
ENSMUSG00000006906.10	611.434	560.98	0.24346	0.541093	0.124247	10426	6	83543211	83572729	protein_coding	Stambp
ENSMUSG00000006920.14	1977.28	2004.48	-0.0521337	0.025611	-0.0197108	7440	11	101191115	101226463	protein_coding	Ezh1
ENSMUSG00000006930.15	219.925	151.108	0.606533	0.856458	0.541429	3766	11	100347327	100356128	protein_coding	Hap1
ENSMUSG00000006931.15	1676.11	1974.48	-0.542547	0.820955	-0.23636	2178	11	100408456	100414836	protein_coding	P3h4
ENSMUSG00000006932.16	26400.1	17907.6	2.05782	0.950164	0.559969	5099	9	120929216	120960507	protein_coding	Ctnnb1
ENSMUSG00000006941.4	2322.7	2478.24	-0.266371	0.526406	-0.0935161	917	9	120492606	120495327	protein_coding	Eif1b
ENSMUSG00000006958.13	189.797	264.406	-0.566797	0.831356	-0.4783	5838	16	20733127	20742384	protein_coding	Chrd
ENSMUSG00000006998.15	9563.9	8696.71	0.726566	0.884013	0.13713	4038	16	20651652	20663414	protein_coding	Psmd2
ENSMUSG00000007029.16	2850.53	2123.84	1.00317	0.908431	0.424553	5608	17	35000987	35016322	protein_coding	Vars
ENSMUSG00000007030.8	252.383	260.186	-0.065058	0.0461822	-0.0439288	4313	17	35016579	35026741	protein_coding	Vwa7
ENSMUSG00000007033.4	122.122	166.604	-0.483553	0.786231	-0.448103	2472	17	34972703	34979285	protein_coding	Hspa1l
ENSMUSG00000007035.15	68.0101	59.2755	0.240053	0.534306	0.198313	5526	17	35028605	35046745	protein_coding	Msh5
ENSMUSG00000007036.15	3150.91	3230.35	-0.129734	0.186193	-0.0359246	3220	17	35089263	35102987	protein_coding	Abhd16a
ENSMUSG00000007038.5	1114.99	1185.81	-0.210462	0.400806	-0.0888514	3733	17	34931253	34935953	protein_coding	Neu1
ENSMUSG00000007039.12	2078.02	2206.28	-0.230184	0.447917	-0.0864072	1593	17	35059035	35062095	protein_coding	Ddah2
ENSMUSG00000007041.9	10883.7	13172.4	-1.27029	0.944774	-0.275354	1799	17	35049966	35058749	protein_coding	Clic1
ENSMUSG00000007050.17	780.467	582.396	0.667765	0.87551	0.422336	3152	17	34981862	34985891	protein_coding	Lsm2
ENSMUSG00000007080.14	354.297	191.802	0.889388	0.901056	0.885339	11160	5	110286306	110337474	protein_coding	Pole
ENSMUSG00000007097.14	12676.8	17548.6	-1.16793	0.938836	-0.46917	7038	1	172271709	172298064	protein_coding	Atp1a2
ENSMUSG00000007122.11	15645.8	25525.4	-1.78017	0.958161	-0.706159	1951	1	172209894	172219868	protein_coding	Casq1
ENSMUSG00000007207.10	263.387	221.117	0.35141	0.705825	0.252379	2666	5	135023482	135051100	protein_coding	Stx1a
ENSMUSG00000007216.6	209.135	237.242	-0.265948	0.525559	-0.181928	4244	6	48602063	48623227	protein_coding	Zfp775
ENSMUSG00000007279.14	291.045	177.45	0.840153	0.894335	0.71383	4153	7	109798676	109865679	protein_coding	Scube2
ENSMUSG00000007338.9	1747.96	1519.76	0.536561	0.838385	0.20183	1722	19	6053630	6057751	protein_coding	Mrpl49
ENSMUSG00000007379.15	1426.6	1308.56	0.284313	0.616332	0.124595	6858	3	103102604	103169769	protein_coding	Dennd2c
ENSMUSG00000007411.15	3792.27	3211.91	0.737866	0.886098	0.239631	3388	12	111574510	111656227	protein_coding	Mark3
ENSMUSG00000007415.15	2018.74	2022.99	-0.00970958	0.00102423	-0.00303476	4168	5	3632932	3657185	protein_coding	Gatad1
ENSMUSG00000007458.14	4225.51	4458.63	-0.318168	0.621502	-0.0774772	4170	6	122308720	122317680	protein_coding	M6pr
ENSMUSG00000007476.18	415.673	377.545	0.237231	0.528617	0.138799	4308	2	30237715	30263790	protein_coding	Lrrc8a
ENSMUSG00000007480.3	408.916	164.857	1.37828	0.922898	1.31059	1162	18	68337603	68339711	protein_coding	Mc5r
ENSMUSG00000007564.14	8060.43	7501.69	0.657157	0.873133	0.10364	3375	17	20945311	20965916	protein_coding	Ppp2r1a
ENSMUSG00000007570.15	1084.6	1002.55	0.254713	0.562832	0.11349	3183	17	28313530	28326568	protein_coding	Fance
ENSMUSG00000007589.8	927.742	938.533	-0.0356194	0.00699061	-0.0166835	1736	14	55679083	55681817	protein_coding	Tinf2
ENSMUSG00000007591.14	80.1182	66.4169	0.342385	0.696074	0.27058	1688	14	55650182	55652539	protein_coding	Tssk4
ENSMUSG00000007603.8	1876.06	1750.52	0.274749	0.599486	0.099917	2303	17	56764751	56770092	protein_coding	Dus3l
ENSMUSG00000007610.15	644.681	715.632	-0.295429	0.581524	-0.150633	3984	8	71488103	71499583	protein_coding	Gtpbp3
ENSMUSG00000007613.15	1654.52	1531.01	0.294206	0.63303	0.11193	6534	4	47353222	47414931	protein_coding	Tgfbr1
ENSMUSG00000007617.17	636.429	657.136	-0.0890622	0.0925478	-0.0461916	10502	13	93303757	93404129	protein_coding	Homer1
ENSMUSG00000007646.13	112.122	93.506	0.294972	0.63428	0.261939	4384	11	87376645	87404954	protein_coding	Rad51c
ENSMUSG00000007653.12	26.7391	29.2212	-0.105644	0.129049	-0.128068	6360	11	42419757	42629028	protein_coding	Gabrb2
ENSMUSG00000007655.16	11613.9	15380.5	-1.5646	0.96284	-0.405256	3444	6	17306335	17341452	protein_coding	Cav1
ENSMUSG00000007656.13	3492.41	3150.33	0.525697	0.833661	0.148717	4957	9	75037614	75060313	protein_coding	Arpp19
ENSMUSG00000007659.18	2159.37	1865.68	0.586912	0.852039	0.210911	4586	2	152780668	152831728	protein_coding	Bcl2l1
ENSMUSG00000007670.9	3246.82	2811.77	0.584742	0.851635	0.207548	3990	17	57021058	57031507	protein_coding	Khsrp
ENSMUSG00000007682.5	191.679	179.247	0.104711	0.19455	0.0967419	5813	12	90724554	90738438	protein_coding	Dio2
ENSMUSG00000007721.5	3817.01	3592.92	0.30958	0.656455	0.0872871	911	8	70868227	70873490	protein_coding	Ccdc124
ENSMUSG00000007739.10	6135.95	6082.86	0.0586507	0.0829151	0.0125377	4201	11	22990519	23003780	protein_coding	Cct4
ENSMUSG00000007777.9	1314.72	1375.1	-0.168398	0.290117	-0.0647806	998	11	51685386	51688874	protein_coding	0610009B22Rik
ENSMUSG00000007783.9	360.849	421.563	-0.37284	0.694593	-0.224353	2793	7	44959373	44974851	protein_coding	Cpt1c
ENSMUSG00000007805.4	282.624	337.907	-0.363229	0.684423	-0.257743	3174	1	91801461	91848028	protein_coding	Twist2
ENSMUSG00000007812.16	1408.61	1233.86	0.458165	0.795591	0.191099	5598	5	145231715	145247302	protein_coding	Zfp655
ENSMUSG00000007815.13	6462.15	6940.72	-0.525897	0.813367	-0.103071	7494	9	108306129	108337934	protein_coding	Rhoa
ENSMUSG00000007817.14	3339.95	2887.04	0.649296	0.870884	0.210234	12523	14	25459185	25666743	protein_coding	Zmiz1
ENSMUSG00000007827.10	346.031	278.243	0.424678	0.772999	0.314556	7253	6	118501308	118562226	protein_coding	Ankrd26
ENSMUSG00000007833.14	1533.55	1235.44	0.65093	0.871382	0.311848	2565	7	45141842	45154538	protein_coding	Aldh16a1
ENSMUSG00000007836.6	7177.03	5975.64	0.939138	0.906313	0.264294	2678	13	58125879	58128556	protein_coding	Hnrnpa0
ENSMUSG00000007837.10	1899.61	2018.15	-0.244889	0.481203	-0.0873304	1295	7	45053613	45061652	protein_coding	Prrg2
ENSMUSG00000007850.16	8383.02	7466.09	0.583864	0.851473	0.167116	5842	11	50376990	50386528	protein_coding	Hnrnph1
ENSMUSG00000007867.8	1285.64	1091.28	0.538627	0.83923	0.236473	775	12	86082561	86162458	protein_coding	Ift43
ENSMUSG00000007872.3	4419.76	3084.84	1.21845	0.915522	0.518773	1791	4	136143497	136145755	protein_coding	Id3
ENSMUSG00000007877.2	20182	31113.5	-1.22277	0.943211	-0.624473	948	11	98383811	98384953	protein_coding	Tcap
ENSMUSG00000007880.16	3208.49	2355.57	1.2079	0.914507	0.445821	11476	4	133679008	133756769	protein_coding	Arid1a
ENSMUSG00000007888.15	727.682	893.577	-0.483338	0.786081	-0.296283	1644	8	70493158	70504081	protein_coding	Crlf1
ENSMUSG00000007891.15	45996.8	43832.2	0.259388	0.57158	0.069542	2519	7	142371148	142388038	protein_coding	Ctsd
ENSMUSG00000007892.7	132267	130225	0.208859	0.468697	0.0224405	495	9	61913284	61914538	protein_coding	Rplp1
ENSMUSG00000007908.14	36.7295	47.868	-0.386337	0.707494	-0.382122	5449	9	76014855	76136350	protein_coding	Hmgcll1
ENSMUSG00000007950.8	1026.21	1210.84	-0.523379	0.812104	-0.238683	1985	8	71456700	71463657	protein_coding	Abhd8
ENSMUSG00000007987.12	519.52	555.801	-0.180726	0.323821	-0.0973872	3608	5	136908150	136915404	protein_coding	Ift22
ENSMUSG00000007989.6	356.005	198.158	0.973361	0.907778	0.845248	4227	14	65201026	65262463	protein_coding	Fzd3
ENSMUSG00000008035.12	2976.5	2993.08	-0.0257206	0.00141341	-0.00801658	2128	X	10715013	10719690	protein_coding	Mid1ip1
ENSMUSG00000008036.11	4628.74	4742.82	-0.130467	0.188017	-0.0351242	1472	7	16738410	16749294	protein_coding	Ap2s1
ENSMUSG00000008090.14	983.498	1026.02	-0.118398	0.158696	-0.0610663	2782	5	108692382	108706924	protein_coding	Fgfrl1
ENSMUSG00000008136.14	814.329	441.388	0.811558	0.892084	0.883563	1897	1	43123074	43196984	protein_coding	Fhl2
ENSMUSG00000008140.17	3806.06	3793.59	0.0191714	0.0199138	0.00473628	2917	7	44489937	44496529	protein_coding	Emc10
ENSMUSG00000008153.11	243.657	287.338	-0.29466	0.580112	-0.237894	4968	6	124430759	124464794	protein_coding	Clstn3
ENSMUSG00000008167.14	673.698	617.361	0.232272	0.518479	0.12599	3383	8	85060055	85067124	protein_coding	Fbxw9
ENSMUSG00000008200.14	2113.12	1924.75	0.395311	0.749804	0.134706	6583	2	90745370	90781021	protein_coding	Fnbp4
ENSMUSG00000008206.16	1946.73	1658.18	0.497708	0.820213	0.231454	12264	8	4493026	4531680	protein_coding	Cers4
ENSMUSG00000008226.14	900.731	1064.29	-0.486432	0.788247	-0.240726	4815	2	73312601	73337818	protein_coding	Scrn3
ENSMUSG00000008301.11	1518.93	1512.13	0.016898	0.0176445	0.00647673	2223	18	56562443	56587712	protein_coding	Phax
ENSMUSG00000008305.18	753.646	715.28	0.135862	0.28187	0.0753786	8711	4	72117142	72200919	protein_coding	Tle1
ENSMUSG00000008307.11	111.023	113.933	-0.0517924	0.0251285	-0.0373326	3062	5	3571566	3584356	protein_coding	1700109H08Rik
ENSMUSG00000008318.10	393.901	541.138	-0.602847	0.844719	-0.458163	3280	7	100845847	100863446	protein_coding	Relt
ENSMUSG00000008333.12	1659.4	1532.35	0.294307	0.633196	0.114919	2857	2	143063039	143072853	protein_coding	Snrpb2
ENSMUSG00000008348.9	4488.33	4443.63	0.0467213	0.0594196	0.014443	2893	5	125385965	125390202	protein_coding	Ubc
ENSMUSG00000008373.16	1115.95	932.784	0.488983	0.815434	0.258664	5439	7	3629985	3642486	protein_coding	Prpf31
ENSMUSG00000008384.8	2584.26	1927.04	0.838614	0.894267	0.423362	1344	7	27486910	27490316	protein_coding	Sertad1
ENSMUSG00000008393.8	4606.89	5844.09	-1.20895	0.942337	-0.343184	2849	16	8658587	8672153	protein_coding	Carhsp1
ENSMUSG00000008398.14	1018.53	1389.42	-0.873366	0.906354	-0.44799	4550	10	93247414	93311135	protein_coding	Elk3
ENSMUSG00000008429.7	2394.85	2220.86	0.333391	0.68612	0.108821	2744	9	25108130	25151781	protein_coding	Herpud2
ENSMUSG00000008435.15	824.098	858.002	-0.114383	0.149235	-0.0581646	6595	7	4424770	4445649	protein_coding	Rdh13
ENSMUSG00000008450.7	487.763	502.405	-0.0723241	0.0592534	-0.0426715	1966	8	105860634	105880402	protein_coding	Nutf2
ENSMUSG00000008461.5	979.382	965.88	0.0407951	0.0490688	0.0200276	2580	7	45617606	45621059	protein_coding	Fut1
ENSMUSG00000008475.13	9100.45	9984.86	-0.688035	0.871532	-0.133804	2276	1	152766542	152775597	protein_coding	Arpc5
ENSMUSG00000008496.18	113.003	178.764	-0.626429	0.854197	-0.661696	8231	7	25087344	25159922	protein_coding	Pou2f2
ENSMUSG00000008540.11	8376.5	7962.95	0.352612	0.707115	0.073045	2013	6	138140316	138156755	protein_coding	Mgst1
ENSMUSG00000008575.17	3730.06	3041.84	0.796941	0.889831	0.294256	14957	4	82290173	82705750	protein_coding	Nfib
ENSMUSG00000008601.12	6972.1	5574.97	1.03416	0.909399	0.322628	1673	3	88542029	88548300	protein_coding	Rab25
ENSMUSG00000008604.11	3117.4	2960.9	0.276888	0.603294	0.0743056	4147	3	88553758	88569725	protein_coding	Ubqln4
ENSMUSG00000008658.15	987.159	1504.3	-0.974235	0.923175	-0.60774	4151	16	6809222	7412479	protein_coding	Rbfox1
ENSMUSG00000008668.14	25738.7	23676.3	0.767202	0.88775	0.120498	2491	17	33951999	33956001	protein_coding	Rps18
ENSMUSG00000008682.13	1060.82	997.054	0.177362	0.394563	0.0894312	2053	X	74270812	74273135	protein_coding	Rpl10
ENSMUSG00000008683.16	13338.2	12678.8	0.410712	0.762541	0.0731464	6270	7	118104372	118116188	protein_coding	Rps15a
ENSMUSG00000008690.15	4819.85	4447.57	0.564673	0.847643	0.115973	4198	15	89355719	89372826	protein_coding	Ncaph2
ENSMUSG00000008730.17	2874.98	2810.98	0.119537	0.235616	0.0324828	10914	3	103739815	103791563	protein_coding	Hipk1
ENSMUSG00000008734.9	1110.52	1221.67	-0.290098	0.571685	-0.13762	4630	7	118972047	118995211	protein_coding	Gprc5b
ENSMUSG00000008763.16	2673.84	2197.57	0.77863	0.887921	0.282999	7969	3	100562208	100685503	protein_coding	Man1a2
ENSMUSG00000008822.15	587.211	707.706	-0.467472	0.775131	-0.269272	1380	12	85272398	85288438	protein_coding	Acyp1
ENSMUSG00000008845.9	2186.45	4045.78	-1.69693	0.959046	-0.887828	5461	6	124304656	124330527	protein_coding	Cd163
ENSMUSG00000008855.17	3824.26	3757.51	0.0945975	0.167731	0.0254053	8780	11	102194432	102230166	protein_coding	Hdac5
ENSMUSG00000008859.7	3136.66	3144.85	-0.0139288	0.000215833	-0.00376164	2684	13	17880575	17944239	protein_coding	Rala
ENSMUSG00000008892.11	4621.28	5790.96	-1.11715	0.936026	-0.325511	1423	8	22577075	22593813	protein_coding	Vdac3
ENSMUSG00000008958.14	1858.38	1733.26	0.289256	0.624796	0.100557	3639	3	95111022	95123051	protein_coding	Vps72
ENSMUSG00000008976.16	2095.64	2016.92	0.166457	0.366381	0.0552366	5687	16	84834925	84863779	protein_coding	Gabpa
ENSMUSG00000008999.7	1772.42	1172.7	1.19961	0.914269	0.595888	4019	2	172868012	172940321	protein_coding	Bmp7
ENSMUSG00000009013.5	11792.2	9193.56	1.20218	0.914284	0.359133	3890	5	115297110	115300999	protein_coding	Dynll1
ENSMUSG00000009030.14	1722.89	1697.82	0.0583844	0.08236	0.0211401	3751	2	37350074	37359332	protein_coding	Pdcl
ENSMUSG00000009035.13	2390.74	2654.57	-0.439069	0.754446	-0.15102	3434	15	79360684	79403303	protein_coding	Tmem184b
ENSMUSG00000009073.16	3536.16	3399.14	0.224664	0.502634	0.0570161	6825	11	4765845	4849536	protein_coding	Nf2
ENSMUSG00000009076.10	716.449	706.903	0.0388601	0.0459001	0.0193518	1248	11	4704678	4737669	protein_coding	Zmat5
ENSMUSG00000009079.16	7645.44	6281.02	1.07326	0.912402	0.283599	5907	11	5069689	5099266	protein_coding	Ewsr1
ENSMUSG00000009090.17	5038.63	5552.29	-0.599697	0.843502	-0.140052	4957	11	4986824	5042791	protein_coding	Ap1b1
ENSMUSG00000009097.9	2280.3	984.446	1.6423	0.93962	1.21184	1777	16	18581713	18586969	protein_coding	Tbx1
ENSMUSG00000009112.4	2590	2405.65	0.349917	0.704223	0.106522	9089	6	120836212	120892842	protein_coding	Bcl2l13
ENSMUSG00000009145.6	115.262	132.349	-0.254486	0.501989	-0.199439	3419	6	83057844	83067318	protein_coding	Dqx1
ENSMUSG00000009185.2	14563	24383.3	-1.89505	0.96575	-0.743583	511	11	82115185	82116799	protein_coding	Ccl8
ENSMUSG00000009207.15	723.728	792.267	-0.253199	0.499259	-0.130539	9154	2	74520291	74579435	protein_coding	Lnp
ENSMUSG00000009210.10	50.7013	84.1746	-0.658239	0.864454	-0.731364	1724	11	106365472	106377558	protein_coding	Prr29
ENSMUSG00000009248.6	196.867	274.599	-0.490057	0.7908	-0.480109	1623	7	142966829	142969264	protein_coding	Ascl2
ENSMUSG00000009281.6	2279.95	3216.06	-1.12193	0.936526	-0.496295	2656	6	48569696	48572789	protein_coding	Rarres2
ENSMUSG00000009291.12	4963.43	5880.78	-0.96214	0.921197	-0.24467	3426	10	77581720	77598732	protein_coding	Pttg1ip
ENSMUSG00000009292.17	18.6835	37.5207	-0.826722	0.901277	-1.00593	12323	10	77907722	77970563	protein_coding	Trpm2
ENSMUSG00000009293.17	4488.7	5169.79	-0.811347	0.899127	-0.20381	2431	10	77622275	77645993	protein_coding	Ube2g2
ENSMUSG00000009376.15	1107.71	1239.96	-0.392524	0.713146	-0.162718	7679	6	17463800	17573980	protein_coding	Met
ENSMUSG00000009378.3	205.434	179.845	0.185253	0.414149	0.191923	4051	19	34668403	34747289	protein_coding	Slc16a12
ENSMUSG00000009394.13	38.1399	47.9173	-0.36344	0.684656	-0.329248	7031	6	115134902	115282006	protein_coding	Syn2
ENSMUSG00000009406.13	661.428	704.627	-0.187351	0.341526	-0.0912755	5381	X	20933395	20950608	protein_coding	Elk1
ENSMUSG00000009418.15	952.958	1343.09	-0.921815	0.915398	-0.495067	17303	1	135434580	135607295	protein_coding	Nav1
ENSMUSG00000009470.16	3586.15	3278.23	0.446045	0.787559	0.129516	8579	13	98839019	98926384	protein_coding	Tnpo1
ENSMUSG00000009471.3	325.412	479.213	-0.619822	0.851562	-0.558399	1854	7	46376474	46379092	protein_coding	Myod1
ENSMUSG00000009535.13	1022.52	824.832	0.620342	0.860763	0.30996	7339	18	68300355	68324852	protein_coding	Rnmt
ENSMUSG00000009545.14	147.251	108.449	0.56566	0.847875	0.441263	4093	7	143106362	143427042	protein_coding	Kcnq1
ENSMUSG00000009549.14	4708.22	4647.81	0.0895256	0.154755	0.0186327	1195	2	118475850	118479711	protein_coding	Srp14
ENSMUSG00000009555.16	2356.45	2187.72	0.336133	0.68919	0.107187	4611	2	32705784	32713076	protein_coding	Cdk9
ENSMUSG00000009563.16	1145.19	1015.32	0.401645	0.755218	0.173652	3050	2	32757234	32762244	protein_coding	Tor2a
ENSMUSG00000009566.12	954.764	944.276	0.0313139	0.0346015	0.0159362	3802	2	32682609	32704145	protein_coding	Fpgs
ENSMUSG00000009569.14	1157	1101.77	0.164605	0.361469	0.0705664	8990	16	13256481	13417529	protein_coding	Mkl2
ENSMUSG00000009575.14	2583.09	2196.96	0.559365	0.846296	0.233591	9006	15	103191544	103239816	protein_coding	Cbx5
ENSMUSG00000009585.17	502.057	957.629	-1.34387	0.953422	-0.931616	6083	15	79891659	79915906	protein_coding	Apobec3
ENSMUSG00000009614.16	823.563	330.065	1.48735	0.928364	1.31913	5432	2	27188393	27248337	protein_coding	Sardh
ENSMUSG00000009621.18	625.393	783.68	-0.610454	0.847749	-0.325502	6915	2	27262104	27427033	protein_coding	Vav2
ENSMUSG00000009628.14	33.9925	13.5466	1.0412	0.909733	1.32728	9622	8	33516738	33585582	protein_coding	Tex15
ENSMUSG00000009630.9	4269.6	3443.7	0.963979	0.907628	0.310141	1826	8	33599621	33619794	protein_coding	Ppp2cb
ENSMUSG00000009633.3	1419	1761.24	-0.524866	0.812854	-0.311713	871	1	193272161	193273217	protein_coding	G0s2
ENSMUSG00000009640.11	815.393	757.458	0.22592	0.505272	0.10633	2636	4	117674681	117682273	protein_coding	Dmap1
ENSMUSG00000009647.13	844.506	1039.05	-0.545082	0.82207	-0.29909	6936	10	59446984	59616692	protein_coding	Mcu
ENSMUSG00000009681.9	1826.39	1488.87	0.692321	0.878461	0.294777	6537	10	75060896	75184923	protein_coding	Bcr
ENSMUSG00000009687.14	1839.05	2847.98	-1.34804	0.953698	-0.630978	4192	7	31032722	31042481	protein_coding	Fxyd5
ENSMUSG00000009731.4	90.6078	114.497	-0.436729	0.752574	-0.3376	5287	X	7822289	7838280	protein_coding	Kcnd1
ENSMUSG00000009733.8	522.925	509.084	0.0714543	0.111153	0.0387023	3250	15	100502799	100552008	protein_coding	Tfcp2
ENSMUSG00000009739.16	659.719	706.636	-0.173047	0.302933	-0.0991138	6896	15	100575318	100599984	protein_coding	Pou6f1
ENSMUSG00000009741.14	3660.94	3331.22	0.511505	0.827064	0.136164	3850	9	113930934	113977199	protein_coding	Ubp1
ENSMUSG00000009772.15	687.128	827.181	-0.380535	0.702087	-0.267624	3920	1	132316126	132333488	protein_coding	Nuak2
ENSMUSG00000009828.15	583.557	560.712	0.109469	0.207547	0.0576139	11524	9	78109192	78172107	protein_coding	Ick
ENSMUSG00000009863.14	7387.05	7505.32	-0.109698	0.138343	-0.0229144	2239	4	140961203	140979193	protein_coding	Sdhb
ENSMUSG00000009876.13	198.319	112.062	0.912096	0.903709	0.823521	788	2	152754173	152765037	protein_coding	Cox4i2
ENSMUSG00000009894.15	1412.21	1146.86	0.648981	0.870786	0.30026	2651	11	59407134	59451186	protein_coding	Snap47
ENSMUSG00000009900.7	294.661	284.007	0.0764433	0.122784	0.0531285	2761	11	59248033	59290752	protein_coding	Wnt3a
ENSMUSG00000009905.5	1081.67	1043.69	0.120085	0.237159	0.0515734	8147	1	106720459	106759727	protein_coding	Kdsr
ENSMUSG00000009907.17	3306.76	3170.22	0.210808	0.472967	0.0608339	8905	1	106764071	106796728	protein_coding	Vps4b
ENSMUSG00000009927.8	31416.1	28850.5	0.82898	0.893794	0.12291	683	9	44407714	44410405	protein_coding	Rps25
ENSMUSG00000009995.17	2036.46	2174.4	-0.290842	0.573066	-0.0945563	5364	X	74281912	74290151	protein_coding	Taz
ENSMUSG00000010021.13	84.537	111.176	-0.395976	0.716283	-0.395195	4068	11	114765388	114790739	protein_coding	Kif19a
ENSMUSG00000010025.19	2241.99	1881.58	0.678616	0.877133	0.252838	5619	11	61223417	61267464	protein_coding	Aldh3a2
ENSMUSG00000010045.2	1992.38	1898.07	0.20684	0.464244	0.0699608	2194	9	107533945	107538673	protein_coding	Tmem115
ENSMUSG00000010047.12	1672.59	1428.14	0.515839	0.829115	0.227948	3293	9	107567945	107572779	protein_coding	Hyal2
ENSMUSG00000010048.10	1638.99	1601.7	0.075948	0.121611	0.0331983	2637	9	107587642	107593385	protein_coding	Ifrd2
ENSMUSG00000010051.15	492.169	493.02	-0.00339913	0.00325707	-0.00249356	3777	9	107576927	107581710	protein_coding	Hyal1
ENSMUSG00000010054.4	1394.23	1397.97	-0.0100832	0.000932475	-0.00386424	1785	9	107563255	107566112	protein_coding	Tusc2
ENSMUSG00000010057.8	1129.51	985.56	0.428065	0.775406	0.196682	2013	9	107542226	107545706	protein_coding	Nprl2
ENSMUSG00000010064.15	1021.02	1149.47	-0.309776	0.60725	-0.170959	5277	9	107650634	107669530	protein_coding	Slc38a3
ENSMUSG00000010066.15	145.509	145.82	-0.00396855	0.00301292	-0.00308074	7947	9	107399612	107529343	protein_coding	Cacna2d2
ENSMUSG00000010067.13	533.229	500.628	0.152048	0.327345	0.0910166	5845	9	107551555	107562267	protein_coding	Rassf1
ENSMUSG00000010080.15	2217.44	2317.22	-0.114924	0.150502	-0.0635004	4067	11	94489599	94499974	protein_coding	Epn3
ENSMUSG00000010095.13	6463.39	3620.38	1.96377	0.951375	0.83615	3529	19	8706882	8723369	protein_coding	Slc3a2
ENSMUSG00000010097.13	4953.1	4669.91	0.361784	0.716881	0.0849374	5980	19	8757073	8772475	protein_coding	Nxf1
ENSMUSG00000010110.17	2289.44	2202.37	0.172368	0.381818	0.0559367	5808	19	8741413	8756069	protein_coding	Stx5a
ENSMUSG00000010122.14	226.232	447.501	-1.01863	0.925844	-0.984088	3383	11	61343401	61378345	protein_coding	Slc47a1
ENSMUSG00000010142.12	220.984	406.802	-1.08345	0.932415	-0.880386	2836	11	61126755	61149372	protein_coding	Tnfrsf13b
ENSMUSG00000010154.6	204.172	153.468	0.439703	0.783357	0.411852	2330	8	123332713	123369515	protein_coding	Spire2
ENSMUSG00000010175.13	105.32	135.673	-0.407738	0.727026	-0.365357	8390	1	190118035	190170714	protein_coding	Prox1
ENSMUSG00000010205.10	2628.62	2158.08	0.766613	0.887751	0.284556	3440	9	21074168	21091988	protein_coding	Raver1
ENSMUSG00000010277.7	7824.09	9195.02	-1.27877	0.945586	-0.23293	8798	11	78261752	78290623	protein_coding	2610507B11Rik
ENSMUSG00000010290.7	1412.02	1292.42	0.326272	0.677901	0.127693	3458	1	43098710	43115947	protein_coding	AI597479
ENSMUSG00000010307.6	1740.49	1950.11	-0.301314	0.592238	-0.164066	1830	7	47050601	47054776	protein_coding	Tmem86a
ENSMUSG00000010311.15	43.6879	48.5882	-0.189356	0.346827	-0.153374	2575	1	133897199	133907999	protein_coding	Optc
ENSMUSG00000010358.13	1288.18	1945.56	-1.27146	0.944878	-0.59485	1727	11	101448407	101458698	protein_coding	Ifi35
ENSMUSG00000010362.9	1253.41	1238.29	0.0385923	0.0454675	0.0175086	1575	11	101627195	101636100	protein_coding	Rdm1
ENSMUSG00000010376.14	7938.17	7617.01	0.327317	0.679135	0.0595815	604	14	55662265	55671906	protein_coding	Nedd8
ENSMUSG00000010392.8	1933.5	1912.53	0.0493249	0.0642552	0.0157325	4289	11	76726602	76763579	protein_coding	Gosr1
ENSMUSG00000010406.11	3054.86	2829.48	0.362006	0.717115	0.110569	1109	14	54426909	54429756	protein_coding	Mrpl52
ENSMUSG00000010453.12	2256.43	2233.39	0.0473784	0.060617	0.0148045	6742	1	36335730	36369181	protein_coding	Kansl3
ENSMUSG00000010461.14	234.415	330.579	-0.564213	0.830311	-0.495929	4192	10	23104168	23349895	protein_coding	Eya4
ENSMUSG00000010476.13	247.216	381.073	-0.821624	0.900595	-0.624296	5021	7	137193673	137314445	protein_coding	Ebf3
ENSMUSG00000010492.10	328.454	535.997	-0.868244	0.905689	-0.706537	2522	2	181578480	181585170	antisense	Uckl1os
ENSMUSG00000010517.7	2264.41	1955.3	0.625334	0.862517	0.211751	5093	4	109676588	109963960	protein_coding	Faf1
ENSMUSG00000010538.14	81.3259	84.767	-0.0718157	0.0583057	-0.0597878	1112	3	88282757	88296999	protein_coding	Tsacc
ENSMUSG00000010554.14	654.117	605.983	0.205429	0.461109	0.110271	13817	11	74770830	74828525	protein_coding	Mettl16
ENSMUSG00000010601.13	120.472	235.96	-1.0339	0.927418	-0.969849	3027	15	77388221	77399110	protein_coding	Apol7a
ENSMUSG00000010607.8	1165.68	1109.87	0.167144	0.368191	0.0707832	777	9	22156846	22158358	protein_coding	Pigyl
ENSMUSG00000010608.15	2406.54	2072.76	0.586872	0.852031	0.215403	17376	12	83631236	83683123	protein_coding	Rbm25
ENSMUSG00000010609.15	671.52	729.314	-0.238862	0.467745	-0.119109	4332	1	180227004	180263438	protein_coding	Psen2
ENSMUSG00000010651.4	261.28	205.765	0.349666	0.703952	0.344594	1962	9	119148023	119157093	protein_coding	Acaa1b
ENSMUSG00000010660.2	2323.67	2090.49	0.325638	0.677154	0.152567	2651	9	119071527	119093496	protein_coding	Plcd1
ENSMUSG00000010663.4	2188.74	1719.83	0.799623	0.890249	0.347833	3456	19	10182888	10196870	protein_coding	Fads1
ENSMUSG00000010721.15	597.079	644.457	-0.219494	0.422776	-0.110163	5850	5	29229802	29378390	protein_coding	Lmbr1
ENSMUSG00000010751.15	201.721	232.206	-0.252508	0.497778	-0.203042	4217	7	143634806	143649661	protein_coding	Tnfrsf22
ENSMUSG00000010755.17	1501.96	1361.26	0.307178	0.653039	0.141902	6583	7	143557230	143600090	protein_coding	Cars
ENSMUSG00000010760.5	216.069	61.4271	1.1747	0.916602	1.81454	1121	7	143501545	143503150	protein_coding	Phlda2
ENSMUSG00000010797.6	300.978	464.491	-0.612377	0.84853	-0.625995	2255	6	17988940	18030585	protein_coding	Wnt2
ENSMUSG00000010825.17	94.3216	134.146	-0.557963	0.827693	-0.508147	6773	5	143357338	143392152	protein_coding	Grid2ip
ENSMUSG00000010830.7	1455.55	1723.21	-0.436603	0.752472	-0.243538	1414	15	79516408	79527739	protein_coding	Kdelr3
ENSMUSG00000010911.12	834.589	965.722	-0.416887	0.735402	-0.210543	1000	2	103073675	103092644	protein_coding	Apip
ENSMUSG00000010914.10	1135.9	1239.39	-0.278198	0.549363	-0.125799	3930	2	103021075	103073513	protein_coding	Pdhx
ENSMUSG00000010936.10	1602.03	1547.61	0.13129	0.268893	0.049861	3028	8	110618638	110720396	protein_coding	Vac14
ENSMUSG00000011008.13	215.894	354.957	-0.701751	0.875179	-0.717324	3288	3	146149833	146195513	protein_coding	Mcoln2
ENSMUSG00000011034.6	355.751	514.938	-0.5859	0.838444	-0.533528	4104	5	33104219	33162870	protein_coding	Slc5a1
ENSMUSG00000011096.17	2550.72	2691.92	-0.26257	0.518763	-0.0777279	3072	7	44848991	44855421	protein_coding	Akt1s1
ENSMUSG00000011114.17	4098.3	3595.06	0.707385	0.880268	0.189008	3482	9	37649182	37657312	protein_coding	Tbrg1
ENSMUSG00000011118.3	321.423	296.947	0.141476	0.297758	0.114272	2659	9	37659902	37669222	protein_coding	Panx3
ENSMUSG00000011148.13	8707.46	12879.3	-1.45786	0.95796	-0.564726	1861	12	112620045	112641354	protein_coding	Adssl1
ENSMUSG00000011158.7	2156.26	1963.56	0.400229	0.754028	0.135062	2755	12	112959862	113000621	protein_coding	Brf1
ENSMUSG00000011171.11	37.1537	41.8477	-0.154052	0.250295	-0.171643	4463	12	116077726	116146261	protein_coding	Vipr2
ENSMUSG00000011179.7	6728.68	7084.57	-0.145874	0.22798	-0.0743548	2547	12	17544873	17551502	protein_coding	Odc1
ENSMUSG00000011254.16	571.42	456.919	0.548718	0.843024	0.322615	3015	11	45946843	45955494	protein_coding	Thg1l
ENSMUSG00000011256.16	832.825	1104.6	-0.749818	0.887961	-0.407436	7115	11	46055992	46147343	protein_coding	Adam19
ENSMUSG00000011257.19	2530.26	2921.11	-0.600529	0.843822	-0.207232	4027	4	123262351	123298925	protein_coding	Pabpc4
ENSMUSG00000011263.16	534.289	517.888	0.0712574	0.110701	0.0449794	4016	7	19463331	19496762	protein_coding	Exoc3l2
ENSMUSG00000011267.8	407.406	290.087	0.652124	0.871735	0.489982	2037	7	19577287	19580656	protein_coding	Zfp296
ENSMUSG00000011305.11	124.195	198.929	-0.619724	0.851522	-0.679645	2087	17	56111601	56117596	protein_coding	Plin5
ENSMUSG00000011306.6	1567.43	1409.95	0.387348	0.742604	0.152754	2287	8	70042813	70071953	protein_coding	Sugp1
ENSMUSG00000011382.7	658.85	858.223	-0.57736	0.83538	-0.381402	2738	7	45473563	45488796	protein_coding	Dhdh
ENSMUSG00000011427.16	625.889	572.5	0.249609	0.553101	0.128631	3658	7	29816114	29831005	protein_coding	Zfp790
ENSMUSG00000011658.15	381.167	391.366	-0.0671719	0.0498878	-0.0380927	5003	7	44896079	44902631	protein_coding	Fuz
ENSMUSG00000011751.16	28.1172	23.9403	0.205521	0.461313	0.232015	9563	7	27356383	27447686	protein_coding	Sptbn4
ENSMUSG00000011752.6	1084.14	1064.03	0.0496694	0.0649116	0.0270183	1831	19	41911871	41918664	protein_coding	Pgam1
ENSMUSG00000011831.16	1392.64	1540.07	-0.390547	0.711346	-0.145175	8060	5	107744795	107875107	protein_coding	Evi5
ENSMUSG00000011832.15	969.806	1006.92	-0.124984	0.174512	-0.0541871	8524	8	4166567	4211257	protein_coding	Evi5l
ENSMUSG00000011837.4	985.982	935.622	0.169455	0.374253	0.0756351	1769	8	4253080	4256220	protein_coding	Snapc2
ENSMUSG00000011877.13	3385.51	3214.77	0.297391	0.638175	0.0746572	4838	11	77493562	77507786	protein_coding	Git1
ENSMUSG00000011884.13	26056.8	29762.7	-0.824718	0.901013	-0.191843	1762	5	114669398	114690984	protein_coding	Gltp
ENSMUSG00000011958.17	4153.74	4277.09	-0.19937	0.372866	-0.042218	3455	9	69989466	70008317	protein_coding	Bnip2
ENSMUSG00000011960.12	1263.83	1113.24	0.433694	0.779305	0.183042	9157	15	98538689	98570923	protein_coding	Ccnt1
ENSMUSG00000012017.3	1642.3	1746.37	-0.179139	0.319539	-0.0886384	3302	16	17797282	17808287	protein_coding	Scarf2
ENSMUSG00000012076.7	1146.78	1100.62	0.136383	0.283348	0.0592788	2566	12	55836366	55869735	protein_coding	Brms1l
ENSMUSG00000012114.16	2337.21	2305.43	0.0656903	0.0981297	0.0197485	3383	16	17651221	17722930	protein_coding	Med15
ENSMUSG00000012117.13	1486	1531.5	-0.118084	0.157951	-0.0435073	3784	4	133969028	134000918	protein_coding	Dhdds
ENSMUSG00000012123.15	1936.89	1516.18	0.73477	0.885591	0.353298	6942	4	134065912	134092504	protein_coding	Aim1l
ENSMUSG00000012126.16	62.5204	67.6976	-0.147139	0.231391	-0.114777	4742	4	134102570	134127593	protein_coding	Ubxn11
ENSMUSG00000012296.15	1820.22	1833.62	-0.0244925	0.00100981	-0.0105824	2595	17	46257851	46283026	protein_coding	Tjap1
ENSMUSG00000012350.15	1073.18	984.733	0.121563	0.24133	0.124088	5576	2	103263433	103303278	protein_coding	Ehf
ENSMUSG00000012405.15	2105.76	2041.7	0.120258	0.237648	0.0445643	2397	14	18267823	18271391	protein_coding	Rpl15
ENSMUSG00000012422.14	1688.5	1652.29	0.0794659	0.12998	0.0312828	10807	13	90089123	90143907	protein_coding	Tmem167
ENSMUSG00000012428.9	3320.76	3207.12	0.159606	0.348049	0.0502347	3155	5	7960457	7982213	protein_coding	Steap4
ENSMUSG00000012429.8	658.479	649.154	0.0414682	0.0501912	0.0205749	2672	13	17695413	17699105	protein_coding	Mplkip
ENSMUSG00000012443.3	1427.34	731.73	1.244	0.919338	0.963948	4819	19	37376403	37421859	protein_coding	Kif11
ENSMUSG00000012483.4	932.052	775.829	0.46453	0.799858	0.264672	1136	6	8255936	8259173	protein_coding	Rpa3
ENSMUSG00000012519.14	334.252	548.056	-1.00205	0.925219	-0.713388	2303	8	111311797	111338177	protein_coding	Mlkl
ENSMUSG00000012535.14	1794.9	1731.91	0.139399	0.291889	0.0515324	13100	6	29540827	29609887	protein_coding	Tnpo3
ENSMUSG00000012609.18	292.865	271.387	0.177771	0.395598	0.109887	15833	12	85824659	86061893	protein_coding	Ttll5
ENSMUSG00000012640.16	687.168	737.563	-0.20817	0.395121	-0.102104	5119	7	43296197	43313294	protein_coding	Zfp715
ENSMUSG00000012705.16	3641.52	4047.49	-0.282638	0.557753	-0.152485	1579	8	3655770	3660110	protein_coding	Retn
ENSMUSG00000012819.15	22.9421	24.7978	-0.109888	0.138784	-0.112216	16939	10	60302748	60696490	protein_coding	Cdh23
ENSMUSG00000012848.14	44877.3	43765.6	0.30551	0.65061	0.0361868	1734	7	12922290	12926686	protein_coding	Rps5
ENSMUSG00000013033.16	1127.13	753.643	0.939231	0.90632	0.580697	8587	8	83900105	83941954	protein_coding	Adgrl1
ENSMUSG00000013076.15	7851.98	8312.45	-0.396065	0.716364	-0.0822156	9798	9	14541966	14615483	protein_coding	Amotl1
ENSMUSG00000013089.15	919.468	704.414	0.709912	0.880684	0.384375	4103	16	22381309	22439719	protein_coding	Etv5
ENSMUSG00000013091.5	79.2061	74.6839	0.109848	0.208591	0.084813	871	7	4782937	4784341	protein_coding	Tmem190
ENSMUSG00000013150.15	572.306	604.232	-0.157574	0.260047	-0.0783168	4608	8	105713854	105758664	protein_coding	Gfod2
ENSMUSG00000013155.9	332.399	243.282	0.547109	0.842463	0.450284	1272	8	105703655	105707933	protein_coding	Enkd1
ENSMUSG00000013160.7	5618.27	5289.51	0.335549	0.68854	0.0869899	1793	8	105524465	105566047	protein_coding	Atp6v0d1
ENSMUSG00000013236.16	3657.92	2936.53	0.971152	0.907751	0.31691	6970	17	56412431	56476483	protein_coding	Ptprs
ENSMUSG00000013275.9	2319.1	2012.02	0.559851	0.846428	0.204919	4912	1	131827493	131848865	protein_coding	Slc41a1
ENSMUSG00000013367.5	109.42	145.593	-0.483624	0.786281	-0.412068	2622	7	43472904	43490075	protein_coding	Iglon5
ENSMUSG00000013418.8	65.416	77.3211	-0.224584	0.434853	-0.241219	1722	11	95865943	95914891	protein_coding	B4galnt2
ENSMUSG00000013419.6	1786.34	2156.53	-0.594258	0.841463	-0.271705	6353	9	121760033	121771742	protein_coding	Zfp651
ENSMUSG00000013465.18	3080.13	3078.4	0.0032136	0.006786	0.000810631	3432	2	25199712	25211489	protein_coding	Nelfb
ENSMUSG00000013483.14	920.434	1227.85	-0.743107	0.886643	-0.415746	4605	11	119307768	119345375	protein_coding	Card14
ENSMUSG00000013495.15	495.032	533.847	-0.208481	0.395893	-0.108904	5928	5	108629770	108648782	protein_coding	Tmem175
ENSMUSG00000013523.13	150.55	104.235	0.57946	0.850666	0.530395	3775	2	170346991	170427845	protein_coding	Bcas1
ENSMUSG00000013539.13	201.506	229.628	-0.259296	0.512055	-0.188474	7040	16	18300825	18348103	protein_coding	Tango2
ENSMUSG00000013584.5	226.388	174.814	0.403273	0.756569	0.372973	2264	9	71215789	71296243	protein_coding	Aldh1a2
ENSMUSG00000013593.12	10514.8	12808.9	-1.30792	0.949469	-0.284729	2313	1	171234853	171251388	protein_coding	Ndufs2
ENSMUSG00000013622.15	2335.19	2438.75	-0.194043	0.359102	-0.0626013	2082	5	31048312	31054623	protein_coding	Atraid
ENSMUSG00000013629.16	1633.01	1078.49	0.99861	0.908274	0.598527	8183	5	31054780	31078479	protein_coding	Cad
ENSMUSG00000013646.17	1928.16	1609.21	0.616522	0.859479	0.260878	6352	11	58330724	58347728	protein_coding	Sh3bp5l
ENSMUSG00000013662.5	3697.4	3726.4	-0.0484309	0.02055	-0.0112716	2813	19	32672563	32712298	protein_coding	Atad1
ENSMUSG00000013663.7	2704.81	2590.64	0.203612	0.457049	0.0622175	11507	19	32757497	32826160	protein_coding	Pten
ENSMUSG00000013698.12	4187.78	5482.6	-1.19674	0.940882	-0.388674	3861	1	172196728	172206804	protein_coding	Pea15a
ENSMUSG00000013701.12	730.653	795.529	-0.244863	0.481145	-0.122727	1786	14	32180162	32201898	protein_coding	Timm23
ENSMUSG00000013707.3	813.144	1449.71	-1.43094	0.956387	-0.834186	1122	3	95139521	95142360	protein_coding	Tnfaip8l2
ENSMUSG00000013736.16	1444.28	1381.71	0.166117	0.365479	0.0638972	4413	6	106769120	106782474	protein_coding	Trnt1
ENSMUSG00000013766.11	1635.76	1890.68	-0.464018	0.772743	-0.208944	1273	17	35076902	35078804	protein_coding	Ly6g6e
ENSMUSG00000013787.15	4383.64	4142.54	0.329974	0.682223	0.0816128	5489	17	34898469	34914052	protein_coding	Ehmt2
ENSMUSG00000013822.6	3262.31	3056.85	0.337255	0.690439	0.0938476	1092	9	22112989	22117148	protein_coding	Elof1
ENSMUSG00000013833.15	1264.84	1121.45	0.44086	0.784127	0.173592	4663	10	79894708	79908923	protein_coding	Med16
ENSMUSG00000013846.9	2565.71	3479.75	-0.832523	0.90201	-0.439625	4985	15	67102875	67113992	protein_coding	St3gal1
ENSMUSG00000013858.14	4630.6	4718.23	-0.125238	0.175132	-0.0270469	4663	10	79974948	79984330	protein_coding	Tmem259
ENSMUSG00000013878.17	933.942	1012.34	-0.260457	0.514447	-0.116292	5032	8	26119368	26143871	protein_coding	Rnf170
ENSMUSG00000013921.15	418.896	533.299	-0.490763	0.791299	-0.348351	3935	7	30291728	30308367	protein_coding	Clip3
ENSMUSG00000013973.12	233.249	212.079	0.21983	0.492409	0.137268	5861	1	171329145	171342331	protein_coding	Dedd
ENSMUSG00000013974.3	49.4826	110.55	-0.975432	0.923341	-1.15971	1494	8	3665754	3669259	protein_coding	Mcemp1
ENSMUSG00000013997.10	968.363	963.927	0.014696	0.0155695	0.00662404	4932	1	171338008	171345646	protein_coding	Nit1
ENSMUSG00000014039.17	423.812	365.681	0.33477	0.687668	0.212838	10547	16	97791467	97851850	protein_coding	Prdm15
ENSMUSG00000014074.17	1309.68	1243.86	0.178945	0.398549	0.0744002	4462	16	32277459	32301434	protein_coding	Rnf168
ENSMUSG00000014075.15	312.555	316.34	-0.0289871	0.00277343	-0.0173688	2385	16	32419702	32429099	protein_coding	Tctex1d2
ENSMUSG00000014077.13	7692.14	7303.89	0.319084	0.669117	0.0747213	3499	2	119547697	119587027	protein_coding	Chp1
ENSMUSG00000014158.11	949.596	947.418	0.00613591	0.00869611	0.00331352	4076	5	114622152	114658421	protein_coding	Trpv4
ENSMUSG00000014164.14	64.4595	68.4827	-0.104753	0.127024	-0.0873461	3329	13	58004221	58113592	protein_coding	Klhl3
ENSMUSG00000014177.10	1618.08	1734.33	-0.276206	0.545568	-0.100096	2235	11	62879455	62916780	protein_coding	Tvp23b
ENSMUSG00000014195.15	4010.12	3468.96	0.698613	0.879092	0.209143	4863	11	100582818	100620168	protein_coding	Dnajc7
ENSMUSG00000014198.15	31.1149	48.5568	-0.583607	0.837627	-0.642069	3101	11	100627543	100692455	protein_coding	Zfp385c
ENSMUSG00000014226.10	3246.31	3347.6	-0.146316	0.229173	-0.044324	2390	1	160202367	160212875	protein_coding	Cacybp
ENSMUSG00000014232.14	503.974	491.496	0.0668789	0.100774	0.0361707	2279	16	3908801	3941147	protein_coding	Cluap1
ENSMUSG00000014243.5	580.809	667.405	-0.326675	0.635195	-0.200499	732	11	62267224	62281375	protein_coding	Zswim7
ENSMUSG00000014245.8	317.989	281.589	0.287138	0.621194	0.175388	2268	11	62458460	62514417	protein_coding	Pigl
ENSMUSG00000014294.4	7302.64	8023.48	-0.618134	0.850877	-0.13581	572	18	36742332	36744557	protein_coding	Ndufa2
ENSMUSG00000014301.12	181.551	153.733	0.339212	0.6926	0.239948	857	16	4616464	4624988	protein_coding	Pam16
ENSMUSG00000014303.13	997.721	1002.42	-0.0139496	0.000213255	-0.00677783	4373	16	4594713	4624924	protein_coding	Glis2
ENSMUSG00000014313.14	7298.5	7893.04	-0.557884	0.827659	-0.11298	3567	15	35925886	35938246	protein_coding	Cox6c
ENSMUSG00000014329.14	821.456	1181.75	-0.954054	0.91979	-0.524672	7441	10	70922832	71159700	protein_coding	Bicc1
ENSMUSG00000014349.7	4772.74	4681.06	0.12869	0.261515	0.0279815	3997	11	96047432	96065388	protein_coding	Ube2z
ENSMUSG00000014353.14	1498.18	1438.9	0.15173	0.326466	0.0582448	8395	2	128818118	128854261	protein_coding	Tmem87b
ENSMUSG00000014355.10	2265.92	1957.04	0.581891	0.851112	0.211425	16714	2	128610104	128687391	protein_coding	Anapc1
ENSMUSG00000014361.5	799.794	806.702	-0.0229357	0.000623789	-0.0124076	4336	2	128698956	128802894	protein_coding	Mertk
ENSMUSG00000014402.14	3176.88	2846.25	0.566437	0.848053	0.158547	2730	7	46888949	46919969	protein_coding	Tsg101
ENSMUSG00000014418.15	1130.24	1217.65	-0.264817	0.523299	-0.107478	6482	7	46760466	46796064	protein_coding	Hps5
ENSMUSG00000014426.8	1577.39	1533.3	0.107521	0.202201	0.0409033	5305	17	12227621	12318660	protein_coding	Map3k4
ENSMUSG00000014444.16	2198.36	2804.72	-0.921251	0.915324	-0.351427	9933	8	122481698	122551329	protein_coding	Piezo1
ENSMUSG00000014470.4	1766.1	1904.77	-0.303692	0.59651	-0.109052	1985	8	122466147	122476064	protein_coding	Rnf166
ENSMUSG00000014496.7	1596.15	1591.56	0.0112991	0.0126139	0.00415194	5229	14	31700015	31830415	protein_coding	Ankrd28
ENSMUSG00000014498.9	2118.72	2064.63	0.110399	0.210111	0.0373093	8401	10	128377115	128408704	protein_coding	Ankrd52
ENSMUSG00000014503.14	340.372	325.625	0.0963138	0.172196	0.0638984	2666	18	34409423	34442789	protein_coding	Pkd2l2
ENSMUSG00000014504.16	1456.58	1430.27	0.0649869	0.0965714	0.0262885	3630	18	34330847	34336599	protein_coding	Srp19
ENSMUSG00000014547.9	730.043	939.778	-0.661373	0.865237	-0.364338	2011	14	62837690	62956886	protein_coding	Wdfy2
ENSMUSG00000014550.14	1389.43	1440.06	-0.118037	0.157839	-0.0516369	8783	6	92186712	92214925	protein_coding	Rbsn
ENSMUSG00000014551.8	725.451	721.368	0.0156548	0.0164532	0.0081431	6576	6	92169525	92184033	protein_coding	Mrps25
ENSMUSG00000014554.13	747.166	906.458	-0.552293	0.825236	-0.278811	4611	6	83480217	83506969	protein_coding	Dguok
ENSMUSG00000014592.19	1393.4	1238.86	0.427968	0.775338	0.169592	14570	4	150917322	151861876	protein_coding	Camta1
ENSMUSG00000014599.10	2198.31	3661.51	-1.34151	0.953267	-0.736047	5281	3	107741048	107760469	protein_coding	Csf1
ENSMUSG00000014601.13	2416.39	2314.78	0.17775	0.395546	0.0619775	5453	3	107612532	107631694	protein_coding	Strip1
ENSMUSG00000014602.15	123.843	145.447	-0.240384	0.471171	-0.231977	9330	1	93015464	93101951	protein_coding	Kif1a
ENSMUSG00000014606.14	5212.45	6162.72	-0.988458	0.924681	-0.241605	2120	11	70644196	70647479	protein_coding	Slc25a11
ENSMUSG00000014609.16	97.9311	143.802	-0.532006	0.816257	-0.55424	1690	11	70614883	70619216	protein_coding	Chrne
ENSMUSG00000014633.15	564.749	555.741	0.041335	0.049969	0.0231977	2043	8	116888685	116921455	protein_coding	Cmc2
ENSMUSG00000014668.15	2119.86	1797.52	0.619086	0.860334	0.237956	4437	5	110135842	110171972	protein_coding	Chfr
ENSMUSG00000014704.10	101.815	128.074	-0.420295	0.738485	-0.331027	1775	6	52162417	52164831	protein_coding	Hoxa2
ENSMUSG00000014748.13	3330.09	3662.08	-0.462573	0.771739	-0.137101	4088	6	83768885	83775813	protein_coding	Tex261
ENSMUSG00000014763.7	1272.27	1306.2	-0.0947832	0.104817	-0.0379681	4518	17	15396246	15433580	protein_coding	Fam120b
ENSMUSG00000014767.16	489.09	423.774	0.360274	0.715281	0.206808	13399	17	15499888	15528379	protein_coding	Tbp
ENSMUSG00000014769.9	11828.7	10580.6	0.933191	0.905776	0.16087	1036	17	15475721	15498276	protein_coding	Psmb1
ENSMUSG00000014773.13	977.199	863.867	0.298373	0.639727	0.177844	4219	17	15367354	15376872	protein_coding	Dll1
ENSMUSG00000014776.6	927.722	1108.31	-0.43143	0.748202	-0.256601	2869	8	105276447	105281939	protein_coding	Nol3
ENSMUSG00000014778.10	787.597	1041.19	-0.733268	0.884383	-0.40271	4666	8	105329163	105347953	protein_coding	Fhod1
ENSMUSG00000014786.7	78.1299	103.533	-0.491571	0.79187	-0.406147	5222	8	105348258	105369881	protein_coding	Slc9a5
ENSMUSG00000014791.9	1191.1	1107.43	0.234225	0.52249	0.105085	3060	8	105305601	105310623	protein_coding	Elmo3
ENSMUSG00000014813.8	309.867	326.638	-0.0907274	0.0960764	-0.0760435	3743	14	69029289	69041401	protein_coding	Stc1
ENSMUSG00000014837.14	188.69	155.923	0.351771	0.706213	0.275183	3552	8	105280410	105289528	protein_coding	4931428F04Rik
ENSMUSG00000014846.12	5565.53	8769.64	-1.76839	0.958279	-0.655997	1848	8	105467493	105471526	protein_coding	Tppp3
ENSMUSG00000014850.15	485.24	403.139	0.463747	0.799333	0.267421	11254	13	92211872	92355003	protein_coding	Msh3
ENSMUSG00000014856.12	1726.44	1652.74	0.163396	0.358246	0.0629353	1511	8	105326354	105335219	protein_coding	Tmem208
ENSMUSG00000014859.8	3061.98	2909.99	0.222342	0.497736	0.0734482	1992	8	105297663	105305369	protein_coding	E2f4
ENSMUSG00000014867.9	7380.22	7713.49	-0.282664	0.557804	-0.063719	3281	2	26920040	26933928	protein_coding	Surf4
ENSMUSG00000014873.15	794.417	722.057	0.269947	0.590869	0.137783	3408	2	26916367	26920183	protein_coding	Surf2
ENSMUSG00000014905.3	1529.64	2199.82	-1.36282	0.954798	-0.524188	1865	12	44205897	44210068	protein_coding	Dnajb9
ENSMUSG00000014907.9	665.656	624.149	0.17325	0.384086	0.0928845	2990	8	66860217	66890564	protein_coding	Naf1
ENSMUSG00000014932.15	1108.71	959.754	0.443946	0.786173	0.20814	7508	5	32611171	32687057	protein_coding	Yes1
ENSMUSG00000014956.15	8115.82	7729.9	0.310732	0.658069	0.0702865	10913	5	32458843	32517433	protein_coding	Ppp1cb
ENSMUSG00000014959.12	3407.43	3244.62	0.258654	0.570213	0.0706329	4145	2	70661576	70712636	protein_coding	Gorasp2
ENSMUSG00000014980.14	402.992	403.848	-0.00492417	0.00261531	-0.00306117	4195	1	152370735	152386688	protein_coding	Tsen15
ENSMUSG00000015002.16	2307.57	2195.13	0.231127	0.516117	0.0720639	11091	15	65787034	65873816	protein_coding	Efr3a
ENSMUSG00000015013.8	1925.62	2035.91	-0.239762	0.469772	-0.0803531	607	8	122611626	122615588	protein_coding	Trappc2l
ENSMUSG00000015016.7	752.281	715.056	0.151263	0.325171	0.0732159	2206	8	122775505	122817880	protein_coding	Acsf3
ENSMUSG00000015023.7	1501.18	1321.3	0.475659	0.80725	0.184136	2957	8	110974996	110997800	protein_coding	Ddx19a
ENSMUSG00000015027.10	268.643	416.614	-0.863974	0.905215	-0.63302	2585	8	122578238	122611487	protein_coding	Galns
ENSMUSG00000015053.14	190.748	234.808	-0.3634	0.684612	-0.29981	5398	6	88193891	88207032	protein_coding	Gata2
ENSMUSG00000015083.11	156.248	175.428	-0.242583	0.476088	-0.167044	1493	2	25498651	25501719	protein_coding	C8g
ENSMUSG00000015085.8	1379.7	1775.87	-0.698585	0.87429	-0.364171	2128	2	25395874	25401321	protein_coding	Entpd2
ENSMUSG00000015087.14	2741.31	2824.24	-0.156415	0.256831	-0.0429966	6379	2	25583018	25608521	protein_coding	Rabl6
ENSMUSG00000015090.13	1619.92	224.951	2.28652	0.951793	2.84824	1649	2	25466709	25470046	protein_coding	Ptgds
ENSMUSG00000015092.9	6327.08	6216.79	0.126943	0.256557	0.0253686	1317	2	25557847	25562082	protein_coding	Edf1
ENSMUSG00000015093.15	5450.24	5195.27	0.233895	0.521812	0.069122	1012	2	25456838	25458776	protein_coding	Clic3
ENSMUSG00000015094.16	1821.67	2239.52	-0.750827	0.88815	-0.297933	3906	2	25399351	25409494	protein_coding	Npdc1
ENSMUSG00000015095.12	2366.97	2472.79	-0.197052	0.366904	-0.0630959	3052	2	25500750	25505471	protein_coding	Fbxw5
ENSMUSG00000015112.15	586.611	430.241	0.636302	0.866488	0.447259	3798	6	6041218	6217173	protein_coding	Slc25a13
ENSMUSG00000015120.15	2425.13	2119.83	0.549599	0.843323	0.194115	5474	17	25261916	25274622	protein_coding	Ube2i
ENSMUSG00000015126.9	1111.35	1071.26	0.124052	0.248366	0.0530105	1192	17	25240170	25242798	protein_coding	Tsr3
ENSMUSG00000015127.14	404.737	377.243	0.178606	0.397699	0.101492	5673	17	25188397	25234443	protein_coding	Unkl
ENSMUSG00000015133.17	1372.73	1478.53	-0.269153	0.531904	-0.107116	10307	7	66226912	66388350	protein_coding	Lrrk1
ENSMUSG00000015134.15	987.942	769.105	0.393788	0.748464	0.361247	4617	7	66390890	66427517	protein_coding	Aldh1a3
ENSMUSG00000015143.14	6410.85	4471.74	1.25135	0.92031	0.519679	3805	12	80167542	80260371	protein_coding	Actn1
ENSMUSG00000015149.14	2839.04	3199.79	-0.564626	0.83048	-0.172575	5035	7	28766735	28788661	protein_coding	Sirt2
ENSMUSG00000015165.16	8127.23	6480.67	1.32931	0.923632	0.326621	5953	7	28808541	28822266	protein_coding	Hnrnpl
ENSMUSG00000015176.9	2440.28	1843.54	0.892988	0.901591	0.404566	3634	19	46075863	46085528	protein_coding	Nolc1
ENSMUSG00000015189.12	1289.2	1185.07	0.283004	0.614054	0.121507	4037	6	4600839	4643355	protein_coding	Casd1
ENSMUSG00000015202.13	811.111	627.594	0.706406	0.880115	0.370067	3837	10	7119063	7212237	protein_coding	Cnksr3
ENSMUSG00000015214.14	1997.37	2104.06	-0.211282	0.402831	-0.0750719	5859	X	71364760	71419196	protein_coding	Mtmr1
ENSMUSG00000015217.11	1123.79	453.879	1.7	0.937406	1.30799	2234	X	71555918	71560676	protein_coding	Hmgb3
ENSMUSG00000015222.17	1339.99	1448.43	-0.236812	0.463106	-0.112264	16449	1	66175273	66442583	protein_coding	Map2
ENSMUSG00000015224.10	487.216	501.885	-0.0599129	0.0375223	-0.0427946	3337	4	96568429	96591578	protein_coding	Cyp2j9
ENSMUSG00000015243.4	3780.82	4223.04	-0.402027	0.721795	-0.159582	10363	4	53030787	53159895	protein_coding	Abca1
ENSMUSG00000015247.10	923.912	942.472	-0.0593986	0.0366902	-0.0286941	1687	4	53011880	53022060	protein_coding	Nipsnap3b
ENSMUSG00000015289.4	1206.68	1150.18	0.159429	0.347571	0.0691771	2021	X	74351276	74353618	protein_coding	Lage3
ENSMUSG00000015290.15	2700.38	2659.43	0.0804706	0.1324	0.0220454	3142	X	74365718	74373218	protein_coding	Ubl4a
ENSMUSG00000015291.10	4168	4270.11	-0.150131	0.239526	-0.0349172	4296	X	74304998	74311862	protein_coding	Gdi1
ENSMUSG00000015305.5	3698.06	3595.21	0.141406	0.297561	0.040692	7183	10	8722219	8886070	protein_coding	Sash1
ENSMUSG00000015312.8	1633.21	1501.04	0.257645	0.568337	0.121746	1266	10	80930091	80932204	protein_coding	Gadd45b
ENSMUSG00000015335.16	293.8	274.616	0.14135	0.297402	0.0974161	1785	2	30090944	30093648	protein_coding	Zdhhc12
ENSMUSG00000015337.5	327.011	450.773	-0.648145	0.861692	-0.463062	1063	2	30171493	30174069	protein_coding	Endog
ENSMUSG00000015340.10	974.708	2352.34	-2.03161	0.966539	-1.27106	5808	X	9435252	9487771	protein_coding	Cybb
ENSMUSG00000015341.16	4064.51	4001.71	0.0734105	0.115676	0.0224649	2383	8	23241353	23257074	protein_coding	Golga7
ENSMUSG00000015342.6	116.424	123.201	-0.103366	0.123881	-0.0816283	5076	X	9272756	9313250	protein_coding	Xk
ENSMUSG00000015354.8	2905.08	4043.66	-1.06834	0.931113	-0.477082	4625	9	95637601	95698096	protein_coding	Pcolce2
ENSMUSG00000015355.13	897.655	1808.85	-1.74899	0.958435	-1.01084	1189	1	171682009	171705258	protein_coding	Cd48
ENSMUSG00000015357.10	2805.94	2848.82	-0.0779634	0.0700002	-0.0218797	3494	9	65294260	65330658	protein_coding	Clpx
ENSMUSG00000015363.13	2347.61	2175.59	0.354212	0.708828	0.109786	5591	15	89075124	89087077	protein_coding	Trabd
ENSMUSG00000015377.9	468.709	424.665	0.231397	0.516674	0.142367	4607	15	89182217	89196474	protein_coding	Dennd6b
ENSMUSG00000015396.3	649.738	587.649	0.183724	0.410415	0.144903	2143	13	43785107	43803130	protein_coding	Cd83
ENSMUSG00000015405.15	4747.28	1698.38	1.87829	0.946837	1.48294	3762	X	164139332	164188420	protein_coding	Ace2
ENSMUSG00000015437.4	43.8997	147.385	-1.30813	0.949502	-1.7473	1418	14	56258856	56262260	protein_coding	Gzmb
ENSMUSG00000015451.16	42.6194	40.4516	0.102193	0.187763	0.0753152	6206	17	34809092	34823464	processed_transcript	C4a
ENSMUSG00000015452.14	97.1784	60.137	0.682824	0.877588	0.692383	2141	17	34597862	34600936	protein_coding	Ager
ENSMUSG00000015461.15	3389.81	2859.54	0.728123	0.884331	0.245422	2757	17	34647146	34655074	protein_coding	Atf6b
ENSMUSG00000015467.14	240.377	201.599	0.324079	0.675286	0.25381	1761	17	34613349	34615971	protein_coding	Egfl8
ENSMUSG00000015468.14	236.657	250.415	-0.109487	0.137857	-0.0815201	8061	17	34564268	34588503	protein_coding	Notch4
ENSMUSG00000015474.16	970.597	714.318	0.792057	0.889129	0.442306	2614	17	34616662	34628510	protein_coding	Ppt2
ENSMUSG00000015476.6	187.717	90.0638	0.957664	0.907445	1.05954	2306	17	34629533	34633126	protein_coding	Prrt1
ENSMUSG00000015478.13	1138.92	1061.22	0.236256	0.526636	0.101933	1483	17	34601091	34603690	protein_coding	Rnf5
ENSMUSG00000015488.14	1365.56	1256.98	0.31077	0.65812	0.119527	4693	2	27009926	27021089	protein_coding	Cacfd1
ENSMUSG00000015501.10	1065.81	1379.65	-0.673256	0.868044	-0.372352	13720	10	13966075	14151374	protein_coding	Hivep2
ENSMUSG00000015522.18	1928.49	1959.97	-0.073581	0.0615993	-0.0233653	8007	3	95434388	95497240	protein_coding	Arnt
ENSMUSG00000015533.8	380.744	466.461	-0.40529	0.724781	-0.292933	4214	13	114835916	114932041	protein_coding	Itga2
ENSMUSG00000015536.14	1487.32	1661.19	-0.409565	0.728703	-0.159502	9054	13	114818236	114832275	protein_coding	Mocs2
ENSMUSG00000015542.17	770.877	770.404	0.0018446	0.00595929	0.000886439	2066	11	115182832	115187859	protein_coding	Nat9
ENSMUSG00000015568.15	13871.9	16882.4	-1.03284	0.927281	-0.283357	6810	8	68880491	68907448	protein_coding	Lpl
ENSMUSG00000015575.14	4200.51	4271.47	-0.0957343	0.106894	-0.0241687	3261	17	26676396	26699644	protein_coding	Atp6v0e
ENSMUSG00000015597.16	861.122	810.571	0.173956	0.385898	0.0872792	8594	17	46383731	46420920	protein_coding	Zfp318
ENSMUSG00000015605.5	3239.56	2977.63	0.415724	0.766397	0.121633	4093	17	46546839	46556162	protein_coding	Srf
ENSMUSG00000015619.10	5858.02	4945.21	0.924328	0.904903	0.244383	3978	2	9857078	9890034	protein_coding	Gata3
ENSMUSG00000015647.9	3312.55	2261.72	1.22036	0.91577	0.550522	11388	2	180176373	180225859	protein_coding	Lama5
ENSMUSG00000015652.9	217.922	62.2932	1.20226	0.914285	1.80667	1377	5	5736317	5749326	protein_coding	Steap1
ENSMUSG00000015653.13	281.561	181.033	0.660335	0.873929	0.63719	12144	5	5664829	5694578	protein_coding	Steap2
ENSMUSG00000015656.16	17888.2	19921.9	-0.974583	0.923223	-0.155353	4156	9	40800984	40805200	protein_coding	Hspa8
ENSMUSG00000015659.12	327.054	319.228	0.0566609	0.078779	0.0349397	4576	17	6042196	6079741	protein_coding	Serac1
ENSMUSG00000015665.8	1728.31	1536.06	0.280304	0.609334	0.170128	1390	X	100572251	100578205	protein_coding	Awat1
ENSMUSG00000015668.13	1778.53	1644.76	0.323715	0.674848	0.112812	2127	X	100622883	100626568	protein_coding	Pdzd11
ENSMUSG00000015671.10	9216.3	8019.99	0.959847	0.907518	0.200588	944	13	14613242	14625671	protein_coding	Psma2
ENSMUSG00000015672.3	1682.51	1639.56	0.102763	0.189294	0.037304	768	13	14610301	14613037	protein_coding	Mrpl32
ENSMUSG00000015697.14	1719.24	1501.4	0.465015	0.800184	0.195461	6853	3	95323525	95357202	protein_coding	Setdb1
ENSMUSG00000015702.13	5114.24	3828.5	1.01897	0.908951	0.417739	2073	3	95296096	95307176	protein_coding	Anxa9
ENSMUSG00000015709.9	141.318	146.216	-0.0551992	0.0301147	-0.0491547	7689	7	84246278	84410176	protein_coding	Arnt2
ENSMUSG00000015711.8	1335.79	1578.81	-0.532212	0.816351	-0.241148	3618	3	95253674	95282076	protein_coding	Prune
ENSMUSG00000015714.11	2512.17	2862.25	-0.555543	0.82665	-0.188214	3676	3	95314791	95323599	protein_coding	Cers2
ENSMUSG00000015733.13	6124.1	7999.42	-1.73822	0.958571	-0.385396	5890	6	17636234	17666972	protein_coding	Capza2
ENSMUSG00000015745.9	1492.67	2277.51	-1.25296	0.943579	-0.60956	2172	3	95988429	95996001	protein_coding	Plekho1
ENSMUSG00000015747.5	673.248	664.412	0.0389852	0.0461022	0.0190592	3991	3	95999832	96058466	protein_coding	Vps45
ENSMUSG00000015748.13	981.389	816.554	0.533253	0.836991	0.265277	5661	3	95830124	95855885	protein_coding	Prpf3
ENSMUSG00000015749.12	5255.05	3877.79	1.24505	0.919488	0.438469	3566	3	95929246	95947390	protein_coding	Anp32e
ENSMUSG00000015750.15	860.822	843.439	0.0635593	0.093437	0.0294308	3450	3	95893969	95898288	protein_coding	Aph1a
ENSMUSG00000015755.16	4882.32	4598.15	0.374202	0.729777	0.0865141	6135	10	7905653	7956230	protein_coding	Tab2
ENSMUSG00000015757.10	1308.14	1173.8	0.379023	0.734605	0.15634	6450	10	7792891	7823135	protein_coding	Ppil4
ENSMUSG00000015759.10	3792.78	4257.73	-0.716307	0.879541	-0.16683	1570	14	46775582	46788411	protein_coding	Cnih1
ENSMUSG00000015766.14	956.213	1025.65	-0.179928	0.321671	-0.101129	12355	6	137477245	137654876	protein_coding	Eps8
ENSMUSG00000015776.12	3307.56	2724.97	0.910176	0.903525	0.279525	3614	2	26905262	26910677	protein_coding	Med22
ENSMUSG00000015790.16	1735.93	1824.78	-0.195222	0.362167	-0.072011	1753	2	26913381	26916530	protein_coding	Surf1
ENSMUSG00000015804.14	1684.13	1854.35	-0.38315	0.704543	-0.138913	5011	5	45520229	45529276	protein_coding	Med28
ENSMUSG00000015806.12	1847.42	1859.54	-0.0265117	0.00169404	-0.00942976	1788	5	45434021	45450236	protein_coding	Qdpr
ENSMUSG00000015812.7	181.384	178.133	0.0331411	0.0371816	0.0260932	521	14	67745229	67749435	protein_coding	Gnrh1
ENSMUSG00000015837.15	9354.56	10254.2	-0.532068	0.816285	-0.132475	3356	11	50199366	50210827	protein_coding	Sqstm1
ENSMUSG00000015839.6	3261.9	3557.02	-0.436379	0.752289	-0.124956	3796	2	75675513	75704641	protein_coding	Nfe2l2
ENSMUSG00000015843.10	397.365	607.152	-0.775897	0.89278	-0.611592	2297	1	167598384	167639623	protein_coding	Rxrg
ENSMUSG00000015846.14	8354.65	8653.63	-0.27862	0.550164	-0.0507266	5462	2	27676440	27762957	protein_coding	Rxra
ENSMUSG00000015850.11	1535.9	2267.92	-1.13134	0.937439	-0.562281	4198	3	95676201	95687917	protein_coding	Adamtsl4
ENSMUSG00000015852.13	2664.2	4401.21	-1.52527	0.959713	-0.724199	2334	3	87250758	87263738	protein_coding	Fcrls
ENSMUSG00000015854.7	48.0253	307.67	-2.36629	0.960601	-2.67952	2036	3	87357881	87371073	protein_coding	Cd5l
ENSMUSG00000015869.16	1772.5	1493.83	0.601036	0.855032	0.246773	3407	11	116470845	116494202	protein_coding	Prpsap1
ENSMUSG00000015880.13	475.242	229.289	1.05588	0.910876	1.0515	7066	5	45669919	45700546	protein_coding	Ncapg
ENSMUSG00000015882.17	286.673	280.192	0.0506011	0.0667007	0.0329928	18855	5	45697181	45857615	protein_coding	Lcorl
ENSMUSG00000015889.7	3563.25	3486.64	0.125991	0.253857	0.0313574	2066	10	93453396	93484896	protein_coding	Lta4h
ENSMUSG00000015932.8	22741	24141.6	-0.455537	0.766788	-0.0862263	1911	2	143915320	143943324	protein_coding	Dstn
ENSMUSG00000015937.14	3159.42	3224.91	-0.108378	0.135305	-0.0295989	6809	13	56073619	56136361	protein_coding	H2afy
ENSMUSG00000015942.9	298.719	253.741	0.372157	0.727692	0.235429	6200	5	134184019	134224355	protein_coding	Gtf2ird2
ENSMUSG00000015943.11	825.558	802.502	0.0835914	0.139985	0.0408649	1082	3	96196588	96219709	protein_coding	Bola1
ENSMUSG00000015944.9	1309.26	1470.44	-0.360791	0.681663	-0.167488	7560	5	134099711	134144343	protein_coding	Gatsl2
ENSMUSG00000015947.10	546.736	1851.42	-2.10229	0.971955	-1.75972	2589	3	96282909	96293969	protein_coding	Fcgr1
ENSMUSG00000015950.13	713.74	1398.82	-1.56653	0.963067	-0.970739	3663	5	134220053	134229625	protein_coding	Ncf1
ENSMUSG00000015957.12	1195.63	359.463	1.98169	0.947391	1.73385	4137	7	98835112	98855195	protein_coding	Wnt11
ENSMUSG00000015961.8	1827.16	2040.2	-0.459778	0.769788	-0.159111	4531	1	177762962	177796511	protein_coding	Adss
ENSMUSG00000015966.16	161.35	164.835	-0.0437947	0.0148866	-0.0308294	2728	14	29996141	30008896	protein_coding	Il17rb
ENSMUSG00000015968.16	85.4895	115.662	-0.525807	0.813323	-0.436094	9242	14	30039949	30491156	protein_coding	Cacna1d
ENSMUSG00000015970.18	1412.85	1583.69	-0.373968	0.695721	-0.164685	6156	14	30009023	30040466	protein_coding	Chdh
ENSMUSG00000015971.4	1391.13	1286.04	0.290234	0.626445	0.113325	2121	14	29978337	29993221	protein_coding	Actr8
ENSMUSG00000015980.14	91.2925	99.184	-0.13255	0.193242	-0.11961	3637	7	139212988	139242979	protein_coding	Lrrc27
ENSMUSG00000015981.12	112.157	161.477	-0.633814	0.856985	-0.525815	2302	7	139103638	139213307	protein_coding	Stk32c
ENSMUSG00000015994.9	4125.64	4417.47	-0.396303	0.71658	-0.098602	1874	8	25998729	26015601	protein_coding	Fnta
ENSMUSG00000016018.3	2656.13	2385.9	0.475771	0.807322	0.154797	3309	13	112867780	112927380	protein_coding	Skiv2l2
ENSMUSG00000016024.9	2286.98	3633.93	-1.47846	0.959163	-0.668084	4831	2	158306493	158332852	protein_coding	Lbp
ENSMUSG00000016028.9	3156.35	2215.09	1.30169	0.920732	0.510894	11050	15	85898758	86033777	protein_coding	Celsr1
ENSMUSG00000016087.13	416.005	639.297	-0.919022	0.915015	-0.619883	3486	9	32422204	32542861	protein_coding	Fli1
ENSMUSG00000016128.14	420.704	468.845	-0.235914	0.461067	-0.156305	8594	5	151037510	151233836	protein_coding	Stard13
ENSMUSG00000016181.9	592.989	468.935	0.568362	0.84848	0.338618	6530	1	193091104	193130272	protein_coding	Diexf
ENSMUSG00000016194.14	328.854	507.568	-0.758398	0.889519	-0.626153	4251	1	193221634	193264075	protein_coding	Hsd11b1
ENSMUSG00000016206.6	799.436	1322.44	-1.20752	0.942188	-0.726143	1438	17	37270220	37274484	protein_coding	H2-M3
ENSMUSG00000016239.11	99.9217	126.95	-0.445698	0.759575	-0.345393	3812	X	36328353	36362341	protein_coding	Lonrf3
ENSMUSG00000016252.7	8204.59	8819.19	-0.517828	0.809137	-0.104215	1756	2	174461072	174464105	protein_coding	Atp5e
ENSMUSG00000016253.12	1673.66	1414.42	0.57814	0.850422	0.242794	2883	2	174415804	174427502	protein_coding	Nelfcd
ENSMUSG00000016256.10	5909.71	7936.86	-1.58797	0.964589	-0.425481	1441	2	174427493	174439039	protein_coding	Ctsz
ENSMUSG00000016257.15	3713.92	3323.86	0.498281	0.820511	0.160085	1860	2	174465067	174473081	protein_coding	Slmo2
ENSMUSG00000016262.14	1447.36	1260.14	0.440722	0.784035	0.199836	3850	1	192844488	192855756	protein_coding	Sertad4
ENSMUSG00000016283.13	674.054	757.922	-0.232774	0.453889	-0.169186	1551	17	37480851	37483552	protein_coding	H2-M2
ENSMUSG00000016308.12	1969.03	1766.94	0.414656	0.765589	0.156239	2272	X	36873900	36884222	protein_coding	Ube2a
ENSMUSG00000016319.3	22938.6	15497.3	1.72917	0.936471	0.565757	1646	X	36795651	36798807	protein_coding	Slc25a5
ENSMUSG00000016327.9	168.73	226.385	-0.359567	0.680252	-0.424063	4201	X	38316184	38336769	protein_coding	Atp1b4
ENSMUSG00000016344.14	2161.91	1995.99	0.314149	0.662715	0.115204	1336	2	181187247	181188771	protein_coding	Ppdpf
ENSMUSG00000016349.10	12549.2	17568.7	-1.25075	0.943492	-0.485414	2084	2	181147653	181157014	protein_coding	Eef1a2
ENSMUSG00000016356.17	216.828	234.808	-0.146889	0.230718	-0.114927	4193	2	180986535	181017540	protein_coding	Col20a1
ENSMUSG00000016382.15	7046.24	6689.13	0.284274	0.616265	0.0750351	4238	X	75785654	75875182	protein_coding	Pls3
ENSMUSG00000016386.15	56.6148	40.5116	0.462024	0.798176	0.482844	3425	2	106693269	106868356	protein_coding	Mpped2
ENSMUSG00000016409.4	824.578	763.755	0.233764	0.521544	0.110545	4326	X	37126795	37150746	protein_coding	Nkap
ENSMUSG00000016427.7	6004.95	6551.32	-0.599443	0.843405	-0.125632	419	X	37187588	37191163	protein_coding	Ndufa1
ENSMUSG00000016477.17	933.225	566.089	1.09989	0.914828	0.721196	4794	13	29906575	29985668	protein_coding	E2f3
ENSMUSG00000016481.15	1354.96	1550.37	-0.487765	0.789184	-0.194363	10349	1	195097382	195131586	protein_coding	Cr1l
ENSMUSG00000016487.15	2786.11	2545.76	0.447335	0.78841	0.130155	11135	6	146888487	147032025	protein_coding	Ppfibp1
ENSMUSG00000016493.13	81.2079	95.621	-0.299686	0.589291	-0.235708	7603	1	195036826	195092249	protein_coding	Cd46
ENSMUSG00000016494.9	8966.76	13441.6	-1.80972	0.96131	-0.584041	7290	1	194938819	194961279	protein_coding	Cd34
ENSMUSG00000016495.12	1148.27	1331.81	-0.503278	0.800047	-0.213931	3799	19	29348599	29367390	protein_coding	Plgrkt
ENSMUSG00000016496.7	369.272	582.715	-0.849153	0.903806	-0.658104	3622	19	29367455	29388095	protein_coding	Cd274
ENSMUSG00000016503.16	518.745	501.778	0.0836264	0.140071	0.0479766	2548	5	146948657	146955614	protein_coding	Gtf3a
ENSMUSG00000016510.11	542.772	539.7	0.0158353	0.0166262	0.00818822	5127	5	146951573	146963800	protein_coding	Mtif3
ENSMUSG00000016520.7	905.909	913.739	-0.0266693	0.00175817	-0.0124172	4557	5	147016655	147076586	protein_coding	Lnx2
ENSMUSG00000016526.8	146.241	68.8515	0.926516	0.905121	1.08679	3178	1	131127455	131138340	protein_coding	Dyrk3
ENSMUSG00000016528.10	7272.54	7931.53	-0.669304	0.867129	-0.125139	3041	1	131053700	131097826	protein_coding	Mapkapk2
ENSMUSG00000016529.5	23.9037	78.7415	-1.21952	0.943098	-1.71989	1310	1	131019845	131024974	protein_coding	Il10
ENSMUSG00000016534.15	9320.56	10547.8	-0.921285	0.915328	-0.178455	9552	X	38401357	38456454	protein_coding	Lamp2
ENSMUSG00000016541.9	3916.51	3673.69	0.37706	0.732656	0.0923374	2425	15	85336381	85463836	protein_coding	Atxn10
ENSMUSG00000016552.13	490.11	553.526	-0.288228	0.568211	-0.175545	5939	15	77940522	77956722	protein_coding	Foxred2
ENSMUSG00000016554.8	4515.9	3652.99	0.922708	0.904742	0.305936	1910	15	77958998	77970824	protein_coding	Eif3d
ENSMUSG00000016559.14	20758.6	17943.5	1.02715	0.909173	0.210251	2976	11	116021912	116027962	protein_coding	H3f3b
ENSMUSG00000016619.9	1790.26	1517.52	0.544458	0.841496	0.23846	4741	15	84923428	84942955	protein_coding	Nup50
ENSMUSG00000016624.15	72.5169	87.9899	-0.374372	0.696126	-0.27902	4264	15	84785381	84856049	protein_coding	Phf21b
ENSMUSG00000016637.6	1111.65	1112.99	-0.00406897	0.00297115	-0.00173245	1012	15	78159465	78174108	protein_coding	Ift27
ENSMUSG00000016664.14	3948.35	3798.25	0.217811	0.488103	0.0559173	3885	15	83375607	83464606	protein_coding	Pacsin2
ENSMUSG00000016756.16	1527.69	714.293	1.32258	0.922859	1.09677	9972	13	24327420	24477285	protein_coding	Cmah
ENSMUSG00000016757.10	1222.78	1139.86	0.232652	0.519262	0.101305	4010	15	83575119	83595157	protein_coding	Ttll12
ENSMUSG00000016758.3	107.237	116.02	-0.130317	0.187642	-0.113575	943	15	83526862	83544635	protein_coding	Bik
ENSMUSG00000016763.14	186.901	56.6921	1.11381	0.917258	1.72106	8346	15	83602583	83725021	protein_coding	Scube1
ENSMUSG00000016831.11	1983.56	1790.9	0.404312	0.757418	0.147414	6940	14	52279146	52296391	protein_coding	Tox4
ENSMUSG00000016833.14	1102.2	1116.14	-0.0432381	0.0142484	-0.0181396	1076	5	100798627	100804471	protein_coding	Mrps18c
ENSMUSG00000016918.15	664.297	861.148	-0.58299	0.837407	-0.374433	11294	1	12692277	12861192	protein_coding	Sulf1
ENSMUSG00000016921.14	7933.8	6982.59	0.736771	0.885925	0.184251	4810	2	162931528	162937121	protein_coding	Srsf6
ENSMUSG00000016933.17	2963.08	2384.09	0.908658	0.903378	0.313658	7857	2	160731300	160775760	protein_coding	Plcg1
ENSMUSG00000016940.18	1737.61	1755.47	-0.038804	0.0097357	-0.0147575	3009	11	115420128	115431274	protein_coding	Kctd2
ENSMUSG00000016946.5	3150.73	2512.46	0.799316	0.890201	0.326585	2751	17	24047734	24073485	protein_coding	Kctd5
ENSMUSG00000016984.7	638.108	533.645	0.454219	0.792963	0.25792	4185	11	17938756	17953875	protein_coding	Etaa1
ENSMUSG00000016995.17	161.662	57.4841	1.12345	0.91901	1.49175	5174	2	164389393	164405160	protein_coding	Matn4
ENSMUSG00000017002.14	116.753	434.36	-0.938375	0.917445	-1.89543	1180	2	164354070	164389095	protein_coding	Slpi
ENSMUSG00000017009.3	10716	11016.1	-0.195351	0.362502	-0.0398458	2547	2	164424247	164443887	protein_coding	Sdc4
ENSMUSG00000017057.9	4545.04	6428.74	-1.48528	0.959447	-0.500243	3712	X	36112110	36171259	protein_coding	Il13ra1
ENSMUSG00000017119.19	4125.67	3817.12	0.448816	0.789388	0.112146	6871	11	101552149	101581951	protein_coding	Nbr1
ENSMUSG00000017132.17	2589.21	2685.71	-0.15077	0.241272	-0.0527931	3905	11	118132019	118248592	protein_coding	Cyth1
ENSMUSG00000017144.8	3279.2	2461.6	1.09534	0.914233	0.413749	4432	2	51130438	51149111	protein_coding	Rnd3
ENSMUSG00000017146.12	329.979	155.342	0.983461	0.907902	1.08692	8533	11	101488764	101551955	protein_coding	Brca1
ENSMUSG00000017167.6	376.785	300.093	0.424369	0.772778	0.328332	5875	11	101170523	101190724	protein_coding	Cntnap1
ENSMUSG00000017176.17	1274.86	1163.53	0.308728	0.655261	0.131835	3420	11	100422321	100441808	protein_coding	Nt5c3b
ENSMUSG00000017188.3	2667.48	2867.54	-0.342356	0.658321	-0.104338	886	11	101277968	101279114	protein_coding	Coa3
ENSMUSG00000017204.4	6320.6	2927.56	1.41983	0.926675	1.11036	2726	11	98664351	98677708	protein_coding	Gsdma
ENSMUSG00000017210.14	2188.55	1757	0.771289	0.887754	0.316867	6528	11	98704591	98729435	protein_coding	Med24
ENSMUSG00000017221.14	4956.73	4182.68	0.910139	0.903521	0.244962	4967	11	98682554	98695979	protein_coding	Psmd3
ENSMUSG00000017264.16	2122.34	1943.13	0.368899	0.724335	0.127277	3594	4	148558429	148582401	protein_coding	Exosc10
ENSMUSG00000017286.15	1902.95	1835.29	0.161423	0.352955	0.0522295	6005	11	76120987	76243725	protein_coding	Glod4
ENSMUSG00000017288.15	1509.48	1268.79	0.576194	0.850058	0.250603	5203	11	76046226	76179647	protein_coding	Vps53
ENSMUSG00000017291.13	3051.31	3322.04	-0.438832	0.754259	-0.122642	12421	11	77529162	77607815	protein_coding	Taok1
ENSMUSG00000017299.13	975.892	935.079	0.144317	0.305763	0.0616332	2122	2	164745983	164768607	protein_coding	Dnttip1
ENSMUSG00000017307.15	728.211	650.094	0.311483	0.659098	0.16371	1994	2	164792768	164804882	protein_coding	Acot8
ENSMUSG00000017309.11	1175.63	1294.42	-0.268007	0.529647	-0.138876	2737	11	102041509	102055620	protein_coding	Cd300lg
ENSMUSG00000017311.15	151.502	168.684	-0.136922	0.204389	-0.154987	631	11	102106676	102107832	protein_coding	Pyy
ENSMUSG00000017314.12	245.376	181.894	0.585224	0.851724	0.431896	4807	11	102057015	102088515	protein_coding	Mpp2
ENSMUSG00000017344.4	273.008	375.965	-0.585796	0.838407	-0.461652	2030	11	78499091	78502324	protein_coding	Vtn
ENSMUSG00000017376.15	736.475	564.452	0.632871	0.865247	0.383787	5447	11	78567168	78697373	protein_coding	Nlk
ENSMUSG00000017386.10	830.537	428.775	1.37132	0.923003	0.953822	3292	11	78158499	78165589	protein_coding	Traf4
ENSMUSG00000017390.15	492.127	344.975	0.829587	0.893829	0.51254	3263	11	78322968	78327781	protein_coding	Aldoc
ENSMUSG00000017400.10	345.021	355.756	-0.053896	0.0281682	-0.0442065	3139	11	98036623	98053462	protein_coding	Stac2
ENSMUSG00000017404.12	15916	14834.1	0.606155	0.856354	0.101562	1022	11	98026710	98030492	protein_coding	Rpl19
ENSMUSG00000017405.14	352.879	287.909	0.44584	0.787424	0.293559	5222	11	78166106	78176675	protein_coding	Nek8
ENSMUSG00000017412.15	38.4338	35.5936	0.119572	0.235715	0.110754	8963	2	52428320	52676831	protein_coding	Cacnb4
ENSMUSG00000017417.14	619.26	567.891	0.207907	0.4666	0.124931	4836	11	97923238	97986444	protein_coding	Plxdc1
ENSMUSG00000017418.13	1528.11	1265.18	0.536143	0.838212	0.27241	10428	2	15049395	15082456	protein_coding	Arl5b
ENSMUSG00000017421.18	5264.23	4531.28	0.750036	0.88743	0.216302	6658	11	80383279	80405733	protein_coding	Zfp207
ENSMUSG00000017428.16	2852.08	2563.31	0.480617	0.810413	0.154005	6383	11	80428615	80473248	protein_coding	Psmd11
ENSMUSG00000017446.14	1630.69	2490.17	-1.34263	0.95334	-0.61076	3131	11	118428203	118449963	protein_coding	C1qtnf1
ENSMUSG00000017466.9	29686.4	36118.7	-1.10528	0.934745	-0.282946	3896	11	118301069	118355740	protein_coding	Timp2
ENSMUSG00000017478.15	1558.61	1405.09	0.364006	0.719222	0.1496	9190	8	122376609	122417360	protein_coding	Zc3h18
ENSMUSG00000017485.10	7821.17	6005.28	1.35361	0.924049	0.381153	6355	14	16365179	16430787	protein_coding	Top2b
ENSMUSG00000017491.8	219.713	154.865	0.608873	0.857116	0.504609	3034	14	16430842	16575472	protein_coding	Rarb
ENSMUSG00000017493.12	7573.74	6992.93	0.398219	0.752321	0.115108	4416	11	99041244	99054392	protein_coding	Igfbp4
ENSMUSG00000017499.15	222.121	136.889	0.640738	0.868056	0.698342	5229	11	98907801	98923940	protein_coding	Cdc6
ENSMUSG00000017548.15	2199.25	1604.85	1.00703	0.908569	0.454571	4945	11	79993106	80034123	protein_coding	Suz12
ENSMUSG00000017550.14	375.741	247.042	0.700289	0.879284	0.604982	7532	11	80089400	80135794	protein_coding	Atad5
ENSMUSG00000017561.16	1357.18	1061.49	0.695684	0.878783	0.354528	4261	11	80046493	80080991	protein_coding	Crlf3
ENSMUSG00000017607.9	5113.14	5923.12	-0.814706	0.899621	-0.212148	5167	11	99065678	99089306	protein_coding	Tns4
ENSMUSG00000017615.12	3894.94	3861.86	0.0512816	0.0680069	0.0123037	3781	11	78522850	78536332	protein_coding	Tnfaip1
ENSMUSG00000017631.18	2100.91	2190.69	-0.163701	0.277082	-0.0603738	9730	11	76416734	76622314	protein_coding	Abr
ENSMUSG00000017639.13	1706.08	1926.14	-0.362332	0.683413	-0.175029	7451	11	79591212	79698023	protein_coding	Rab11fip4
ENSMUSG00000017652.16	148.083	289.681	-0.991082	0.924841	-0.968059	3406	2	165055627	165072948	protein_coding	Cd40
ENSMUSG00000017664.16	1107.92	1245.83	-0.406015	0.725445	-0.169249	3914	2	165276554	165287869	protein_coding	Slc35c2
ENSMUSG00000017667.9	190.593	137.005	0.631515	0.864754	0.476266	8205	2	165374264	165388259	protein_coding	Zfp334
ENSMUSG00000017670.16	2242.25	2195.42	0.0896021	0.154949	0.03045	6652	2	165288031	165326479	protein_coding	Elmo2
ENSMUSG00000017677.11	2707.75	3115.65	-0.638149	0.858511	-0.202438	3987	11	79239372	79254671	protein_coding	Wsb1
ENSMUSG00000017679.16	2561.4	2478.9	0.12461	0.249945	0.0472307	5951	2	163602314	163619013	protein_coding	Ttpal
ENSMUSG00000017686.16	1621.41	1593.67	0.0706048	0.109204	0.0248974	7077	11	80209019	80267907	protein_coding	Rhot1
ENSMUSG00000017692.8	728.653	750.686	-0.0680719	0.0514862	-0.0429778	4734	11	80300912	80355955	protein_coding	Rhbdl3
ENSMUSG00000017697.3	232.642	230.537	0.0136329	0.0146053	0.0131151	2002	2	163726584	163750239	protein_coding	Ada
ENSMUSG00000017707.9	14132.9	19685.2	-1.79485	0.958807	-0.478054	3840	2	163623272	163645131	protein_coding	Serinc3
ENSMUSG00000017713.9	149.292	206.761	-0.637674	0.858349	-0.469823	2910	11	117867952	117873481	protein_coding	Tha1
ENSMUSG00000017715.11	2066.06	2180.92	-0.223532	0.432375	-0.0780536	5333	11	117986292	118024011	protein_coding	Pgs1
ENSMUSG00000017716.15	690.365	438.976	0.760531	0.887755	0.653216	3402	11	117849251	117855743	protein_coding	Birc5
ENSMUSG00000017718.15	75.0214	88.8976	-0.305173	0.59915	-0.244843	3539	11	117825924	117839908	protein_coding	Afmid
ENSMUSG00000017721.15	3511.53	3149.49	0.546124	0.842107	0.15698	3856	2	164497520	164508301	protein_coding	Pigt
ENSMUSG00000017724.14	1014.04	386.713	1.53401	0.925899	1.39077	3104	11	101769742	101785371	protein_coding	Etv4
ENSMUSG00000017734.15	164.795	164.906	-0.00149971	0.00415053	-0.000971944	4389	2	164486106	164493319	protein_coding	Dbndd2
ENSMUSG00000017737.2	729.822	1386.58	-1.06156	0.930576	-0.925916	3539	2	164940780	164955850	protein_coding	Mmp9
ENSMUSG00000017740.17	58.3382	69.8031	-0.293789	0.578508	-0.258851	7447	2	164960802	164999731	protein_coding	Slc12a5
ENSMUSG00000017747.13	659.002	704.723	-0.193279	0.357111	-0.0967718	2692	11	100766032	100770957	protein_coding	Ghdc
ENSMUSG00000017754.13	6344.94	10173.3	-1.77155	0.958235	-0.681113	2562	2	164839518	164857711	protein_coding	Pltp
ENSMUSG00000017756.8	1011.07	1176.08	-0.447987	0.761292	-0.218105	5131	13	73763697	73816743	protein_coding	Slc12a7
ENSMUSG00000017760.15	5445.01	6469.04	-0.838866	0.90275	-0.248616	4715	2	164832873	164841032	protein_coding	Ctsa
ENSMUSG00000017764.2	762.414	634.511	0.48079	0.810523	0.264929	2781	2	164822686	164826871	protein_coding	Zswim1
ENSMUSG00000017765.16	2170.02	2066.61	0.206695	0.463922	0.0704426	4297	8	105943590	105966115	protein_coding	Slc12a4
ENSMUSG00000017774.19	5270.15	5636.68	-0.404423	0.723987	-0.0970025	6585	11	75650504	75673910	protein_coding	Myo1c
ENSMUSG00000017776.15	5032.49	4954.83	0.105692	0.197211	0.0224352	4730	11	75679259	75706908	protein_coding	Crk
ENSMUSG00000017778.14	1366.53	1441.26	-0.189473	0.347134	-0.0768127	1131	13	86044816	86046904	protein_coding	Cox7c
ENSMUSG00000017781.17	5749.68	6856.83	-1.00164	0.92521	-0.254059	4129	11	75588097	75628804	protein_coding	Pitpna
ENSMUSG00000017801.15	1529.61	1466.02	0.154885	0.335171	0.0612606	1999	11	101087277	101092207	protein_coding	Mlx
ENSMUSG00000017802.14	5170.88	4383.81	0.879266	0.899279	0.238224	3589	11	101096322	101119893	protein_coding	Fam134c
ENSMUSG00000017817.11	5064.84	8373.96	-1.71474	0.959063	-0.725393	4255	2	163336242	163397993	protein_coding	Jph2
ENSMUSG00000017830.15	318.266	901.309	-1.77559	0.958184	-1.50179	3272	11	100694884	100704271	protein_coding	Dhx58
ENSMUSG00000017831.7	4490.44	4991.79	-0.523636	0.812236	-0.152701	2357	17	53479234	53507671	protein_coding	Rab5a
ENSMUSG00000017837.12	2329.56	2226	0.203609	0.457043	0.0656038	3578	11	100619244	100627607	protein_coding	Nkiras2
ENSMUSG00000017843.13	4342.05	4698.87	-0.498007	0.796404	-0.113938	4224	12	110485739	110583061	protein_coding	Ppp2r5c
ENSMUSG00000017858.12	1486.58	1417.76	0.184819	0.41309	0.0683823	2802	2	163017354	163046141	protein_coding	Ift52
ENSMUSG00000017861.11	367.337	124.179	1.3992	0.924548	1.56469	4632	2	163054687	163084688	protein_coding	Mybl2
ENSMUSG00000017897.18	480.366	147.188	1.49413	0.928233	1.70648	2963	2	165595032	165771727	protein_coding	Eya2
ENSMUSG00000017929.13	774.797	1338.52	-1.11127	0.935397	-0.788749	4308	2	167298444	167349183	protein_coding	B4galt5
ENSMUSG00000017969.13	145.936	301.553	-0.884631	0.908265	-1.04707	2567	2	167191805	167240604	protein_coding	Ptgis
ENSMUSG00000017978.18	40.6174	47.2907	-0.229739	0.446887	-0.219459	9566	6	23262773	23839421	protein_coding	Cadps2
ENSMUSG00000017999.16	1710.72	1450.86	0.56524	0.847776	0.237695	4817	2	167015193	167034947	protein_coding	Ddx27
ENSMUSG00000018001.18	1778.56	1818.7	-0.0920313	0.0988654	-0.0321969	9437	5	143622447	143710250	protein_coding	Cyth3
ENSMUSG00000018008.7	1721.54	3227.42	-1.72013	0.958992	-0.906683	2791	15	78597047	78622019	protein_coding	Cyth4
ENSMUSG00000018012.11	857.482	766.206	0.30708	0.652899	0.162374	1293	11	120721470	120723969	protein_coding	Rac3
ENSMUSG00000018040.9	1584.53	1491.44	0.22987	0.51351	0.0873557	5411	15	83113433	83122801	protein_coding	Rrp7a
ENSMUSG00000018042.17	7228.08	6889.06	0.283026	0.614094	0.069304	4298	15	83153494	83172592	protein_coding	Cyb5r3
ENSMUSG00000018068.13	582.111	462.502	0.477855	0.808665	0.331835	10609	11	86210681	86257575	protein_coding	Ints2
ENSMUSG00000018076.12	1856.48	1774.8	0.184274	0.411758	0.0649124	15427	5	118560679	118765438	protein_coding	Med13l
ENSMUSG00000018102.4	2490.18	2537.92	-0.0781435	0.0703525	-0.0273984	736	13	23684199	23692488	protein_coding	Hist1h2bc
ENSMUSG00000018126.15	85.5126	103.442	-0.298152	0.586504	-0.274615	2728	15	79258195	79285537	protein_coding	Baiap2l2
ENSMUSG00000018143.10	1712.58	1751.68	-0.0801446	0.0742914	-0.0325695	3901	5	139791513	139802653	protein_coding	Mafk
ENSMUSG00000018160.15	1285.11	1185.34	0.276985	0.603465	0.116591	8753	11	98152154	98193293	protein_coding	Med1
ENSMUSG00000018166.8	5055.11	3915.04	1.25403	0.92061	0.368716	6016	10	128567523	128589652	protein_coding	Erbb3
ENSMUSG00000018167.10	1198.44	1313.34	-0.318732	0.622434	-0.132089	3557	11	98358368	98381112	protein_coding	Stard3
ENSMUSG00000018168.8	28.9603	40.7746	-0.459866	0.769849	-0.493594	8754	11	98464902	98546031	protein_coding	Ikzf3
ENSMUSG00000018169.12	503.345	563.873	-0.230667	0.449037	-0.163822	2839	15	78755882	78773475	protein_coding	Mfng
ENSMUSG00000018171.9	2897.22	3181.15	-0.36153	0.682507	-0.134878	3862	11	86583865	86683836	protein_coding	Vmp1
ENSMUSG00000018189.12	1410.59	1229.57	0.442577	0.785267	0.198148	2921	1	143777272	143807466	protein_coding	Uchl5
ENSMUSG00000018196.18	974.797	919.636	0.193129	0.433004	0.084039	8772	1	143716338	143749676	protein_coding	Glrx2
ENSMUSG00000018199.8	942.418	1002.15	-0.196087	0.364408	-0.0886527	9541	1	143750790	143777068	protein_coding	Trove2
ENSMUSG00000018209.15	2272.11	2356.06	-0.155993	0.255662	-0.0523445	5860	2	164070322	164155524	protein_coding	Stk4
ENSMUSG00000018217.12	8325.12	10704.7	-1.09197	0.93329	-0.362707	2354	11	63128982	63159547	protein_coding	Pmp22
ENSMUSG00000018239.9	539.743	530.417	0.0428123	0.0524823	0.0251432	1391	11	53324679	53333301	protein_coding	Zcchc10
ENSMUSG00000018286.6	6585.14	5846	0.757814	0.887726	0.171765	1872	11	70525367	70527858	protein_coding	Psmb6
ENSMUSG00000018287.12	3064.13	3182.29	-0.199777	0.37391	-0.0545903	1480	11	70663771	70669416	protein_coding	Spag7
ENSMUSG00000018293.4	13415	14821	-0.646647	0.861246	-0.143795	2405	11	70651850	70654644	protein_coding	Pfn1
ENSMUSG00000018322.10	1230.27	1223.86	0.0186047	0.0193434	0.00753446	3040	2	164053540	164071169	protein_coding	Tomm34
ENSMUSG00000018326.9	10199.3	10263.2	-0.0606593	0.0387437	-0.00900746	3382	2	163994960	164018588	protein_coding	Ywhab
ENSMUSG00000018334.17	1772.48	2349.69	-0.84633	0.903532	-0.406699	7022	11	79013440	79146407	protein_coding	Ksr1
ENSMUSG00000018339.11	34093.2	56888.8	-2.21297	0.970768	-0.738662	1813	11	54902453	54910377	protein_coding	Gpx3
ENSMUSG00000018340.13	7278.8	9707.66	-1.49198	0.959613	-0.415422	2930	11	54979108	55033445	protein_coding	Anxa6
ENSMUSG00000018341.12	470.738	479.222	-0.0307591	0.0037089	-0.0257726	3794	6	67291318	67376188	protein_coding	Il12rb2
ENSMUSG00000018347.16	753.726	777.259	-0.0785187	0.0710864	-0.0443553	2371	11	65807175	65829239	protein_coding	Zkscan6
ENSMUSG00000018362.14	714.193	473.63	0.803855	0.890923	0.592553	2873	11	106988629	106999541	protein_coding	Kpna2
ENSMUSG00000018363.16	2270.5	2156.42	0.232606	0.519168	0.074378	6162	11	106820066	106920715	protein_coding	Smurf2
ENSMUSG00000018372.13	499.373	467.058	0.157569	0.342515	0.0965178	4199	11	106789252	106819930	protein_coding	Cep95
ENSMUSG00000018377.10	307.492	281.692	0.198716	0.44596	0.126426	4601	11	88068279	88084729	protein_coding	Vezf1
ENSMUSG00000018378.13	508.336	672.023	-0.599405	0.843391	-0.402729	5779	11	88098058	88194140	protein_coding	Cuedc1
ENSMUSG00000018379.17	496.447	396.637	0.487379	0.814505	0.32382	5710	11	88047373	88053755	protein_coding	Srsf1
ENSMUSG00000018381.15	61.4058	87.7712	-0.600968	0.843991	-0.515371	4153	11	95830074	95842476	protein_coding	Abi3
ENSMUSG00000018395.19	754.722	718.949	0.142029	0.29932	0.0700558	3586	11	53567379	53601967	protein_coding	Kif3a
ENSMUSG00000018398.18	4899.1	5807.59	-0.951593	0.919378	-0.245424	6087	11	53519257	53549565	protein_coding	2017-09-08
ENSMUSG00000018401.17	1608	1404.41	0.445588	0.787258	0.1953	6240	11	87592162	87616302	protein_coding	Mtmr4
ENSMUSG00000018405.7	616.788	656.363	-0.177486	0.315058	-0.089719	2868	11	84813061	84819515	protein_coding	Mrm1
ENSMUSG00000018411.17	476.886	523.035	-0.182751	0.329265	-0.133265	7531	11	104231390	104332090	protein_coding	Mapt
ENSMUSG00000018412.16	2126.44	1826.39	0.601798	0.855218	0.219444	6874	11	104333229	104468861	protein_coding	Kansl1
ENSMUSG00000018415.14	2481.47	2682.62	-0.340374	0.655557	-0.112444	4864	11	60417145	60450927	protein_coding	Gid4
ENSMUSG00000018417.14	1223.17	849.516	0.728977	0.884504	0.525909	10792	1	51749765	51916071	protein_coding	Myo1b
ENSMUSG00000018425.18	1240.87	1286.87	-0.120226	0.163047	-0.0525159	4233	11	86768846	86807746	protein_coding	Dhx40
ENSMUSG00000018427.7	1453.21	1442.73	0.0238026	0.0250233	0.01044	4847	11	86936425	86993707	protein_coding	Ypel2
ENSMUSG00000018428.15	1618.81	1743.39	-0.265501	0.524664	-0.10696	4390	11	88830792	88864586	protein_coding	Akap1
ENSMUSG00000018433.14	926.852	752.531	0.551511	0.843958	0.300588	5357	11	107166663	107189381	protein_coding	Nol11
ENSMUSG00000018442.13	1204.94	1244.82	-0.114258	0.148942	-0.0469787	8049	11	71007164	71019841	protein_coding	Derl2
ENSMUSG00000018446.8	2898.17	2408.85	0.721936	0.883044	0.266797	2826	11	70977836	70983026	protein_coding	C1qbp
ENSMUSG00000018449.12	497.077	510.726	-0.0719244	0.0585083	-0.0390809	2842	11	70970213	70977833	protein_coding	Rpain
ENSMUSG00000018451.6	109.543	34.8118	1.32017	0.92255	1.65385	1494	11	71031941	71033513	lincRNA	6330403K07Rik
ENSMUSG00000018459.15	110.203	195.876	-0.733076	0.884335	-0.829784	5215	2	165405028	165473230	protein_coding	Slc13a3
ENSMUSG00000018470.8	74.3889	40.065	0.958516	0.907474	0.892744	2865	11	69326258	69333042	protein_coding	Kcnab3
ENSMUSG00000018474.17	2861.98	2711.93	0.249228	0.552367	0.0776942	8443	11	69343273	69369406	protein_coding	Chd3
ENSMUSG00000018476.7	2202.76	1658.99	0.901204	0.902614	0.409011	6954	11	69398508	69413675	protein_coding	Kdm6b
ENSMUSG00000018481.9	1964.32	1654.64	0.652879	0.871958	0.247514	6463	11	85187262	85235130	protein_coding	Appbp2
ENSMUSG00000018500.2	780.714	1137.98	-0.87843	0.907135	-0.543613	1845	11	62248984	62266453	protein_coding	Adora2b
ENSMUSG00000018501.17	3971.2	3733.32	0.357143	0.711954	0.089117	12811	11	62316426	62458541	protein_coding	Ncor1
ENSMUSG00000018507.16	354.832	521.712	-0.815802	0.899779	-0.556116	4485	11	62574486	62600515	protein_coding	Trpv2
ENSMUSG00000018509.8	543.571	614.441	-0.275171	0.543583	-0.176807	1811	11	62524946	62539261	protein_coding	Cenpv
ENSMUSG00000018537.16	903.567	779.313	0.403066	0.756397	0.213429	3526	11	97688823	97700497	protein_coding	Pcgf2
ENSMUSG00000018541.10	806.979	693.536	0.435736	0.780693	0.218559	5053	11	97745481	97766556	protein_coding	Cwc25
ENSMUSG00000018547.8	2043.82	2368.46	-0.559962	0.828543	-0.21268	5204	11	97715157	97744704	protein_coding	Pip4k2b
ENSMUSG00000018548.15	895.921	738.88	0.513924	0.828213	0.278032	7214	11	87127077	87220683	protein_coding	Trim37
ENSMUSG00000018554.13	227.149	203.467	0.19918	0.447022	0.158843	1885	11	69935796	69941605	protein_coding	Ybx2
ENSMUSG00000018559.16	4274.91	4585.98	-0.423364	0.741224	-0.101333	2182	11	69981156	69990601	protein_coding	Ctdnep1
ENSMUSG00000018565.17	1983.42	1723.16	0.541988	0.840561	0.202937	2294	11	69968222	69982517	protein_coding	Elp5
ENSMUSG00000018566.14	3078.42	4670.61	-1.30522	0.949048	-0.601421	3478	11	69942539	69948188	protein_coding	Slc2a4
ENSMUSG00000018567.14	12876.8	13832.3	-0.774831	0.892573	-0.103262	1844	11	69991143	69994951	protein_coding	Gabarap
ENSMUSG00000018570.17	139.03	70.5864	1.03772	0.909551	0.977935	2368	11	69897352	69900987	protein_coding	2810408A11Rik
ENSMUSG00000018572.10	2138.01	1826.02	0.646316	0.869936	0.227569	3273	11	69995777	70000009	protein_coding	Phf23
ENSMUSG00000018574.14	2951.09	3343.95	-0.607498	0.846559	-0.180306	2686	11	70010183	70015411	protein_coding	Acadvl
ENSMUSG00000018583.5	5241.03	4954.92	0.326081	0.677676	0.0809879	7064	11	55469685	55504838	protein_coding	G3bp1
ENSMUSG00000018585.9	10534.6	8414.58	1.06308	0.911547	0.324169	541	11	55446641	55461239	protein_coding	Atox1
ENSMUSG00000018593.12	91770.7	114924	-1.07537	0.931681	-0.324577	3367	11	55394500	55420080	protein_coding	Sparc
ENSMUSG00000018599.5	1200.63	1684.27	-0.935197	0.917046	-0.488331	2716	11	60728398	60732951	protein_coding	Mief2
ENSMUSG00000018604.18	240.625	302.806	-0.372928	0.694681	-0.331609	6624	5	119670669	119684724	protein_coding	Tbx3
ENSMUSG00000018648.15	3543.01	1538.58	1.29207	0.920677	1.20338	1945	11	84048041	84069261	protein_coding	Dusp14
ENSMUSG00000018651.14	724.002	613.612	0.422999	0.771788	0.238667	2974	11	84078920	84129600	protein_coding	Tada2a
ENSMUSG00000018654.17	452.071	771.195	-1.05881	0.930342	-0.770545	5777	11	11685003	11772926	protein_coding	Ikzf1
ENSMUSG00000018659.12	756.658	820.446	-0.248349	0.488797	-0.116767	2925	11	96937825	96943986	protein_coding	Pnpo
ENSMUSG00000018661.17	1103.19	1048.47	0.17749	0.394888	0.0733899	4987	11	113649169	113667054	protein_coding	Cog1
ENSMUSG00000018666.13	2002.34	1692.66	0.602049	0.85528	0.242396	4273	11	96789127	96808640	protein_coding	Cbx1
ENSMUSG00000018669.14	1653.18	1679.67	-0.0654035	0.0467814	-0.0229295	3812	11	96907426	96916496	protein_coding	Cdk5rap3
ENSMUSG00000018672.15	1901.05	2020.6	-0.224788	0.435334	-0.0879878	2208	11	96849870	96861203	protein_coding	Copz2
ENSMUSG00000018677.9	3931.73	3395.42	0.677814	0.877039	0.211572	2756	11	102402985	102407946	protein_coding	Slc25a39
ENSMUSG00000018678.12	846.933	877.177	-0.11306	0.146141	-0.0506205	3415	11	96953340	96982959	protein_coding	Sp2
ENSMUSG00000018697.14	886.254	839.885	0.15172	0.32644	0.0775283	2869	11	84422855	84513522	protein_coding	Aatf
ENSMUSG00000018707.13	6744.28	6512.18	0.236348	0.526823	0.0505241	15658	12	110601452	110666945	protein_coding	Dync1h1
ENSMUSG00000018727.19	278.321	89.6578	1.33472	0.924082	1.63425	2246	11	113698172	113710017	protein_coding	Cpsf4l
ENSMUSG00000018733.10	546.057	544.735	0.0067716	0.00914839	0.00349737	3536	11	83294642	83302586	protein_coding	Pex12
ENSMUSG00000018736.14	7147.54	7612.99	-0.385787	0.70699	-0.0910152	3253	11	68821434	68871858	protein_coding	Ndel1
ENSMUSG00000018740.14	344.937	330.107	0.0971207	0.174308	0.063399	3677	11	68968131	68974365	protein_coding	Slc25a35
ENSMUSG00000018750.14	2250.13	2559.24	-0.503074	0.79991	-0.185708	8117	11	69765912	69784023	protein_coding	Zbtb4
ENSMUSG00000018752.19	36.8365	57.4301	-0.683126	0.870341	-0.640672	2235	11	69682577	69696098	protein_coding	Tnfsfm13
ENSMUSG00000018761.14	2277.6	2159.84	0.201432	0.452138	0.0765903	2420	11	69656697	69662642	protein_coding	Mpdu1
ENSMUSG00000018765.5	3626.64	3441.16	0.297234	0.637925	0.0757375	3766	11	69632990	69653297	protein_coding	Fxr2
ENSMUSG00000018770.9	13700.9	13993.4	-0.232094	0.452327	-0.0304725	2181	2	73908447	73911326	protein_coding	Atp5g3
ENSMUSG00000018774.13	2490.75	5555.12	-2.39337	0.96323	-1.15724	1257	11	69664213	69666153	protein_coding	Cd68
ENSMUSG00000018796.12	5515.71	6715.07	-0.873185	0.906329	-0.283856	9449	8	46471041	46536051	protein_coding	Acsl1
ENSMUSG00000018800.14	1249.99	1391.78	-0.280079	0.55293	-0.155021	11437	11	110269369	110337716	protein_coding	Abca5
ENSMUSG00000018809.2	338.959	306.048	0.252255	0.558173	0.147354	4329	11	75348433	75405705	protein_coding	Smyd4
ENSMUSG00000018819.10	3044.6	4372.09	-1.30332	0.948752	-0.522069	5174	7	142460809	142494867	protein_coding	Lsp1
ENSMUSG00000018820.13	1224.48	1084.42	0.417155	0.767477	0.175234	8623	19	42163951	42194590	protein_coding	Zfyve27
ENSMUSG00000018821.3	3793.33	3635.92	0.110534	0.210483	0.0611473	1236	19	42123273	42129059	protein_coding	Avpi1
ENSMUSG00000018822.7	615.991	664.641	-0.139363	0.21072	-0.109666	1900	19	42197971	42202252	protein_coding	Sfrp5
ENSMUSG00000018830.8	1706.46	1874.07	-0.245393	0.482319	-0.135172	6632	16	14194527	14291408	protein_coding	Myh11
ENSMUSG00000018841.17	680.275	664.407	0.069133	0.105853	0.0340514	3714	11	82876434	82890614	protein_coding	Rad51d
ENSMUSG00000018845.14	1502.61	2143.54	-0.928275	0.91621	-0.512525	4493	11	82910550	82943403	protein_coding	Unc45b
ENSMUSG00000018846.8	3704.94	2992.65	0.861769	0.896174	0.308029	7376	11	35769484	35791285	protein_coding	Pank3
ENSMUSG00000018848.4	4461.91	3085.84	1.12165	0.918711	0.531998	3228	11	35808381	35834506	protein_coding	Rars
ENSMUSG00000018849.6	1969.81	1304.16	1.17626	0.916362	0.594934	4960	11	35838400	35980527	protein_coding	Wwc1
ENSMUSG00000018858.15	890.375	845.928	0.157353	0.341928	0.0738794	3332	11	115403752	115412674	protein_coding	Ict1
ENSMUSG00000018861.8	463.232	399.289	0.355329	0.71002	0.214302	2806	11	115268024	115277050	protein_coding	Fdxr
ENSMUSG00000018862.11	379.977	583.04	-0.83765	0.902614	-0.617685	2426	11	115334731	115346927	protein_coding	Otop3
ENSMUSG00000018868.3	966.454	1051.22	-0.190177	0.348985	-0.121292	1694	15	84112621	84123175	protein_coding	Pnpla5
ENSMUSG00000018882.12	1358.31	1386.45	-0.0756069	0.0654463	-0.0295856	2596	11	97315716	97329920	protein_coding	Mrpl45
ENSMUSG00000018893.14	31561.6	41723.2	-0.90032	0.911625	-0.402679	1252	15	77015489	77050670	protein_coding	Mb
ENSMUSG00000018899.16	1125.9	1615.99	-0.985962	0.924498	-0.521341	3976	11	53770014	53778374	protein_coding	Irf1
ENSMUSG00000018900.7	895.596	742.719	0.523519	0.832672	0.270031	3071	11	53864542	53891660	protein_coding	Slc22a5
ENSMUSG00000018906.14	938.347	1396.28	-0.997287	0.925096	-0.573392	6239	11	54100095	54131665	protein_coding	P4ha2
ENSMUSG00000018907.10	10646.1	9309.56	0.541336	0.84031	0.193541	2826	11	70315610	70322628	protein_coding	Alox12e
ENSMUSG00000018909.15	2462.36	3297.42	-1.13134	0.937438	-0.421295	11175	7	99535466	99606771	protein_coding	Arrb1
ENSMUSG00000018920.11	1221.6	1508.29	-0.580541	0.836532	-0.304141	3021	11	70453983	70459984	protein_coding	Cxcl16
ENSMUSG00000018921.11	1437.21	1241.87	0.490312	0.816194	0.210756	3561	11	70392883	70410031	protein_coding	Pelp1
ENSMUSG00000018923.13	1276.61	1175.77	0.297553	0.638431	0.118713	1046	11	70451919	70453727	protein_coding	Med11
ENSMUSG00000018924.6	76.3982	128.691	-0.672485	0.867865	-0.752299	2454	11	70344152	70352031	protein_coding	Alox15
ENSMUSG00000018927.3	5829.47	13454.1	-2.40663	0.9611	-1.2066	1795	11	83587882	83593087	protein_coding	Ccl6
ENSMUSG00000018931.3	1608.48	1441.08	0.36343	0.718617	0.158554	4247	11	60902246	60914750	protein_coding	Natd1
ENSMUSG00000018932.9	5334.24	6060.28	-0.609922	0.847534	-0.184102	3314	11	60932033	60952811	protein_coding	Map2k3
ENSMUSG00000018965.11	3262.69	3930.66	-0.969928	0.922517	-0.268712	3709	5	33018816	33027966	protein_coding	Ywhah
ENSMUSG00000018974.7	1308.62	1088.32	0.564175	0.847526	0.265939	5657	5	113742446	113772510	protein_coding	Sart3
ENSMUSG00000018983.9	1331.48	631.911	1.49746	0.928123	1.07524	4882	4	136172394	136196057	protein_coding	E2f2
ENSMUSG00000018986.9	78.7673	157.378	-1.00316	0.925245	-0.998568	1816	11	83191330	83215154	protein_coding	Slfn3
ENSMUSG00000018995.12	244.787	248.984	-0.0389341	0.00985473	-0.024521	6967	7	96951505	97064758	protein_coding	Nars2
ENSMUSG00000018999.14	820.35	868.387	-0.170613	0.296236	-0.0820976	9177	6	34153380	34177111	protein_coding	Slc35b4
ENSMUSG00000019027.7	42.7961	38.8565	0.144355	0.305871	0.139326	12872	14	31260375	31323896	protein_coding	Dnah1
ENSMUSG00000019039.13	1595.93	1496.07	0.2268	0.507115	0.0932213	2458	9	108569886	108572774	protein_coding	Dalrd3
ENSMUSG00000019054.13	4823.94	4605.97	0.294199	0.633019	0.0667098	1714	5	136953275	136966234	protein_coding	Fis1
ENSMUSG00000019055.15	1584.2	2246.76	-1.07192	0.931397	-0.504094	6765	4	147909753	147936767	protein_coding	Plod1
ENSMUSG00000019066.13	5758.06	6789.38	-0.785065	0.894578	-0.237699	4196	9	21907491	21918192	protein_coding	Rab3d
ENSMUSG00000019080.7	321.081	335.55	-0.107742	0.133843	-0.0635909	2169	15	76701542	76704239	protein_coding	Mfsd3
ENSMUSG00000019082.18	825.319	880.654	-0.185502	0.336615	-0.0936239	5992	7	141429744	141437892	protein_coding	Slc25a22
ENSMUSG00000019087.13	8766.74	8874.86	-0.100202	0.116772	-0.0176836	3026	X	74297097	74304721	protein_coding	Atp6ap1
ENSMUSG00000019088.13	1959.27	2802.35	-1.20547	0.941962	-0.516317	2121	X	74273217	74282337	protein_coding	Dnase1l1
ENSMUSG00000019102.10	2456.12	3439.87	-1.01753	0.92577	-0.485972	1942	11	61207537	61218421	protein_coding	Aldh3a1
ENSMUSG00000019122.8	3069.89	6081.94	-1.81196	0.961844	-0.986345	3045	11	83572919	83578636	protein_coding	Ccl9
ENSMUSG00000019124.10	332.423	354.101	-0.143297	0.221088	-0.0911388	8613	6	54501173	54566489	protein_coding	Scrn1
ENSMUSG00000019132.10	9436.25	10269	-0.676114	0.868702	-0.122004	3665	13	24801657	24814013	protein_coding	BC005537
ENSMUSG00000019139.9	2313.19	1488.92	1.19662	0.914324	0.635619	1836	8	70594481	70597288	protein_coding	Isyna1
ENSMUSG00000019143.15	1197.41	1168.23	0.0852259	0.144009	0.0355938	4279	18	36783008	36792562	protein_coding	Hars2
ENSMUSG00000019158.8	1159.07	1403.56	-0.578304	0.835723	-0.276122	814	7	16452779	16455489	protein_coding	Tmem160
ENSMUSG00000019173.11	8819.03	10018	-0.855065	0.904356	-0.183909	2194	11	100715009	100738215	protein_coding	Rab5c
ENSMUSG00000019179.10	10298.7	11290.8	-0.715731	0.879365	-0.132688	3562	5	135778480	135790398	protein_coding	Mdh2
ENSMUSG00000019188.16	1978.86	2028.69	-0.107591	0.133496	-0.035883	8884	2	152669461	152708670	protein_coding	H13
ENSMUSG00000019189.13	2703.42	2279.55	0.682749	0.87758	0.246041	7786	11	44518964	44565520	protein_coding	Rnf145
ENSMUSG00000019194.14	6918.9	10151.4	-1.50718	0.959636	-0.553069	1514	7	31116525	31126945	protein_coding	Scn1b
ENSMUSG00000019210.10	5003.55	4814.93	0.208625	0.468184	0.0554369	4110	6	120794305	120822793	protein_coding	Atp6v1e1
ENSMUSG00000019214.13	216.308	124.7	0.76548	0.887755	0.794627	4584	17	25718926	25727419	protein_coding	Chtf18
ENSMUSG00000019235.8	58.8192	61.1383	-0.0558618	0.0311239	-0.0557875	2534	12	85135596	85151264	protein_coding	Rps6kl1
ENSMUSG00000019254.16	2548.17	3040.88	-0.835103	0.902319	-0.255026	4960	7	4481520	4501680	protein_coding	Ppp1r12c
ENSMUSG00000019256.17	2000.77	2538.35	-0.82581	0.901156	-0.34334	6163	12	35497974	35535038	protein_coding	Ahr
ENSMUSG00000019261.2	525.919	737.852	-0.764326	0.890589	-0.48849	3271	8	70905974	70917526	protein_coding	Map1s
ENSMUSG00000019278.4	4563.51	6287.81	-1.20529	0.941941	-0.462414	2241	8	123186235	123201810	protein_coding	Dpep1
ENSMUSG00000019295.8	1009.69	934.951	0.256528	0.566245	0.110953	3179	5	33653216	33658416	protein_coding	Tmem129
ENSMUSG00000019297.8	1013.99	899.52	0.351612	0.706042	0.172817	3694	14	55745693	55755500	protein_coding	Nop9
ENSMUSG00000019302.16	2623.64	2671.45	-0.0809513	0.0758919	-0.026049	6556	11	101009452	101063719	protein_coding	Atp6v0a1
ENSMUSG00000019303.14	278.508	181.578	0.679878	0.877278	0.617127	1818	11	101091823	101095436	protein_coding	Psmc3ip
ENSMUSG00000019312.10	1509.98	1100.22	0.800018	0.890312	0.456731	3365	11	98446394	98455373	protein_coding	Grb7
ENSMUSG00000019326.14	1684.5	1866.62	-0.309955	0.607564	-0.148104	4621	11	101330605	101341938	protein_coding	Aoc3
ENSMUSG00000019338.13	975.888	810.615	0.587544	0.852158	0.267699	5952	3	95006590	95015448	protein_coding	Zfp687
ENSMUSG00000019359.14	1468.06	2068.89	-0.915606	0.914507	-0.494943	4609	X	100729873	100738895	protein_coding	Gdpd2
ENSMUSG00000019362.7	7304.88	7567.59	-0.268551	0.530723	-0.0509728	659	8	84246237	84249761	protein_coding	D8Ertd738e
ENSMUSG00000019368.13	1325.2	1280.78	0.0926665	0.162752	0.0491881	3487	11	4031462	4048024	protein_coding	Sec14l4
ENSMUSG00000019370.10	7274.39	8086.27	-0.697666	0.874038	-0.152648	2423	7	16915379	16924114	protein_coding	Calm3
ENSMUSG00000019373.11	1836.14	1787.36	0.11033	0.209921	0.0388523	3454	11	59817795	59839838	protein_coding	Cops3
ENSMUSG00000019428.16	6388.82	5969.82	0.509946	0.826317	0.0978617	4529	8	70527724	70535328	protein_coding	Fkbp8
ENSMUSG00000019432.15	7427.75	6030.48	1.08446	0.913212	0.300653	3783	17	35241746	35253707	protein_coding	Ddx39b
ENSMUSG00000019433.8	4501.27	3691.05	0.865118	0.896685	0.286299	1615	8	83652678	83664788	protein_coding	Gipc1
ENSMUSG00000019437.17	1161.11	994.661	0.488264	0.815022	0.223226	5009	11	78176711	78181909	protein_coding	Tlcd1
ENSMUSG00000019461.12	3528.33	2792.85	1.10556	0.91573	0.337248	3148	11	69846376	69852058	protein_coding	Plscr3
ENSMUSG00000019464.5	542.899	719.625	-0.72462	0.88203	-0.406561	4959	8	83666833	83672753	protein_coding	Ptger1
ENSMUSG00000019467.13	1436.55	1482.66	-0.108149	0.134778	-0.0455822	2387	10	127182521	127190054	protein_coding	Arhgef25
ENSMUSG00000019470.12	1732.11	1489.96	0.569284	0.848678	0.217258	4685	8	3608421	3621316	protein_coding	Xab2
ENSMUSG00000019471.9	7508.76	6996.87	0.519622	0.83088	0.101864	2456	9	21138541	21149906	protein_coding	Cdc37
ENSMUSG00000019478.15	503.115	283.69	1.35664	0.923866	0.826571	1757	8	123805985	123835287	protein_coding	Rab4a
ENSMUSG00000019487.10	2839.37	3566.58	-0.907115	0.913019	-0.328973	2290	17	57249451	57263697	protein_coding	Trip10
ENSMUSG00000019494.14	3808.07	3520.07	0.438535	0.782575	0.113455	2525	5	138161071	138164646	protein_coding	Cops6
ENSMUSG00000019505.7	20091.4	19153.9	0.501945	0.822387	0.0689463	1675	11	62551171	62553213	protein_coding	Ubb
ENSMUSG00000019518.10	849.367	707.987	0.492135	0.817214	0.262666	5361	5	138172002	138180429	protein_coding	Ap4m1
ENSMUSG00000019528.18	4617.27	6022.73	-0.936537	0.917212	-0.383379	2344	3	20122084	20155317	protein_coding	Gyg
ENSMUSG00000019539.10	5373.6	7028.21	-1.06996	0.931241	-0.387267	1453	7	45082914	45092213	protein_coding	Rcn3
ENSMUSG00000019558.14	6393.23	7018.41	-0.581706	0.836948	-0.1346	5210	X	73673150	73682502	protein_coding	Slc6a8
ENSMUSG00000019564.12	750.934	383.523	1.13817	0.920499	0.969372	5562	10	79927043	79955018	protein_coding	Arid3a
ENSMUSG00000019577.6	7439.28	9074.9	-0.372235	0.693983	-0.286719	3511	6	5483351	5496309	protein_coding	Pdk4
ENSMUSG00000019578.11	1919.27	2040.11	-0.240052	0.470426	-0.0880881	5685	17	56067045	56075028	protein_coding	Ubxn6
ENSMUSG00000019579.13	2208.97	2293.31	-0.155855	0.25528	-0.054054	2222	17	56175744	56183920	protein_coding	Mydgf
ENSMUSG00000019590.16	1877.03	2010.14	-0.266942	0.527539	-0.0988465	3653	11	105933702	105953336	protein_coding	Cyb561
ENSMUSG00000019647.16	617.37	295.434	1.27138	0.92147	1.0633	8778	18	47235598	47368870	protein_coding	Sema6a
ENSMUSG00000019659.8	1832.52	1932.65	-0.221955	0.428639	-0.0767538	2694	9	110656503	110711606	protein_coding	Ccdc12
ENSMUSG00000019689.4	1224.76	1435.56	-0.473373	0.779189	-0.229108	689	6	38533502	38539449	protein_coding	1110001J03Rik
ENSMUSG00000019699.15	790.195	995.874	-0.59284	0.840943	-0.333754	4980	1	177020073	177258203	protein_coding	Akt3
ENSMUSG00000019710.13	2244.71	2119.58	0.256305	0.565827	0.0827498	2255	3	87919506	87923672	protein_coding	Mrpl24
ENSMUSG00000019715.14	1453.01	1324.52	0.348258	0.702438	0.133576	6087	2	29935426	29960371	protein_coding	Gle1
ENSMUSG00000019718.8	408.838	465.163	-0.303043	0.595348	-0.186209	2679	12	72073428	72085439	protein_coding	L3hypdh
ENSMUSG00000019726.10	971.413	873.168	0.291769	0.629015	0.153825	11806	13	13590409	13777440	protein_coding	Lyst
ENSMUSG00000019731.13	2594.3	2679.99	-0.162472	0.273666	-0.0468802	4470	8	72480641	72492614	protein_coding	Slc35e1
ENSMUSG00000019732.14	98.4257	122.486	-0.32304	0.629442	-0.315509	1962	8	72424176	72443870	protein_coding	Calr3
ENSMUSG00000019734.16	153.297	158.859	-0.0692378	0.0535883	-0.0514133	4280	7	3665790	3677553	protein_coding	Tmc4
ENSMUSG00000019738.15	1336.28	1293.59	0.114491	0.221471	0.0468523	1212	7	30231948	30233390	protein_coding	Polr2i
ENSMUSG00000019761.9	215483	338672	-1.94276	0.9646	-0.652314	2094	11	99385254	99389364	protein_coding	Krt10
ENSMUSG00000019763.11	396.774	495.843	-0.551756	0.825	-0.321563	5894	10	4401915	4432388	protein_coding	Rmnd1
ENSMUSG00000019767.12	88.4388	158.192	-0.841926	0.903083	-0.838928	3792	10	4482502	4562231	protein_coding	Ccdc170
ENSMUSG00000019768.16	620.676	846.12	-0.654822	0.863562	-0.447021	13661	10	4611593	5005614	protein_coding	Esr1
ENSMUSG00000019773.7	695.357	475.441	0.750125	0.887435	0.548488	2003	10	5799160	5805600	protein_coding	Fbxo5
ENSMUSG00000019774.8	347.447	323.359	0.167774	0.369848	0.103657	3261	10	5811887	5823910	protein_coding	Mtrf1l
ENSMUSG00000019777.16	3533.87	3064.54	0.678275	0.877093	0.205578	4474	10	36974544	37001889	protein_coding	Hdac2
ENSMUSG00000019779.14	272.946	307.672	-0.262946	0.519526	-0.172775	4799	10	34483400	34611226	protein_coding	Frk
ENSMUSG00000019782.9	2409.04	2174.58	0.437023	0.781561	0.147721	1136	10	33996555	34019624	protein_coding	Rwdd1
ENSMUSG00000019787.8	6698.05	10219.1	-1.52429	0.95969	-0.609455	4514	10	33083483	33476709	protein_coding	Trdn
ENSMUSG00000019789.8	86.5112	61.785	0.453022	0.792169	0.48563	2550	10	30832359	30842801	protein_coding	Hey2
ENSMUSG00000019790.16	1451.42	1390.21	0.161473	0.35309	0.062164	12871	10	9755547	9901079	protein_coding	Stxbp5
ENSMUSG00000019791.11	951.93	1115.45	-0.47002	0.776884	-0.228698	990	10	30608141	30618479	protein_coding	Hint3
ENSMUSG00000019792.7	547.382	481.303	0.335787	0.688806	0.185603	2359	10	30534225	30600749	protein_coding	Trmt11
ENSMUSG00000019794.13	2126.4	1853.76	0.574101	0.849657	0.197956	2195	10	7726000	7763150	protein_coding	Katna1
ENSMUSG00000019795.17	2545.53	2741.7	-0.353636	0.673134	-0.107107	4718	10	7629373	7681136	protein_coding	Pcmt1
ENSMUSG00000019796.12	197.099	249.437	-0.462255	0.771518	-0.339756	3418	10	7589800	7625483	protein_coding	Lrp11
ENSMUSG00000019797.10	1246	1357.02	-0.302434	0.594258	-0.123135	1339	10	43525121	43540994	protein_coding	1700021F05Rik
ENSMUSG00000019802.13	2624.99	2517.89	0.193349	0.433521	0.0600954	8787	10	42761496	42832514	protein_coding	Sec63
ENSMUSG00000019804.12	7752.73	8228.16	-0.399112	0.719137	-0.0858651	1413	10	42502030	42535381	protein_coding	Snx3
ENSMUSG00000019806.13	540.435	469.798	0.351685	0.706121	0.20208	9196	10	13647054	13868980	protein_coding	Aig1
ENSMUSG00000019808.8	359.496	322.296	0.246412	0.546901	0.157589	1466	10	13552894	13563376	protein_coding	Adat2
ENSMUSG00000019809.16	1260.61	1176.3	0.231113	0.51609	0.099873	4740	10	13523842	13553142	protein_coding	Pex3
ENSMUSG00000019810.15	1401.24	1348.94	0.137669	0.286992	0.0548847	6161	10	13499540	13519035	protein_coding	Fuca2
ENSMUSG00000019813.15	156.492	151.304	0.067965	0.103211	0.0486368	7526	10	41718840	41809871	protein_coding	Cep57l1
ENSMUSG00000019814.4	2240.32	1911.52	0.570338	0.8489	0.228986	1766	10	13178640	13193137	protein_coding	Ltv1
ENSMUSG00000019817.18	528.022	455.944	0.303755	0.648007	0.21174	7819	10	13060504	13131694	protein_coding	Plagl1
ENSMUSG00000019818.15	10546.9	11162.3	-0.344165	0.660806	-0.0818092	4449	10	41519414	41531048	protein_coding	Cd164
ENSMUSG00000019820.9	3067.17	3108.93	-0.0582591	0.0348547	-0.0195094	12382	10	12382188	12861735	protein_coding	Utrn
ENSMUSG00000019822.12	1172.15	931.783	0.674207	0.876564	0.331094	4468	10	41485642	41490369	protein_coding	Smpd2
ENSMUSG00000019823.17	1012.69	833.373	0.58088	0.850927	0.281157	6047	10	41476314	41487032	protein_coding	Mical1
ENSMUSG00000019826.10	728.409	666.712	0.264861	0.581645	0.127685	2828	10	41450396	41465571	protein_coding	Zbtb24
ENSMUSG00000019831.14	264.052	133.612	0.997361	0.908233	0.982772	2854	10	40883475	40938570	protein_coding	Wasf1
ENSMUSG00000019832.3	1287.98	1683.92	-0.88624	0.908586	-0.386713	2108	10	10545011	10558233	protein_coding	Rab32
ENSMUSG00000019837.7	1595.48	1510.59	0.196962	0.441929	0.078882	1020	10	40249203	40257665	protein_coding	Gtf3c6
ENSMUSG00000019838.10	839.363	937.322	-0.297663	0.585611	-0.15925	5394	10	40033535	40142254	protein_coding	Slc16a10
ENSMUSG00000019841.15	1315.52	1420.89	-0.252536	0.497839	-0.111157	13293	10	39732118	39875211	protein_coding	Rev3l
ENSMUSG00000019842.6	937.966	978.099	-0.134002	0.196916	-0.0604455	3687	10	39612934	39655307	protein_coding	Traf3ip2
ENSMUSG00000019843.14	2168.78	2249.89	-0.151155	0.242324	-0.0529737	4363	10	39368855	39565381	protein_coding	Fyn
ENSMUSG00000019845.7	133.449	105.99	0.362636	0.717779	0.332353	2929	10	39134023	39151058	protein_coding	Tube1
ENSMUSG00000019846.11	1428.17	1925.21	-0.929588	0.916368	-0.430851	12068	10	38965515	39110188	protein_coding	Lama4
ENSMUSG00000019848.14	811.205	1051.9	-0.583257	0.837502	-0.374853	2083	10	45178098	45318452	protein_coding	Popdc3
ENSMUSG00000019849.10	3077.8	2308.33	0.968018	0.907705	0.41505	2729	10	45067206	45158997	protein_coding	Prep
ENSMUSG00000019850.11	1031.78	852.406	0.489907	0.815962	0.275525	7226	10	19000910	19015657	protein_coding	Tnfaip3
ENSMUSG00000019851.7	97668.8	97163.9	0.0409244	0.0492844	0.00747808	1901	10	18845071	18857073	protein_coding	Perp
ENSMUSG00000019852.6	43.8678	17.8366	1.03258	0.909341	1.29832	8216	10	18588011	18743758	protein_coding	Arfgef3
ENSMUSG00000019853.5	4200.71	4523.87	-0.37733	0.699021	-0.106925	1910	10	18540123	18546076	protein_coding	Hebp2
ENSMUSG00000019854.16	1956.51	1370.9	1.10011	0.914862	0.513161	5301	10	18055861	18125155	protein_coding	Reps1
ENSMUSG00000019856.13	28.5383	33.0952	-0.223512	0.432326	-0.213724	4353	10	53633145	53750909	protein_coding	Fam184a
ENSMUSG00000019857.6	1102.31	883.806	0.665128	0.874993	0.318724	2180	10	53596961	53609213	protein_coding	Asf1a
ENSMUSG00000019861.14	1656.11	1562.57	0.233553	0.521112	0.0838775	4317	10	52337024	52382124	protein_coding	Gopc
ENSMUSG00000019863.6	536.59	444.272	0.463529	0.799186	0.272377	3442	10	43874188	43901745	protein_coding	Qrsl1
ENSMUSG00000019864.13	582.343	587.281	-0.0239173	0.000859602	-0.0121808	3135	10	43901807	43947862	protein_coding	Rtn4ip1
ENSMUSG00000019866.13	5652.63	4327.16	1.21479	0.915094	0.3855	7854	10	43950307	44148853	protein_coding	Aim1
ENSMUSG00000019868.16	1504.19	1396.06	0.285792	0.618887	0.107624	2263	10	14654755	14705560	protein_coding	Vta1
ENSMUSG00000019872.13	3562.54	4697.71	-1.21023	0.94246	-0.399052	2065	10	57794335	57811830	protein_coding	Smpdl3a
ENSMUSG00000019873.7	4614.87	4583.52	0.0429131	0.0526557	0.00983589	5473	10	67009189	67096988	protein_coding	Reep3
ENSMUSG00000019876.15	447.208	537.686	-0.34998	0.668509	-0.26582	11800	10	57631981	57741112	protein_coding	Pkib
ENSMUSG00000019877.10	6375.06	7128.33	-0.802531	0.897744	-0.161125	5150	10	57515774	57532530	protein_coding	Serinc1
ENSMUSG00000019878.7	1500.21	1749.01	-0.502165	0.799286	-0.221377	2613	10	57486385	57513133	protein_coding	Hsf2
ENSMUSG00000019880.9	333.466	328.015	0.0297489	0.0324675	0.0237766	2394	10	29453109	29535867	protein_coding	Rspo3
ENSMUSG00000019883.10	762.017	800.381	-0.140518	0.213745	-0.0708629	3317	10	29313166	29346661	protein_coding	Echdc1
ENSMUSG00000019889.9	1226.47	639.788	1.35386	0.924034	0.938843	6177	10	28074820	28597397	protein_coding	Ptprk
ENSMUSG00000019891.13	578.407	254.973	1.36092	0.923583	1.18174	7282	10	52233619	52321378	protein_coding	Dcbld1
ENSMUSG00000019894.13	53.703	30.9173	0.684876	0.877787	0.79659	3643	10	103367808	103419378	protein_coding	Slc6a15
ENSMUSG00000019897.8	1165.01	1139.77	0.0754194	0.120371	0.0316063	4314	10	105841067	105847833	protein_coding	Ccdc59
ENSMUSG00000019899.15	1269.62	1569.05	-0.592076	0.840664	-0.305494	16338	10	26980036	27619758	protein_coding	Lama2
ENSMUSG00000019906.14	65.3537	75.9382	-0.234302	0.457392	-0.216557	5952	10	107271843	107425143	protein_coding	Lin7a
ENSMUSG00000019907.9	2766.94	2675.08	0.170342	0.376567	0.0487083	3403	10	108162400	108277575	protein_coding	Ppp1r12a
ENSMUSG00000019913.3	27.4145	41.2196	-0.556707	0.827152	-0.588392	7355	10	50895651	50989152	protein_coding	Sim1
ENSMUSG00000019916.14	2017.15	2680.3	-1.02363	0.926246	-0.410073	4114	10	59323296	59373304	protein_coding	P4ha1
ENSMUSG00000019917.9	1368.8	1289.44	0.218123	0.488767	0.0861717	2539	10	59164113	59221847	protein_coding	2017-09-10
ENSMUSG00000019920.17	3005.36	3285.67	-0.472884	0.778853	-0.12865	4891	10	58323466	58424691	protein_coding	Lims1
ENSMUSG00000019923.13	1685.32	1732.87	-0.114954	0.150571	-0.0401406	4434	10	72654845	72674964	protein_coding	Zwint
ENSMUSG00000019927.6	1693.27	2151.34	-0.867347	0.905585	-0.345425	4371	10	71254980	71285262	protein_coding	Ube2d1
ENSMUSG00000019929.15	84006.4	123231	-2.17867	0.970143	-0.552794	2084	10	97479500	97518162	protein_coding	Dcn
ENSMUSG00000019932.7	75.7868	93.4017	-0.2924	0.575946	-0.301503	1950	10	97607205	97613688	protein_coding	Kera
ENSMUSG00000019933.7	479.218	662.479	-0.569697	0.8325	-0.467192	1180	10	70204664	70219711	processed_transcript	Mrln
ENSMUSG00000019942.12	1156.58	644.03	1.1101	0.916553	0.844671	3445	10	69336635	69352938	protein_coding	Cdk1
ENSMUSG00000019943.9	3342.16	3702.38	-0.520047	0.810358	-0.147671	7130	10	98915152	99026143	protein_coding	Atp2b1
ENSMUSG00000019944.14	540.884	735.765	-0.664914	0.866095	-0.443925	6075	10	69151434	69291791	protein_coding	Rhobtb1
ENSMUSG00000019947.9	1222.85	1213.91	0.0222842	0.023286	0.0105915	4494	10	68095593	68278726	protein_coding	Arid5b
ENSMUSG00000019948.3	542.416	538.263	0.0208951	0.0217477	0.0110888	1703	10	89711973	89732295	protein_coding	Actr6
ENSMUSG00000019951.9	1448.21	1323.51	0.289109	0.624548	0.129904	6446	10	89744991	89819869	protein_coding	Uhrf1bp1l
ENSMUSG00000019952.14	587.975	576.051	0.0556376	0.0766853	0.0295585	3748	10	99107036	99198074	protein_coding	Poc1b
ENSMUSG00000019960.7	2910.11	1929.83	1.09594	0.914304	0.592603	2796	10	99263231	99267488	protein_coding	Dusp6
ENSMUSG00000019961.16	3469.45	2877.61	0.64052	0.867981	0.269835	6478	10	91147571	91171582	protein_coding	Tmpo
ENSMUSG00000019966.17	1910.42	1573.09	0.588091	0.852262	0.280294	5765	10	100015630	100100413	protein_coding	Kitl
ENSMUSG00000019969.13	4465.12	4642.03	-0.225858	0.437844	-0.0560553	3114	12	83688203	83735199	protein_coding	Psen1
ENSMUSG00000019970.15	5606.11	4644.66	0.818777	0.892966	0.271427	4903	10	21882184	21999903	protein_coding	Sgk1
ENSMUSG00000019971.9	286.778	282.307	0.0344203	0.0390372	0.0226677	8006	10	100488289	100573655	protein_coding	Cep290
ENSMUSG00000019975.11	850.319	1019.57	-0.485689	0.787725	-0.26188	4894	10	91082940	91102607	protein_coding	Ikbip
ENSMUSG00000019977.15	1971.74	1823.95	0.284711	0.617019	0.112405	4893	10	21295979	21368889	protein_coding	Hbs1l
ENSMUSG00000019978.15	3354.79	4236.61	-0.99349	0.924957	-0.336686	4464	10	25359798	25523519	protein_coding	Epb41l2
ENSMUSG00000019979.12	538.316	666.045	-0.546986	0.822907	-0.307164	9028	10	90989311	91082770	protein_coding	Apaf1
ENSMUSG00000019982.14	295.35	90.8759	1.5244	0.926611	1.70046	4092	10	21124936	21160905	protein_coding	Myb
ENSMUSG00000019984.16	939.592	819.784	0.432224	0.778296	0.196791	6692	10	24869986	24913681	protein_coding	Med23
ENSMUSG00000019986.16	384.406	289.282	0.70462	0.879852	0.410151	5093	10	20952547	21080428	protein_coding	Ahi1
ENSMUSG00000019987.8	2352.13	2799.44	-0.444949	0.759008	-0.251171	1476	10	24915208	24927470	protein_coding	Arg1
ENSMUSG00000019988.6	1078.02	1072.61	0.0168819	0.017629	0.00725979	3534	10	92684746	92722420	protein_coding	Nedd1
ENSMUSG00000019989.7	226.725	281.295	-0.360037	0.680794	-0.31114	2815	10	24773814	24836195	protein_coding	Enpp3
ENSMUSG00000019990.14	314.342	511.762	-0.877894	0.907045	-0.70314	7232	10	20398004	20725078	protein_coding	Pde7b
ENSMUSG00000019992.7	158.959	103.856	0.633976	0.865649	0.614072	2307	10	20347819	20361669	protein_coding	Mtfr2
ENSMUSG00000019996.16	2957.11	2029.12	1.24338	0.919249	0.543335	4351	10	20148471	20281589	protein_coding	Map7
ENSMUSG00000019997.11	2958.7	2144.55	0.792582	0.889199	0.464285	2861	10	24595442	24598683	protein_coding	Ctgf
ENSMUSG00000019998.5	3055.27	3449.53	-0.664018	0.865882	-0.175099	2500	10	24149317	24188959	protein_coding	Stx7
ENSMUSG00000020000.7	2529.42	2895.83	-0.515156	0.807604	-0.19517	3198	10	24223517	24302790	protein_coding	Moxd1
ENSMUSG00000020003.15	1644.98	1518.97	0.312494	0.660487	0.114985	2351	10	19859929	19907689	protein_coding	Pex7
ENSMUSG00000020007.3	1048.35	1582.74	-0.992466	0.92491	-0.594307	2088	10	19712587	19760053	protein_coding	Il20ra
ENSMUSG00000020009.12	4428.11	5979.34	-1.19669	0.940876	-0.433296	2847	10	19591949	19610229	protein_coding	Ifngr1
ENSMUSG00000020010.7	66.6764	103.046	-0.631632	0.856184	-0.628035	1811	10	23851462	23869843	protein_coding	Vnn3
ENSMUSG00000020015.9	963.019	786.93	0.463185	0.798954	0.291329	3643	10	93160876	93241342	protein_coding	Cdk17
ENSMUSG00000020017.14	5070.17	7590.97	-1.44877	0.957419	-0.582252	5549	10	93488768	93519304	protein_coding	Hal
ENSMUSG00000020018.6	1218.68	978.472	0.588155	0.852274	0.316719	861	10	93583029	93589706	protein_coding	Snrpf
ENSMUSG00000020019.4	1692.31	919.509	1.32337	0.922957	0.880061	3741	10	93640681	93747207	protein_coding	Ntn4
ENSMUSG00000020021.4	879.095	766.931	0.355179	0.70986	0.196923	8241	10	94036001	94145339	protein_coding	Fgd6
ENSMUSG00000020022.16	2607.68	2728.57	-0.208061	0.394851	-0.065377	1334	10	94198955	94221443	protein_coding	Ndufa12
ENSMUSG00000020023.17	2588.02	2458.78	0.205997	0.462374	0.0739045	7153	10	94311949	94590956	protein_coding	Tmcc3
ENSMUSG00000020024.6	1231.6	1112.71	0.32645	0.678111	0.146454	2986	10	94688790	94790336	protein_coding	Cep83
ENSMUSG00000020027.18	309.125	498.415	-0.778951	0.893379	-0.689157	9531	10	95385362	95417180	protein_coding	Socs2
ENSMUSG00000020029.5	6501.55	6909.71	-0.434426	0.750695	-0.0878409	3231	10	95547007	95564167	protein_coding	Nudt4
ENSMUSG00000020032.14	2409.45	2136.43	0.385228	0.740611	0.173505	5625	10	84370905	84440597	protein_coding	Nuak1
ENSMUSG00000020034.7	2149.16	1825.98	0.473057	0.805549	0.235101	3438	10	84576626	84614359	protein_coding	Tcp11l2
ENSMUSG00000020038.9	860.168	848.935	0.0374251	0.0436211	0.018964	3014	10	85131702	85185054	protein_coding	Cry1
ENSMUSG00000020042.15	731.37	638.445	0.361819	0.716918	0.19604	10033	10	85386814	85660292	protein_coding	Btbd11
ENSMUSG00000020044.13	6870.29	5376.67	1.05535	0.910827	0.35366	8144	10	86300372	86349506	protein_coding	Timp3
ENSMUSG00000020048.13	11791.5	12775.2	-0.550802	0.824582	-0.1156	4032	10	86690209	86705509	protein_coding	Hsp90b1
ENSMUSG00000020053.18	1741.37	2619.8	-1.2955	0.947596	-0.589237	9904	10	87858265	87937042	protein_coding	Igf1
ENSMUSG00000020056.16	851.407	899.619	-0.172009	0.300084	-0.0794649	4536	10	88201093	88246158	protein_coding	Ccdc53
ENSMUSG00000020057.2	1077.31	1468	-0.870775	0.906004	-0.446416	3045	10	88322804	88379080	protein_coding	Dram1
ENSMUSG00000020061.17	19390.1	28879.6	-1.39883	0.955799	-0.57473	4527	10	88518279	88605152	protein_coding	Mybpc1
ENSMUSG00000020062.6	545.058	362.149	0.50623	0.824515	0.589826	5321	10	88885992	88929505	protein_coding	Slc5a8
ENSMUSG00000020063.16	1086.13	888.764	0.572831	0.849407	0.289329	5331	10	63319005	63381704	protein_coding	Sirt1
ENSMUSG00000020064.8	2458.12	2523.81	-0.0964178	0.10839	-0.0380504	4019	10	63243797	63317881	protein_coding	Herc4
ENSMUSG00000020067.7	1984.75	2789.58	-0.928509	0.916239	-0.491093	5246	10	63115795	63203952	protein_coding	Mypn
ENSMUSG00000020069.16	1274.51	1361.71	-0.223194	0.431578	-0.0954768	3151	10	63014664	63024217	protein_coding	Hnrnph3
ENSMUSG00000020070.18	542.75	535.051	0.0383325	0.0450477	0.0206129	8108	10	62980223	63017210	protein_coding	Rufy2
ENSMUSG00000020072.14	42.2673	43.3685	-0.0375176	0.0085655	-0.0371074	4889	10	63024315	63077962	protein_coding	Pbld2
ENSMUSG00000020074.6	2964.65	2428.84	0.790386	0.888914	0.287597	4478	10	62743928	62792368	protein_coding	Ccar1
ENSMUSG00000020075.7	4697.49	3817.09	0.840219	0.894338	0.299418	4742	10	62580248	62602298	protein_coding	Ddx21
ENSMUSG00000020076.6	3889.04	3819.52	0.110209	0.209585	0.0260255	2527	10	62616023	62651218	protein_coding	Ddx50
ENSMUSG00000020077.14	1232.67	1944.47	-1.1636	0.938805	-0.65759	2196	10	62493833	62527451	protein_coding	Srgn
ENSMUSG00000020078.15	3754.85	3940.27	-0.266846	0.527348	-0.0695397	3252	10	62454843	62486805	protein_coding	Vps26a
ENSMUSG00000020079.15	844.049	760.817	0.29713	0.637759	0.149778	2969	10	62429209	62449738	protein_coding	Supv3l1
ENSMUSG00000020083.13	656.498	815.007	-0.542476	0.820924	-0.312021	2981	10	62107655	62143920	protein_coding	2010107G23Rik
ENSMUSG00000020085.15	919.843	996.252	-0.207592	0.39368	-0.115123	4121	10	61715263	61739260	protein_coding	Aifm2
ENSMUSG00000020086.6	452.132	285.902	0.800812	0.890438	0.661225	2175	10	61738665	61784147	protein_coding	H2afy2
ENSMUSG00000020087.4	1014.78	1190.25	-0.476824	0.781564	-0.230101	2286	10	61695514	61702773	protein_coding	Tysnd1
ENSMUSG00000020088.9	9971.65	10948.9	-0.691186	0.872325	-0.134884	2611	10	61680310	61693295	protein_coding	Sar1a
ENSMUSG00000020089.8	2722	2528.6	0.290678	0.62719	0.106326	2902	10	61648552	61674168	protein_coding	Ppa1
ENSMUSG00000020091.14	3926.47	3950.28	-0.0348584	0.00641801	-0.00872514	1786	10	61432497	61452669	protein_coding	Eif4ebp2
ENSMUSG00000020092.8	846.924	650.87	0.711216	0.880914	0.379862	4274	10	61319657	61383523	protein_coding	Pald1
ENSMUSG00000020097.14	6116.56	6105.58	0.0084573	0.0103775	0.00259235	6143	10	61098642	61147703	protein_coding	Sgpl1
ENSMUSG00000020098.6	206.185	205.724	0.00412183	0.00734781	0.00322993	809	10	61089343	61094328	protein_coding	Pcbd1
ENSMUSG00000020099.7	3246.51	1022.33	2.44475	0.967334	1.66703	5852	10	60762610	60831581	protein_coding	Unc5b
ENSMUSG00000020100.15	985.102	1100.97	-0.346761	0.664292	-0.160436	5834	10	60712072	60752794	protein_coding	Slc29a3
ENSMUSG00000020101.14	2249.39	3358.1	-1.393	0.955889	-0.578115	5014	10	60346851	60372684	protein_coding	Vsir
ENSMUSG00000020102.14	813.711	290.695	1.58092	0.930223	1.48501	3890	10	125226464	125328963	protein_coding	Slc16a7
ENSMUSG00000020105.8	2157.86	1544.51	1.18409	0.91529	0.482445	4050	10	125966219	126015359	protein_coding	Lrig3
ENSMUSG00000020107.10	1424.53	1381.5	0.109075	0.206465	0.0442555	4890	10	59987409	60003135	protein_coding	Anapc16
ENSMUSG00000020108.3	5297.16	5074.47	0.146559	0.312055	0.0619618	1685	10	59949675	59951770	protein_coding	Ddit4
ENSMUSG00000020109.13	1983.32	1837.19	0.325439	0.676915	0.110419	3369	10	59879556	59899302	protein_coding	Dnajb12
ENSMUSG00000020111.15	2653.16	3194.34	-0.698074	0.874149	-0.267808	9234	10	59702477	59864132	protein_coding	Micu1
ENSMUSG00000020114.12	2708.07	2286.02	0.723432	0.883359	0.244426	8357	10	119199255	119240055	protein_coding	Cand1
ENSMUSG00000020115.2	1638.34	1713.35	-0.183684	0.331765	-0.0645858	3031	10	121546455	121586794	protein_coding	Tbk1
ENSMUSG00000020116.7	1985.86	1919.38	0.127207	0.257305	0.0491208	1717	11	17203198	17211568	protein_coding	Pno1
ENSMUSG00000020120.15	864.584	1518.82	-1.12753	0.937085	-0.812878	4486	11	16971206	17052381	protein_coding	Plek
ENSMUSG00000020121.15	707.712	552.838	0.632383	0.86507	0.356306	9132	10	121780991	122047315	protein_coding	Srgap1
ENSMUSG00000020122.16	3518.65	3036.84	0.613309	0.858449	0.21245	11326	11	16752203	16918158	protein_coding	Egfr
ENSMUSG00000020123.5	348.095	471.9	-0.574051	0.834158	-0.438999	2671	10	122448499	122453453	protein_coding	Avpr1a
ENSMUSG00000020124.9	3510.75	3797.56	-0.448894	0.761964	-0.113291	3227	10	123113244	123196935	protein_coding	Usp15
ENSMUSG00000020128.15	2222.95	1941.68	0.54702	0.842432	0.195167	7515	11	21239281	21321136	protein_coding	Vps54
ENSMUSG00000020130.8	2273.3	2132.79	0.291832	0.629118	0.0920494	3773	10	115197877	115251493	protein_coding	Tbc1d15
ENSMUSG00000020131.14	174.085	144.162	0.34286	0.696593	0.272103	2958	10	80321283	80329498	protein_coding	Pcsk4
ENSMUSG00000020132.9	3314.9	3324.7	-0.0144017	0.000157151	-0.00425805	1823	10	115289863	115315591	protein_coding	Rab21
ENSMUSG00000020133.8	2286.13	2111.3	0.337983	0.691243	0.114776	1649	10	80318254	80320537	protein_coding	2310011J03Rik
ENSMUSG00000020134.13	1868.66	1460.43	0.737701	0.886072	0.355615	6553	11	21091291	21150323	protein_coding	Peli1
ENSMUSG00000020135.13	47.761	42.2397	0.210036	0.47128	0.177233	11281	10	80295977	80318263	protein_coding	Apc2
ENSMUSG00000020137.4	795.115	738.294	0.197813	0.443885	0.106968	3408	10	115369966	115384435	protein_coding	Thap2
ENSMUSG00000020140.15	922.293	362.429	1.52488	0.926576	1.34753	10264	10	115450311	115587780	protein_coding	Lgr5
ENSMUSG00000020142.12	880.971	535.999	1.10328	0.915348	0.716866	3926	11	20302180	20332713	protein_coding	Slc1a4
ENSMUSG00000020143.15	625.043	1124.43	-1.2482	0.943413	-0.847168	11425	11	34226815	34783892	protein_coding	Dock2
ENSMUSG00000020149.17	8992.5	9947.69	-0.715286	0.879229	-0.145639	3799	11	20201432	20226856	protein_coding	Rab1a
ENSMUSG00000020150.13	680.805	899.88	-0.643412	0.860247	-0.402491	1444	10	80258151	80261012	protein_coding	Gamt
ENSMUSG00000020151.16	31.598	35.8363	-0.177833	0.316	-0.181589	5929	10	116018213	116274932	protein_coding	Ptprr
ENSMUSG00000020152.7	6959.63	8541.15	-1.22005	0.943122	-0.295419	5204	11	20062304	20112913	protein_coding	Actr2
ENSMUSG00000020153.14	4318.79	4867.67	-0.597462	0.842655	-0.172604	1718	10	80249121	80256794	protein_coding	Ndufs7
ENSMUSG00000020154.9	1011.79	1099.88	-0.229609	0.446586	-0.120426	11912	10	116301374	116389538	protein_coding	Ptprb
ENSMUSG00000020155.2	47.2496	47.1044	0.00391184	0.00721409	0.00444077	4191	11	33963013	33973641	protein_coding	Kcnmb1
ENSMUSG00000020156.16	1298.28	1239.09	0.157695	0.34286	0.0673138	10361	10	80226434	80243903	protein_coding	Mum1
ENSMUSG00000020159.8	3122.51	306.271	2.90922	0.973747	3.34982	3377	11	33550781	33578959	protein_coding	Gabrp
ENSMUSG00000020160.18	330.871	344.65	-0.0963829	0.108313	-0.0588647	10532	11	18879817	19018985	protein_coding	Meis1
ENSMUSG00000020163.12	8251.07	8670.74	-0.361288	0.682234	-0.0715739	641	10	80402997	80406830	protein_coding	Uqcr11
ENSMUSG00000020166.14	2735.41	2375.46	0.583765	0.851455	0.203551	3711	10	116485161	116581511	protein_coding	Cnot2
ENSMUSG00000020167.14	3833.5	2503.65	1.61063	0.937348	0.61463	4039	10	80409514	80433647	protein_coding	Tcf3
ENSMUSG00000020169.4	65.9371	108.823	-0.690934	0.87226	-0.722827	2719	10	116986314	117025040	protein_coding	Best3
ENSMUSG00000020170.3	1767.14	1490.65	0.591179	0.852863	0.245473	5682	10	117070129	117148474	protein_coding	Frs2
ENSMUSG00000020171.7	2033.99	1864.42	0.343936	0.697761	0.125591	1407	10	117215142	117224507	protein_coding	Yeats4
ENSMUSG00000020173.17	2390.66	2823.37	-0.612052	0.848398	-0.240014	8142	11	12236608	12464960	protein_coding	Cobl
ENSMUSG00000020175.13	93.5941	94.9513	-0.0263774	0.00163942	-0.0207705	6175	10	75037058	75054748	protein_coding	Rab36
ENSMUSG00000020176.17	1275.62	1918.26	-1.22541	0.943267	-0.588602	9089	11	11930508	12038683	protein_coding	Grb10
ENSMUSG00000020178.5	130.723	129.183	0.0205897	0.0214228	0.0170968	2534	10	75316943	75334788	protein_coding	Adora2a
ENSMUSG00000020180.9	3176.2	2579.35	0.875841	0.898626	0.300298	3434	10	75517551	75537373	protein_coding	Snrpd3
ENSMUSG00000020181.15	124.431	135.267	-0.148691	0.235601	-0.120457	13806	10	109682660	110456204	protein_coding	Nav3
ENSMUSG00000020183.11	9313.8	1362.89	2.57477	0.964348	2.7727	5964	10	117629500	117687352	protein_coding	Cpm
ENSMUSG00000020184.14	1857.02	1752.6	0.216234	0.484718	0.0834945	5070	10	117688888	117710758	protein_coding	Mdm2
ENSMUSG00000020185.16	149.896	127.019	0.203477	0.456747	0.238916	9009	10	110745439	110787384	protein_coding	E2f7
ENSMUSG00000020186.6	1615.01	1645.59	-0.0582641	0.0348627	-0.0270603	973	10	110920177	110939599	protein_coding	Csrp2
ENSMUSG00000020189.13	1762.31	1827.45	-0.123353	0.170557	-0.0523614	7152	10	111164802	111297247	protein_coding	Osbpl8
ENSMUSG00000020190.13	13273.6	12767.9	0.23204	0.518	0.0560435	3892	10	80665327	80678112	protein_coding	Mknk2
ENSMUSG00000020196.9	1761.07	1509.16	0.571074	0.849052	0.222706	7460	10	75646110	75764357	protein_coding	Cabin1
[truncated: 13,449 more rows]
