# Supplementary material for: Commensal microbiota modulate gene expression in the skin
Source: Microbiome. 2018 Jan 30;6:20. doi: 10.1186/s40168-018-0404-9 (PMC5789709; doi:10.1186/s40168-018-0404-9)
Supplement: Supplementary file 6 — Dataset S2. Results from WGCNA analysis. Rows contain the features contained in each WGCNA module. Columns contain Ensembl feature id, gene symbol, module name, module color membership, gene significance (GS) for colonization condition (defined as the absolute value of the correlation between the feature and metadata) and associated p value, and module membership (MM) for each module (defined as the correlation of the module eigengene and the gene expression profile) and associated p value, the Entrez gene ID used for gene ontology analysis, and the differential gene expression status. (XLSX 8459 kb) [file 40168_2018_404_MOESM6_ESM.xlsx]

## Sheet: Dataset S2
geneID	geneIDFormatted	geneSymbol	moduleColor	moduleName	GS.condition	p.GS.condition	MM.blue	p.MM.blue	MM.turquoise	p.MM.turquoise	MM.yellow	p.MM.yellow	MM.greenyellow	p.MM.greenyellow	MM.red	p.MM.red	MM.pink	p.MM.pink	MM.green	p.MM.green	MM.magenta	p.MM.magenta	MM.salmon	p.MM.salmon	MM.brown	p.MM.brown	MM.black	p.MM.black	MM.tan	p.MM.tan	MM.grey	p.MM.grey	MM.purple	p.MM.purple	entrezgene	DEG_status
ENSMUSG00000000001.4	ENSMUSG00000000001	Gnai3	yellow	M4	0.17611	0.514126	0.196818	0.465021	-0.263692	0.32373	0.854095	2.54348e-05	-0.235489	0.379951	-0.38375	0.142278	0.161015	0.55136	-0.156167	0.563563	-0.242622	0.365254	0.0262637	0.923085	0.493543	0.0520385	-0.589271	0.0163033	0.492515	0.0526053	-0.771555	0.000464229	0.385814	0.139964	14679	not_DEG
ENSMUSG00000000028.14	ENSMUSG00000000028	Cdc45	turquoise	M1	-0.428119	0.0980574	-0.803412	0.000177758	0.849592	3.10725e-05	-0.468796	0.0669979	-0.309446	0.2435	0.593099	0.0154528	-0.283455	0.28739	-0.789654	0.000274412	-0.0396781	0.884005	-0.375819	0.151413	0.29933	0.260053	-0.363496	0.16638	-0.591021	0.0159101	0.260108	0.330592	0.413158	0.111699	12544	not_DEG
ENSMUSG00000000031.15	ENSMUSG00000000031	H19	blue	M2	0.485269	0.0567324	0.929825	1.86411e-07	-0.931437	1.59107e-07	0.323634	0.221417	0.610367	0.0120366	-0.639407	0.00765331	0.535565	0.0325112	0.701202	0.00247367	-0.31735	0.231034	0.622839	0.00996162	-0.612795	0.0116082	0.563024	0.0231598	0.423985	0.101702	0.00135918	0.996014	-0.333352	0.207052	NA	DEG
ENSMUSG00000000037.16	ENSMUSG00000000037	Scml2	grey	NA	0.13978	0.605635	0.324567	0.22001	-0.180937	0.502471	-0.517358	0.0401326	-0.0498181	0.854625	-0.492671	0.0525191	0.480768	0.0594136	0.0837765	0.757728	-0.45053	0.0798967	0.380753	0.145685	-0.77782	0.000389078	0.764399	0.00056431	0.134049	0.62064	0.817458	0.000110101	-0.108571	0.688979	107815	not_DEG
ENSMUSG00000000056.7	ENSMUSG00000000056	Narf	blue	M2	0.395691	0.129244	0.832967	6.17819e-05	-0.808231	0.00015147	-0.00543477	0.984063	0.677877	0.00390438	-0.605676	0.0128993	0.455712	0.0760687	0.681319	0.00365917	-0.259075	0.332587	0.682958	0.00354684	-0.770696	0.000475403	0.749255	0.000835212	0.28887	0.27788	0.279626	0.294231	-0.46995	0.0662374	67608	not_DEG
ENSMUSG00000000058.6	ENSMUSG00000000058	Cav2	blue	M2	0.515223	0.041107	0.897211	2.46778e-06	-0.887405	4.54583e-06	0.408669	0.116039	0.272653	0.306937	-0.830412	6.82173e-05	0.560577	0.0238971	0.585512	0.0171736	-0.373525	0.154128	0.676888	0.00397718	-0.481284	0.0591015	0.442848	0.0858233	0.732016	0.00126482	-0.0899358	0.740468	-0.182498	0.498728	12390	DEG
ENSMUSG00000000078.6	ENSMUSG00000000078	Klf6	blue	M2	0.271697	0.308704	0.785785	0.000308313	-0.839432	4.77263e-05	0.647867	0.00665108	0.197671	0.463049	-0.64304	0.00720929	0.418372	0.106803	0.580336	0.0184307	-0.213456	0.427325	0.274393	0.303738	-0.223436	0.405501	0.200289	0.457024	0.744015	0.00095066	-0.388562	0.136922	-0.195474	0.468137	23849	not_DEG
ENSMUSG00000000085.16	ENSMUSG00000000085	Scmh1	black	M7	0.228942	0.393717	0.773881	0.00043504	-0.745335	0.000920423	-0.0894506	0.741824	0.422648	0.102901	-0.554898	0.025678	0.429469	0.096887	0.751049	0.000798431	-0.0806466	0.766541	0.51077	0.043197	-0.748551	0.000850007	0.822279	9.25424e-05	0.40274	0.12195	0.322915	0.222503	-0.503084	0.0469902	29871	not_DEG
ENSMUSG00000000088.6	ENSMUSG00000000088	Cox5a	greenyellow	M11	0.608801	0.0123193	0.632134	0.00860761	-0.644733	0.00700941	0.160414	0.552867	0.916422	6.11046e-07	-0.22389	0.404521	0.268622	0.314428	0.506982	0.0450365	-0.247247	0.355897	0.459345	0.0734657	-0.490209	0.0538941	0.433303	0.0936181	-0.043558	0.872744	0.150793	0.577222	-0.358627	0.172556	12858	DEG
ENSMUSG00000000093.6	ENSMUSG00000000093	Tbx2	turquoise	M1	-0.301278	0.256813	-0.379187	0.147487	0.447106	0.0825006	-0.651943	0.00620714	-0.0675077	0.803818	0.24441	0.361621	0.0488317	0.857476	-0.381558	0.144764	-0.168121	0.533686	-0.242076	0.366368	-0.246752	0.356891	0.190187	0.480489	-0.320883	0.225594	0.617218	0.0108585	0.146141	0.589155	21385	not_DEG
ENSMUSG00000000094.12	ENSMUSG00000000094	Tbx4	magenta	M9	-0.0877497	0.746581	-0.138368	0.609319	0.0459944	0.865685	0.141521	0.601106	0.0863702	0.750446	0.253706	0.343056	-0.512344	0.0424493	0.258705	0.333302	0.655634	0.00582567	-0.0428721	0.874734	0.375908	0.151309	-0.21435	0.425346	-0.235811	0.379279	-0.422012	0.103475	-0.38549	0.140326	21387	not_DEG
ENSMUSG00000000120.6	ENSMUSG00000000120	Ngfr	pink	M8	0.0945955	0.727486	0.387675	0.137899	-0.376618	0.150475	0.241916	0.366694	0.196383	0.466029	-0.486524	0.0560008	0.807153	0.000157053	-0.318008	0.230015	-0.822423	9.20572e-05	0.422018	0.103469	-0.263214	0.324641	0.00452414	0.986733	0.320335	0.226434	-0.013082	0.961649	0.682934	0.00354849	18053	not_DEG
ENSMUSG00000000125.5	ENSMUSG00000000125	Wnt3	blue	M2	0.266956	0.317554	0.484721	0.0570538	-0.58032	0.0184346	0.566097	0.0222588	0.189832	0.481323	-0.47954	0.060161	0.324222	0.220529	0.17951	0.505903	-0.301083	0.257137	0.442363	0.0862078	0.00354892	0.989593	-0.143237	0.596657	0.629858	0.00892478	-0.500784	0.0481721	0.187087	0.487802	22415	not_DEG
ENSMUSG00000000126.11	ENSMUSG00000000126	Wnt9a	magenta	M9	-0.48717	0.0556272	-0.382273	0.14395	0.265941	0.319467	0.00918078	0.973081	-0.107751	0.691218	0.471139	0.0654603	-0.784276	0.000322442	0.215605	0.422576	0.843419	4.04731e-05	-0.201697	0.453801	0.5093	0.0439039	-0.31223	0.239062	-0.019723	0.942205	-0.517111	0.0402444	-0.478547	0.0607706	216795	not_DEG
ENSMUSG00000000127.14	ENSMUSG00000000127	Fer	blue	M2	0.398109	0.126709	0.683466	0.00351257	-0.688484	0.00318844	0.667021	0.0047654	-0.00628404	0.981573	-0.83413	5.90262e-05	0.642357	0.00729109	0.124948	0.644754	-0.577327	0.0191937	0.485471	0.0566141	-0.143921	0.594886	-0.0273196	0.920002	0.597068	0.0146077	-0.374605	0.152846	0.313385	0.237235	14158	not_DEG
ENSMUSG00000000131.15	ENSMUSG00000000131	Xpo6	yellow	M4	0.420172	0.105148	0.248482	0.353421	-0.258971	0.332786	0.641283	0.00742135	-0.0992423	0.714609	-0.372374	0.155502	0.229634	0.39225	-0.0559551	0.836928	-0.223948	0.404397	-0.0973447	0.719859	0.222203	0.408163	-0.291817	0.272785	-0.063479	0.815332	-0.349422	0.184643	0.219753	0.413484	74204	not_DEG
ENSMUSG00000000134.17	ENSMUSG00000000134	Tfe3	yellow	M4	0.194722	0.469883	0.0121636	0.964339	-0.0770757	0.776628	0.824516	8.52265e-05	-0.23715	0.3765	0.0165232	0.95157	0.0202599	0.940634	-0.111128	0.682007	0.00874505	0.974358	-0.50668	0.045186	0.639326	0.00766347	-0.650474	0.00636431	0.193857	0.471897	-0.693412	0.00289403	0.374017	0.153543	209446	not_DEG
ENSMUSG00000000142.15	ENSMUSG00000000142	Axin2	grey	NA	-0.2165	0.420605	-0.0468234	0.863285	0.118512	0.662011	-0.804096	0.000173809	0.0714939	0.792463	-0.0736555	0.786321	0.110993	0.682373	-0.0489326	0.857184	-0.166567	0.537529	0.445482	0.0837567	-0.646071	0.00685465	0.62727	0.00929665	-0.150432	0.578144	0.768113	0.000510353	-0.19354	0.472636	12006	not_DEG
ENSMUSG00000000148.17	ENSMUSG00000000148	Brat1	grey	NA	-0.325676	0.218347	-0.0943948	0.728044	0.139526	0.606298	-0.222839	0.406788	-0.413358	0.111509	0.046088	0.865414	0.23631	0.378242	-0.131163	0.628247	-0.113799	0.674748	-0.335629	0.203774	-0.118249	0.662717	0.134256	0.620095	0.331449	0.209817	0.247477	0.355435	0.306146	0.248826	231841	not_DEG
ENSMUSG00000000149.10	ENSMUSG00000000149	Gna12	turquoise	M1	-0.341978	0.194816	-0.818222	0.000107144	0.800899	0.000192902	-0.363609	0.166238	-0.488499	0.0548644	0.732176	0.00126011	-0.714717	0.00186228	-0.299228	0.260225	0.628936	0.0090559	-0.554533	0.0257958	0.517503	0.0400669	-0.389039	0.136399	-0.53002	0.0347047	-0.00494297	0.985505	-0.0507494	0.851935	14673	not_DEG
ENSMUSG00000000154.16	ENSMUSG00000000154	Slc22a18	blue	M2	0.278145	0.296904	0.422962	0.102618	-0.461697	0.0718156	0.514172	0.0415933	0.0451388	0.868163	-0.146157	0.589116	0.176558	0.513039	0.466851	0.0682934	0.128598	0.635039	-0.0609537	0.822567	0.108553	0.689027	-0.015328	0.95507	0.528624	0.0352742	-0.380105	0.146429	-0.0161666	0.952614	18400	not_DEG
ENSMUSG00000000167.14	ENSMUSG00000000167	Pih1d2	turquoise	M1	-0.441145	0.0871788	-0.919519	4.73075e-07	0.952902	1.21665e-08	-0.526029	0.0363517	-0.460618	0.0725696	0.641152	0.0074374	-0.540316	0.0307171	-0.698355	0.00262114	0.277864	0.297412	-0.420515	0.104834	0.437537	0.0901011	-0.387172	0.138455	-0.637709	0.0078682	0.208725	0.43788	0.208807	0.437696	72614	not_DEG
ENSMUSG00000000168.9	ENSMUSG00000000168	Dlat	blue	M2	0.522239	0.0379695	0.874242	9.50543e-06	-0.859229	2.00795e-05	0.165407	0.540406	0.752789	0.000764026	-0.629396	0.00899029	0.592699	0.01554	0.558458	0.02455	-0.462201	0.0714651	0.678429	0.00386415	-0.722794	0.00155991	0.619691	0.0104565	0.254403	0.341688	0.20155	0.454137	-0.277763	0.297596	235339	not_DEG
ENSMUSG00000000171.4	ENSMUSG00000000171	Sdhd	blue	M2	0.565505	0.02243	0.917788	5.46486e-07	-0.885087	5.20959e-06	0.206738	0.442352	0.737371	0.00111553	-0.619929	0.0104184	0.666368	0.00482174	0.586065	0.0170434	-0.49308	0.0522932	0.566428	0.0221633	-0.731151	0.00129037	0.633232	0.0084578	0.291686	0.27301	0.221194	0.410351	-0.213548	0.427121	66925	DEG
ENSMUSG00000000183.6	ENSMUSG00000000183	Fgf6	blue	M2	0.489877	0.0540812	0.786406	0.00030265	-0.766825	0.000528565	0.24996	0.350472	0.627509	0.00926187	-0.57324	0.0202686	0.471266	0.0653779	0.571364	0.0207775	-0.339348	0.198496	0.541528	0.0302716	-0.540017	0.0308277	0.424701	0.101064	0.279831	0.293863	0.0197571	0.942105	-0.234371	0.382282	14177	not_DEG
ENSMUSG00000000184.12	ENSMUSG00000000184	Ccnd2	turquoise	M1	-0.607044	0.0126428	-0.920113	4.49871e-07	0.950479	1.71717e-08	-0.634923	0.00823114	-0.479987	0.0598881	0.615923	0.0110739	-0.517962	0.0398598	-0.684116	0.00346917	0.268314	0.315004	-0.316247	0.232749	0.350038	0.183818	-0.327948	0.214963	-0.535524	0.032527	0.230565	0.390279	0.206389	0.443141	12444	DEG
ENSMUSG00000000194.13	ENSMUSG00000000194	Gpr107	green	M6	0.417602	0.107516	0.605341	0.0129626	-0.701877	0.00243974	0.682065	0.00360767	0.125439	0.643442	-0.385484	0.140332	0.0203924	0.940247	0.707584	0.00216741	0.222839	0.406788	0.231859	0.387549	0.0640014	0.813836	0.00739208	0.978324	0.540608	0.030609	-0.603611	0.013294	-0.360103	0.170668	277463	not_DEG
ENSMUSG00000000197.7	ENSMUSG00000000197	Nalcn	green	M6	0.0132911	0.961036	0.283064	0.288084	-0.329489	0.212688	-0.317566	0.230699	0.456851	0.0752459	0.010366	0.969607	-0.188698	0.483995	0.630178	0.00887974	0.286398	0.282197	0.329728	0.212337	-0.472282	0.0647199	0.579148	0.0187291	0.153373	0.570646	0.23119	0.38896	-0.730634	0.00130586	338370	not_DEG
ENSMUSG00000000214.11	ENSMUSG00000000214	Th	blue	M2	0.190177	0.480512	0.622359	0.0100359	-0.570442	0.0210311	-0.137163	0.61247	0.561623	0.0235797	-0.542542	0.0299025	0.375905	0.151312	0.39351	0.131561	-0.349589	0.18442	0.725214	0.00147753	-0.723075	0.00155013	0.660984	0.0053063	0.0959057	0.723848	0.339379	0.198451	-0.386014	0.139741	21823	not_DEG
ENSMUSG00000000216.8	ENSMUSG00000000216	Scnn1g	brown	M3	0.208477	0.438436	-0.327707	0.215321	0.284566	0.285423	0.5176	0.0400229	-0.108708	0.688604	0.38655	0.139144	-0.333562	0.206747	-0.349571	0.184443	0.0837229	0.757879	-0.43703	0.090517	0.703469	0.00236113	-0.628949	0.00905404	-0.157535	0.560108	-0.420002	0.105303	0.187627	0.486523	20278	not_DEG
ENSMUSG00000000223.13	ENSMUSG00000000223	Drp2	blue	M2	0.242304	0.365903	0.816475	0.000113999	-0.764226	0.000566921	-0.144623	0.593073	0.353522	0.179193	-0.682975	0.00354569	0.631632	0.00867687	0.593583	0.0153479	-0.372788	0.155007	0.679919	0.00375737	-0.882686	5.98127e-06	0.848722	3.2275e-05	0.491694	0.0530617	0.409084	0.115633	-0.268675	0.314327	13497	not_DEG
ENSMUSG00000000244.17	ENSMUSG00000000244	Tspan32	blue	M2	0.697051	0.00269103	0.926775	2.49014e-07	-0.922952	3.51922e-07	0.606106	0.0128182	0.350931	0.182625	-0.748037	0.000860951	0.685308	0.00339069	0.531067	0.0342824	-0.470252	0.0660391	0.464927	0.0695934	-0.394184	0.130842	0.297633	0.262897	0.563634	0.0229787	-0.165884	0.539223	0.0282628	0.917248	27027	DEG
ENSMUSG00000000247.11	ENSMUSG00000000247	Lhx2	turquoise	M1	-0.604774	0.0130705	-0.678972	0.00382495	0.760526	0.000625465	-0.811881	0.000133785	-0.441354	0.0870117	0.438313	0.0894668	-0.372209	0.1557	-0.409278	0.115444	0.266246	0.318891	-0.1894	0.48234	0.0125531	0.963198	0.106366	0.695008	-0.343988	0.192035	0.51825	0.0397305	-0.0486332	0.85805	16870	DEG_with_two_fold_change
ENSMUSG00000000248.16	ENSMUSG00000000248	Clec2g	blue	M2	0.639757	0.00760966	0.862575	1.71259e-05	-0.870092	1.17948e-05	0.706488	0.00221771	0.317939	0.230121	-0.698147	0.00263217	0.498264	0.0494927	0.522822	0.0377172	-0.368994	0.159585	0.410397	0.114355	-0.249672	0.351044	0.219611	0.413794	0.576592	0.0193837	-0.275371	0.301947	-0.1314	0.627622	70809	DEG
ENSMUSG00000000253.12	ENSMUSG00000000253	Gmpr	blue	M2	0.527359	0.0357965	0.932071	1.49355e-07	-0.938699	7.41043e-08	0.283345	0.287586	0.697736	0.0026541	-0.631041	0.00875875	0.501019	0.0480508	0.743755	0.000956718	-0.277978	0.297207	0.611417	0.0118497	-0.636489	0.00802555	0.597807	0.0144547	0.403045	0.121641	0.0485392	0.858321	-0.398979	0.125805	66355	DEG
ENSMUSG00000000266.11	ENSMUSG00000000266	Mid2	brown	M3	-0.194229	0.471031	-0.386287	0.139437	0.30592	0.249194	0.275103	0.302437	-0.478933	0.0605326	0.229725	0.392057	-0.733523	0.00122124	0.0261181	0.92351	0.680452	0.00371968	-0.290342	0.275328	0.696357	0.00272882	-0.4982	0.0495266	0.0256396	0.924908	-0.590524	0.0160211	-0.3052	0.250365	23947	not_DEG
ENSMUSG00000000275.16	ENSMUSG00000000275	Trim25	blue	M2	0.599492	0.0141098	0.831641	6.50554e-05	-0.862503	1.71854e-05	0.654867	0.00590337	0.369605	0.158842	-0.511789	0.0427121	0.406687	0.117992	0.697384	0.00267301	-0.158664	0.557263	0.176825	0.51239	-0.248557	0.353271	0.236674	0.377486	0.483776	0.0576116	-0.293104	0.270578	-0.208839	0.437623	217069	DEG
ENSMUSG00000000276.11	ENSMUSG00000000276	Dgke	turquoise	M1	-0.603075	0.013398	-0.755804	0.00070732	0.706723	0.00220686	-0.11904	0.660587	-0.572646	0.0204286	0.470768	0.065702	-0.669415	0.00456362	-0.357992	0.173372	0.587013	0.016822	-0.539166	0.0311441	0.691041	0.00303277	-0.622197	0.010061	-0.186218	0.489863	-0.384034	0.141958	0.0740901	0.785088	56077	not_DEG
ENSMUSG00000000278.10	ENSMUSG00000000278	Scpep1	green	M6	0.553906	0.0259992	0.483338	0.0578718	-0.572276	0.0205289	0.706033	0.00223886	0.131797	0.626574	-0.182088	0.49971	-0.0699257	0.796925	0.673201	0.00425843	0.247121	0.356151	-0.0802808	0.767573	0.166279	0.538243	-0.0913629	0.736485	0.449289	0.0808335	-0.541502	0.0302809	-0.33086	0.210677	74617	DEG
ENSMUSG00000000282.12	ENSMUSG00000000282	Mnt	grey	NA	0.121922	0.652845	0.0201597	0.940927	-0.0701198	0.796373	0.264164	0.322834	0.00719882	0.978891	0.102074	0.706798	-0.275451	0.301801	0.34199	0.194799	0.35269	0.180291	-0.338562	0.199604	0.261065	0.328751	-0.222487	0.407549	0.232974	0.385207	-0.350368	0.183377	-0.187933	0.485801	17428	not_DEG
ENSMUSG00000000290.13	ENSMUSG00000000290	Itgb2	blue	M2	0.68608	0.0033406	0.907078	1.25088e-06	-0.90169	1.8288e-06	0.636846	0.00797931	0.330928	0.210577	-0.758276	0.000663442	0.666827	0.00478214	0.500658	0.0482376	-0.48368	0.0576687	0.407265	0.11742	-0.368148	0.160618	0.25809	0.334494	0.520822	0.0385883	-0.186456	0.489298	0.0302558	0.911434	16414	DEG
ENSMUSG00000000295.12	ENSMUSG00000000295	Hddc2	turquoise	M1	-0.625333	0.00958293	-0.910583	9.64875e-07	0.919312	4.81383e-07	-0.405824	0.11885	-0.31008	0.242484	0.75228	0.000773963	-0.46768	0.0677387	-0.738473	0.00108667	0.240923	0.368726	-0.549986	0.0272987	0.524063	0.0371842	-0.520158	0.0388806	-0.548515	0.0277989	0.0349616	0.897721	0.382646	0.143526	69692	not_DEG
ENSMUSG00000000296.7	ENSMUSG00000000296	Tpd52l1	turquoise	M1	-0.257021	0.33657	-0.390969	0.134296	0.275305	0.302068	0.0607114	0.823262	0.228783	0.394054	0.556902	0.0250382	-0.722266	0.00157834	0.115479	0.670197	0.717735	0.00174417	-0.268312	0.315008	0.527208	0.0358589	-0.41521	0.109754	-0.347866	0.186741	-0.473586	0.0638828	-0.359627	0.171275	21987	not_DEG
ENSMUSG00000000301.16	ENSMUSG00000000301	Pemt	turquoise	M1	-0.176564	0.513025	-0.264532	0.322134	0.318368	0.229458	-0.172941	0.521846	0.0371725	0.891288	0.101449	0.708518	0.365477	0.163909	-0.736464	0.00113974	-0.627052	0.00932857	-0.00422526	0.987609	-0.0534365	0.844182	-0.184655	0.493579	-0.36202	0.168237	0.272728	0.3068	0.678126	0.00388621	18618	not_DEG
ENSMUSG00000000303.12	ENSMUSG00000000303	Cdh1	turquoise	M1	-0.503282	0.0468899	-0.802486	0.000183217	0.712916	0.00193584	0.0654275	0.809758	-0.457957	0.0744524	0.738876	0.00107628	-0.773556	0.00043903	-0.383045	0.143074	0.613722	0.0114478	-0.664488	0.0049867	0.869294	1.22844e-05	-0.733906	0.00121037	-0.140757	0.603094	-0.491804	0.0530004	0.0774641	0.775529	12550	DEG
ENSMUSG00000000305.12	ENSMUSG00000000305	Cdh4	blue	M2	0.156605	0.562455	0.789199	0.000278229	-0.715339	0.00183745	-0.127318	0.638439	0.229558	0.392411	-0.783506	0.000329861	0.719795	0.00166711	0.451455	0.0792031	-0.49324	0.0522049	0.684861	0.00341993	-0.854325	2.51714e-05	0.796892	0.000219248	0.574665	0.0198888	0.405831	0.118842	-0.151485	0.575454	12561	not_DEG
ENSMUSG00000000308.14	ENSMUSG00000000308	Ckmt1	brown	M3	-0.233966	0.383129	-0.310762	0.241396	0.195869	0.46722	0.454375	0.0770436	-0.228297	0.395089	0.421764	0.103699	-0.522795	0.0377287	-0.00234597	0.99312	0.547319	0.0282107	-0.44284	0.08583	0.772406	0.000453373	-0.61919	0.010537	0.240296	0.370012	-0.73963	0.00105705	0.000700111	0.997947	12716	not_DEG
ENSMUSG00000000317.11	ENSMUSG00000000317	Bcl6b	grey	NA	-0.216459	0.420696	0.289824	0.276223	-0.251387	0.347636	0.0737692	0.785999	0.0746907	0.783384	-0.379382	0.147262	0.449847	0.0804116	0.0194851	0.942901	-0.286433	0.282136	-0.0107444	0.968498	-0.22117	0.410402	0.163635	0.544813	0.326799	0.21667	0.0454347	0.867306	0.167466	0.535304	12029	not_DEG
ENSMUSG00000000318.16	ENSMUSG00000000318	Clec10a	blue	M2	0.610503	0.0120122	0.833666	6.01137e-05	-0.873893	9.68268e-06	0.675481	0.00408272	0.221457	0.409779	-0.64795	0.00664179	0.409485	0.115242	0.674102	0.00418828	-0.169316	0.530738	0.323017	0.222349	-0.21946	0.414122	0.201822	0.453515	0.640403	0.00752949	-0.344097	0.191884	-0.188292	0.484953	17312	DEG
ENSMUSG00000000320.10	ENSMUSG00000000320	Alox12	brown	M3	-0.245446	0.359525	-0.267528	0.316479	0.116562	0.66727	0.300409	0.258257	-0.0466912	0.863668	0.186181	0.489951	-0.388067	0.137466	-0.164226	0.543341	0.246509	0.357381	0.117901	0.663658	0.522394	0.0379022	-0.596729	0.0146785	0.0609211	0.82266	-0.692101	0.0029701	0.0933931	0.73083	11684	not_DEG
ENSMUSG00000000325.15	ENSMUSG00000000325	Arvcf	black	M7	0.233203	0.384726	0.663779	0.00505012	-0.580313	0.0184366	-0.376242	0.150916	0.286433	0.282137	-0.539272	0.0311046	0.479278	0.0603211	0.571766	0.0206675	-0.252868	0.344706	0.658254	0.00556657	-0.912334	8.44166e-07	0.954109	1.01777e-08	0.330247	0.211574	0.626101	0.00946867	-0.417993	0.107153	11877	not_DEG
ENSMUSG00000000326.12	ENSMUSG00000000326	Comt	blue	M2	0.452335	0.0785483	0.920266	4.44079e-07	-0.890612	3.74634e-06	0.299964	0.258997	0.322151	0.223662	-0.857948	2.13179e-05	0.810601	0.000139783	0.446287	0.0831324	-0.60505	0.0130179	0.726981	0.00141966	-0.648333	0.00659916	0.508639	0.0442249	0.62318	0.00990914	0.0623631	0.818527	0.0517006	0.849189	12846	not_DEG
ENSMUSG00000000339.14	ENSMUSG00000000339	Rtca	turquoise	M1	-0.306027	0.24902	-0.704234	0.00232411	0.76054	0.000625243	-0.585091	0.0172735	-0.129864	0.631686	0.591541	0.0157946	-0.241919	0.366687	-0.660804	0.00532323	0.0115256	0.966209	-0.21961	0.413795	0.133641	0.621712	-0.135901	0.615775	-0.752145	0.000776623	0.44645	0.0830063	0.246151	0.358102	66368	not_DEG
ENSMUSG00000000340.10	ENSMUSG00000000340	Dbt	grey	NA	-0.318661	0.229006	-0.0235351	0.931057	0.0608932	0.822741	-0.345809	0.189536	-0.0964001	0.722477	-0.329285	0.212987	0.215168	0.423539	-0.262859	0.325318	-0.383829	0.142189	0.467256	0.0680219	-0.313399	0.237215	0.112542	0.678161	0.163201	0.545896	0.199896	0.457926	0.193488	0.472756	13171	not_DEG
ENSMUSG00000000346.8	ENSMUSG00000000346	Dazap2	brown	M3	-0.153883	0.569349	-0.147098	0.586691	0.0320482	0.906208	0.376716	0.15036	-0.129188	0.633477	0.397393	0.127457	-0.584584	0.0173941	0.413752	0.111134	0.727961	0.00138838	-0.537158	0.0319009	0.541293	0.0303574	-0.377784	0.149114	0.204152	0.448207	-0.638365	0.00778463	-0.359823	0.171025	23994	not_DEG
ENSMUSG00000000355.13	ENSMUSG00000000355	Mcts1	grey	NA	0.388819	0.13664	-0.109716	0.685854	0.135024	0.618075	0.039847	0.883514	0.368971	0.159614	0.280042	0.293484	0.179453	0.506039	-0.310928	0.241131	-0.239855	0.370918	-0.205732	0.444625	0.108335	0.689621	-0.219292	0.41449	-0.51493	0.0412424	0.111727	0.680377	0.462056	0.0715662	68995	not_DEG
ENSMUSG00000000359.3	ENSMUSG00000000359	Rem1	blue	M2	0.426264	0.0996808	0.936938	8.99235e-08	-0.893228	3.18522e-06	0.212254	0.429994	0.503275	0.0468931	-0.756014	0.000703505	0.779566	0.000370031	0.553262	0.0262092	-0.532495	0.0337123	0.595126	0.0150166	-0.729135	0.00135162	0.616807	0.0109266	0.5103	0.0434223	0.169934	0.529217	-0.0771243	0.776491	19700	not_DEG
ENSMUSG00000000374.7	ENSMUSG00000000374	Trappc10	grey	NA	-0.331466	0.209792	0.260427	0.32998	-0.27125	0.309532	0.229829	0.391836	-0.233438	0.384233	-0.431981	0.0947364	0.182589	0.49851	0.0827845	0.760518	-0.0657777	0.808758	0.268296	0.315038	-0.0419093	0.877527	0.0609821	0.822486	0.378006	0.148856	-0.286331	0.282316	-0.0431237	0.874004	216131	not_DEG
ENSMUSG00000000378.15	ENSMUSG00000000378	Ccm2	grey	NA	0.422056	0.103435	0.157301	0.560698	-0.080096	0.768094	-0.0462565	0.864926	0.324802	0.219657	0.0265169	0.922345	0.426425	0.0995396	-0.101293	0.708949	-0.399647	0.125115	-0.0891853	0.742565	-0.286429	0.282143	0.178678	0.507908	-0.465979	0.0688805	0.412066	0.112745	0.281038	0.291697	216527	not_DEG
ENSMUSG00000000384.15	ENSMUSG00000000384	Tbrg4	turquoise	M1	-0.364214	0.165482	-0.760128	0.000632059	0.750125	0.000817199	-0.0308783	0.909618	-0.215647	0.422483	0.572751	0.0204003	-0.201841	0.453471	-0.912372	8.41684e-07	-0.117063	0.665916	-0.483271	0.0579114	0.617962	0.0107364	-0.737709	0.00110663	-0.487739	0.0552998	-0.155272	0.565827	0.698007	0.00263964	21379	not_DEG
ENSMUSG00000000385.7	ENSMUSG00000000385	Tmprss2	turquoise	M1	-0.50618	0.0454336	-0.898183	2.31502e-06	0.859089	2.02115e-05	-0.245716	0.35898	-0.515588	0.0409393	0.769354	0.000493312	-0.777331	0.000394562	-0.426241	0.0997009	0.672657	0.00430121	-0.57944	0.0186554	0.726904	0.00142213	-0.578241	0.0189593	-0.455758	0.0760353	-0.222127	0.408328	0.0520525	0.848174	50528	DEG_with_two_fold_change
ENSMUSG00000000386.14	ENSMUSG00000000386	Mx1	blue	M2	0.731134	0.00129089	0.843175	4.08889e-05	-0.811276	0.000136595	0.507885	0.0445928	0.342324	0.194336	-0.63568	0.00813128	0.689787	0.00310832	0.468344	0.0672974	-0.477471	0.0614358	0.246005	0.358397	-0.429496	0.0968635	0.341214	0.19588	0.329263	0.213021	0.010441	0.969387	0.0512046	0.850621	NA	DEG_with_two_fold_change
ENSMUSG00000000392.17	ENSMUSG00000000392	Fap	blue	M2	0.58949	0.0162538	0.412946	0.111901	-0.361779	0.168541	0.182336	0.499114	0.250819	0.348763	-0.242251	0.36601	0.213417	0.427411	0.430338	0.0961391	-0.060972	0.822515	-0.0880271	0.745805	-0.264737	0.321745	0.267275	0.316954	-0.14243	0.598749	0.170547	0.527712	-0.245952	0.358503	14089	not_DEG
ENSMUSG00000000399.10	ENSMUSG00000000399	Ndufa9	greenyellow	M11	0.480225	0.059743	0.703112	0.00237858	-0.721294	0.00161279	0.24711	0.356171	0.921937	3.84617e-07	-0.34091	0.196305	0.389039	0.136399	0.499235	0.0489809	-0.324574	0.22	0.460354	0.0727545	-0.488999	0.0545792	0.363973	0.165782	0.0738491	0.785772	0.0194518	0.942998	-0.236189	0.378493	66108	not_DEG
ENSMUSG00000000402.2	ENSMUSG00000000402	Egfl6	turquoise	M1	-0.281437	0.290985	-0.20793	0.439666	0.316242	0.232756	-0.848295	3.28791e-05	-0.0982991	0.717217	0.170775	0.52715	-0.0861577	0.751042	0.00389841	0.988568	0.0779362	0.774194	0.039275	0.885176	-0.496664	0.0503447	0.610067	0.0120902	-0.222976	0.406493	0.8217	9.45176e-05	-0.314694	0.235176	54156	not_DEG
ENSMUSG00000000409.14	ENSMUSG00000000409	Lck	grey	NA	0.096786	0.721407	0.0999405	0.712681	-0.0612903	0.821602	0.128261	0.635934	-0.210656	0.433557	-0.203477	0.44974	0.29698	0.263995	-0.203066	0.450677	-0.383056	0.143062	-0.0763584	0.778659	-0.0673328	0.804317	0.0284719	0.916638	0.283687	0.28698	0.125204	0.644069	0.322525	0.223094	16818	not_DEG
ENSMUSG00000000416.16	ENSMUSG00000000416	Cttnbp2	grey	NA	-0.422057	0.103434	0.0804603	0.767066	-0.0143406	0.957962	-0.662264	0.00518777	-0.272076	0.308003	-0.388388	0.137114	0.0901473	0.739877	0.140702	0.603238	0.0101772	0.97016	0.525176	0.0367109	-0.581063	0.0182501	0.609075	0.0122695	0.177779	0.510082	0.487915	0.0551984	-0.310638	0.241594	30785	not_DEG
ENSMUSG00000000420.15	ENSMUSG00000000420	Galnt1	blue	M2	0.614563	0.0113037	0.892401	3.35438e-06	-0.88446	5.40244e-06	0.663868	0.00504213	0.291584	0.273185	-0.799913	0.000199125	0.723134	0.00154812	0.402222	0.122476	-0.542133	0.0300511	0.412419	0.112405	-0.331495	0.209749	0.223642	0.405056	0.563888	0.0229037	-0.205907	0.444228	0.115556	0.66999	14423	DEG
ENSMUSG00000000439.9	ENSMUSG00000000439	Mkrn2	blue	M2	0.179237	0.50656	0.646831	0.00676792	-0.638856	0.00772258	-0.00988043	0.97103	0.759462	0.000643204	-0.373997	0.153566	0.310333	0.24208	0.57334	0.0202417	-0.118605	0.661758	0.537811	0.0316532	-0.576133	0.019503	0.532466	0.0337239	0.0865953	0.749815	0.110804	0.682887	-0.389134	0.136295	67027	not_DEG
ENSMUSG00000000440.12	ENSMUSG00000000440	Pparg	blue	M2	0.290748	0.274626	0.720578	0.00163858	-0.655452	0.00584409	-0.178088	0.509334	0.23416	0.382723	-0.751123	0.000796939	0.583359	0.0176882	0.421588	0.103858	-0.447884	0.0819035	0.885001	5.23561e-06	-0.83747	5.1675e-05	0.78355	0.000329431	0.390699	0.134589	0.436275	0.0911396	-0.250912	0.348579	19016	not_DEG
ENSMUSG00000000441.17	ENSMUSG00000000441	Raf1	blue	M2	0.251103	0.348199	0.456343	0.0756118	-0.494143	0.0517098	0.451124	0.0794512	0.421311	0.10411	-0.532206	0.0338268	0.243539	0.363388	0.11504	0.671387	-0.314392	0.235651	0.57174	0.0206747	-0.0781984	0.773453	-0.0874576	0.747399	0.122018	0.652589	-0.378577	0.148193	-0.00643457	0.981131	110157	not_DEG
ENSMUSG00000000486.13	ENSMUSG00000000486	2017-09-01	blue	M2	0.480617	0.0595051	0.522888	0.0376888	-0.519473	0.0391839	0.375102	0.152258	0.192009	0.476213	-0.320656	0.225942	0.275175	0.302306	0.400465	0.124272	-0.0902238	0.739664	0.118989	0.660724	-0.149403	0.580778	0.26235	0.32629	0.383847	0.142169	-0.0187558	0.945035	-0.143865	0.595033	54204	not_DEG
ENSMUSG00000000489.6	ENSMUSG00000000489	Pdgfb	blue	M2	0.391159	0.13409	0.914016	7.40478e-07	-0.881691	6.32808e-06	0.337083	0.2017	0.44956	0.0806283	-0.809479	0.000145221	0.764709	0.000559626	0.442365	0.0862066	-0.576329	0.019452	0.623314	0.00988862	-0.60162	0.0136836	0.506436	0.0453067	0.604308	0.0131597	0.0530152	0.845397	-0.0276481	0.919043	18591	not_DEG
ENSMUSG00000000530.16	ENSMUSG00000000530	Acvrl1	blue	M2	0.66976	0.00453506	0.929214	1.9775e-07	-0.922117	3.78645e-07	0.513373	0.0419658	0.349239	0.18489	-0.700714	0.00249846	0.690194	0.00308366	0.599612	0.0140856	-0.417856	0.10728	0.352924	0.179981	-0.475119	0.0629089	0.41978	0.105506	0.558428	0.0245594	-0.0383217	0.887947	-0.0426666	0.875329	11482	DEG
ENSMUSG00000000531.4	ENSMUSG00000000531	Grasp	turquoise	M1	-0.47735	0.0615106	-0.85119	2.89631e-05	0.822958	9.02695e-05	-0.322559	0.223044	-0.336283	0.20284	0.67545	0.00408501	-0.705063	0.00228452	-0.426184	0.0997516	0.569851	0.021195	-0.49538	0.0510365	0.614299	0.0113488	-0.532318	0.0337824	-0.470001	0.0662038	-0.137969	0.610363	0.0386223	0.887073	56149	not_DEG
ENSMUSG00000000532.10	ENSMUSG00000000532	Acvr1b	turquoise	M1	-0.694485	0.00283293	-0.850113	3.03716e-05	0.809808	0.000143609	-0.339237	0.198652	-0.509273	0.0439172	0.681306	0.00366008	-0.803531	0.000177068	-0.339432	0.198377	0.712597	0.00194908	-0.499122	0.0490403	0.612766	0.0116131	-0.427666	0.0984516	-0.325294	0.218919	-0.170976	0.526658	-0.13599	0.615542	11479	DEG
ENSMUSG00000000538.18	ENSMUSG00000000538	Tom1l2	yellow	M4	0.175594	0.515379	0.183142	0.497188	-0.325096	0.219215	0.715341	0.00183735	0.196203	0.466444	0.150297	0.578489	-0.3519	0.181336	0.455724	0.0760601	0.467154	0.0680906	-0.236594	0.377652	0.489575	0.0542523	-0.348256	0.186213	0.280179	0.293237	-0.765717	0.000544645	-0.331922	0.209127	216810	not_DEG
ENSMUSG00000000552.9	ENSMUSG00000000552	Zfp385a	blue	M2	0.695367	0.00278347	0.798652	0.000207333	-0.767699	0.00051616	0.436609	0.0908636	0.557235	0.024933	-0.546469	0.0285065	0.605773	0.0128809	0.453021	0.0780397	-0.488663	0.0547705	0.255452	0.339631	-0.451329	0.0792975	0.380159	0.146367	0.323367	0.221819	0.100949	0.709899	-0.0797866	0.768967	29813	DEG
ENSMUSG00000000555.6	ENSMUSG00000000555	Itga5	yellow	M4	0.445718	0.0835732	0.684704	0.00343025	-0.679334	0.003799	0.671492	0.00439404	0.23622	0.37843	-0.556701	0.025102	0.734569	0.00119174	0.16019	0.553428	-0.610024	0.012098	0.0384426	0.887595	-0.18551	0.491545	0.0498504	0.854532	0.469652	0.0664331	-0.197559	0.463308	0.343197	0.193125	16402	not_DEG
ENSMUSG00000000561.14	ENSMUSG00000000561	Wdr77	turquoise	M1	-0.426784	0.0992235	-0.780014	0.000365268	0.826404	7.94338e-05	-0.37817	0.148665	-0.273604	0.305186	0.552684	0.026399	-0.136924	0.613095	-0.905064	1.44551e-06	-0.144317	0.593863	-0.456824	0.0752652	0.345189	0.190384	-0.426812	0.0991996	-0.596558	0.0147144	0.236307	0.378249	0.601328	0.0137415	70465	not_DEG
ENSMUSG00000000562.5	ENSMUSG00000000562	Adora3	blue	M2	0.404181	0.120495	0.926395	2.57925e-07	-0.903199	1.64793e-06	0.341381	0.195647	0.298195	0.261953	-0.818441	0.000106313	0.629415	0.00898769	0.586942	0.0168384	-0.38688	0.138778	0.679422	0.00379268	-0.579719	0.0185851	0.551843	0.0266772	0.611772	0.0117872	-0.00900677	0.973591	-0.191572	0.477238	11542	not_DEG
ENSMUSG00000000562.5	ENSMUSG00000000562	Adora3	blue	M2	0.404181	0.120495	0.926395	2.57925e-07	-0.903199	1.64793e-06	0.341381	0.195647	0.298195	0.261953	-0.818441	0.000106313	0.629415	0.00898769	0.586942	0.0168384	-0.38688	0.138778	0.679422	0.00379268	-0.579719	0.0185851	0.551843	0.0266772	0.611772	0.0117872	-0.00900677	0.973591	-0.191572	0.477238	69296	not_DEG
ENSMUSG00000000563.17	ENSMUSG00000000563	Atp5f1	greenyellow	M11	0.459641	0.0732569	0.633404	0.00843451	-0.670046	0.00451157	0.219099	0.414911	0.956701	6.82119e-09	-0.203318	0.450103	0.311103	0.240853	0.488927	0.05462	-0.243228	0.36402	0.424698	0.101067	-0.43689	0.0906324	0.33795	0.200469	0.0026264	0.992298	0.00353964	0.98962	-0.255522	0.339494	11950	not_DEG
ENSMUSG00000000567.5	ENSMUSG00000000567	Sox9	turquoise	M1	-0.545924	0.0286972	-0.852506	2.73176e-05	0.841785	4.33243e-05	-0.393162	0.131933	-0.536397	0.0321914	0.695939	0.00275179	-0.728891	0.0013592	-0.358117	0.173212	0.645377	0.00693456	-0.558184	0.0246354	0.576144	0.0195003	-0.403599	0.121081	-0.307137	0.247219	-0.0495055	0.855528	-0.027125	0.92057	20682	DEG_with_two_fold_change
ENSMUSG00000000568.15	ENSMUSG00000000568	Hnrnpd	turquoise	M1	-0.50357	0.0467436	-0.878071	7.73714e-06	0.892628	3.30716e-06	-0.213942	0.426248	-0.442621	0.0860029	0.584704	0.0173656	-0.374414	0.153071	-0.86408	1.59219e-05	0.0516678	0.849284	-0.565119	0.0225425	0.604431	0.0131361	-0.651239	0.00628203	-0.449512	0.0806645	-0.0496984	0.854971	0.503566	0.0467453	11991	not_DEG
ENSMUSG00000000579.14	ENSMUSG00000000579	Dynlt1c	grey	NA	0.41431	0.110604	0.373862	0.153727	-0.319626	0.227521	-0.13795	0.610411	0.447783	0.0819811	0.0660954	0.80785	0.142265	0.599178	0.50311	0.0469772	0.0271113	0.92061	-0.0332345	0.902751	-0.461214	0.0721522	0.573685	0.0201494	-0.153184	0.571128	0.438016	0.0897093	-0.391172	0.134077	100040563	not_DEG
ENSMUSG00000000581.8	ENSMUSG00000000581	C1d	grey	NA	0.43137	0.0952561	-0.0115209	0.966223	0.107762	0.691189	-0.0194543	0.942991	0.0334731	0.902056	-0.160879	0.5517	0.167931	0.534154	-0.265621	0.320072	-0.331012	0.210454	0.0652566	0.810247	-0.0152134	0.955406	-0.0514368	0.849951	-0.175153	0.516452	0.245031	0.360363	0.243987	0.362479	57316	not_DEG
ENSMUSG00000000594.7	ENSMUSG00000000594	Gm2a	blue	M2	0.642529	0.00727043	0.855891	2.34404e-05	-0.895434	2.76873e-06	0.719886	0.00166379	0.382799	0.143353	-0.598506	0.0143107	0.478246	0.0609558	0.606215	0.0127977	-0.295815	0.265963	0.324724	0.219774	-0.237444	0.375891	0.177934	0.509706	0.570617	0.0209826	-0.33398	0.206145	-0.117675	0.664265	14667	DEG
ENSMUSG00000000600.15	ENSMUSG00000000600	Krit1	turquoise	M1	0.10906	0.687643	-0.541077	0.0304369	0.635177	0.00819749	-0.313019	0.237814	-0.469634	0.0664446	0.234636	0.381728	-0.146895	0.587216	-0.565965	0.0222967	-0.041158	0.879707	-0.383766	0.14226	0.201156	0.455038	-0.183942	0.495277	-0.593393	0.0153889	0.400561	0.124173	0.284178	0.28611	79264	not_DEG
ENSMUSG00000000605.8	ENSMUSG00000000605	Clcn4	blue	M2	0.552218	0.0265529	0.873632	9.81668e-06	-0.869462	1.218e-05	0.508916	0.0440903	0.291105	0.27401	-0.709114	0.00209878	0.612396	0.0116778	0.595715	0.0148917	-0.282973	0.288246	0.373388	0.154291	-0.367937	0.160877	0.344325	0.19157	0.55449	0.0258096	-0.154927	0.566702	-0.0642576	0.813104	12727	not_DEG
ENSMUSG00000000627.15	ENSMUSG00000000627	Sema4f	blue	M2	0.500771	0.0481793	0.879824	7.02517e-06	-0.895581	2.7428e-06	0.4075	0.117188	0.378581	0.148188	-0.563977	0.0228775	0.535433	0.0325622	0.65607	0.00578189	-0.32311	0.222208	0.42531	0.100523	-0.508932	0.0440825	0.52827	0.0354197	0.689409	0.0031314	-0.00565698	0.983411	-0.24865	0.353085	20355	not_DEG
ENSMUSG00000000628.10	ENSMUSG00000000628	Hk2	blue	M2	0.698907	0.002592	0.753146	0.000757124	-0.7843	0.000322219	0.707583	0.00216749	0.645632	0.00690515	-0.431307	0.0953106	0.50518	0.0459321	0.390148	0.135188	-0.426916	0.0991084	0.249818	0.350753	-0.167128	0.536139	0.065751	0.808834	0.336618	0.202363	-0.275243	0.302181	0.0492257	0.856337	15277	DEG
ENSMUSG00000000631.20	ENSMUSG00000000631	Myo18a	brown	M3	-0.199459	0.458931	-0.39946	0.125308	0.270565	0.310803	0.499681	0.0487469	-0.0981669	0.717583	0.461754	0.0717757	-0.659859	0.00541236	-0.0992979	0.714456	0.530005	0.0347108	-0.32233	0.22339	0.85149	2.85813e-05	-0.786084	0.000305577	-0.0567083	0.834761	-0.844779	3.82213e-05	-0.0296663	0.913153	360013	not_DEG
ENSMUSG00000000673.8	ENSMUSG00000000673	Haao	grey	NA	-0.00127956	0.996248	0.0092918	0.972755	0.120599	0.656397	-0.441346	0.0870183	-0.233153	0.384831	-0.189119	0.483001	0.09682	0.721313	0.00151072	0.99557	-0.158514	0.557641	0.113583	0.675335	-0.405755	0.118919	0.424913	0.100875	-0.0486832	0.857905	0.570597	0.0209883	-0.165956	0.539044	107766	not_DEG
ENSMUSG00000000682.7	ENSMUSG00000000682	Cd52	blue	M2	0.661667	0.00524279	0.950344	1.7498e-08	-0.936433	9.49632e-08	0.567022	0.0219927	0.410894	0.113874	-0.729665	0.00133531	0.662555	0.00516104	0.579972	0.0185217	-0.450006	0.0802911	0.446842	0.0827036	-0.446936	0.0826316	0.37819	0.148641	0.559156	0.0243335	-0.109104	0.687524	-0.0599406	0.825473	23833	DEG
ENSMUSG00000000686.11	ENSMUSG00000000686	Abhd15	blue	M2	0.42087	0.104511	0.820549	9.85535e-05	-0.770397	0.000479347	0.000754097	0.997789	0.288625	0.278306	-0.792176	0.000254017	0.618855	0.0105911	0.507116	0.0449706	-0.432649	0.0941707	0.819474	0.00010245	-0.791612	0.000258467	0.744063	0.000949551	0.37121	0.1569	0.335205	0.204383	-0.262419	0.326159	67477	not_DEG
ENSMUSG00000000690.5	ENSMUSG00000000690	Hoxb6	turquoise	M1	-0.575548	0.0196559	-0.826996	7.76875e-05	0.883327	5.76644e-06	-0.733787	0.00121375	-0.508723	0.0441842	0.579111	0.0187384	-0.563161	0.0231191	-0.455143	0.0764829	0.440031	0.0880737	-0.352474	0.180576	0.222533	0.40745	-0.0749912	0.782532	-0.544001	0.0293781	0.386964	0.138686	-0.0700994	0.796431	15414	DEG
ENSMUSG00000000693.10	ENSMUSG00000000693	Loxl3	blue	M2	0.687859	0.00322747	0.76752	0.00051868	-0.778701	0.000379369	0.688666	0.00317713	0.325537	0.218555	-0.485696	0.0564826	0.487076	0.0556816	0.546723	0.0284178	-0.232678	0.385829	0.070243	0.796022	-0.168318	0.533199	0.144056	0.594537	0.359488	0.171454	-0.254555	0.341389	-0.0268379	0.921408	16950	DEG
ENSMUSG00000000708.14	ENSMUSG00000000708	Kat2b	magenta	M9	-0.321486	0.224674	-0.239789	0.371053	0.206945	0.441884	-0.404627	0.120046	0.235546	0.379832	0.360069	0.170711	-0.619584	0.0104736	0.303946	0.252416	0.662302	0.00518427	0.0470292	0.86269	-0.0119831	0.964868	0.144386	0.593686	-0.487705	0.0553189	0.0358258	0.895206	-0.659715	0.00542606	18519	not_DEG
ENSMUSG00000000711.2	ENSMUSG00000000711	Rab5b	blue	M2	0.337827	0.200644	0.869243	1.23163e-05	-0.884531	5.38034e-06	0.203646	0.449357	0.378367	0.148436	-0.690524	0.00306376	0.339788	0.197876	0.857234	2.2035e-05	-0.0391358	0.88558	0.600934	0.0138199	-0.593829	0.0152946	0.623314	0.00988864	0.565929	0.0223073	-0.0263829	0.922737	-0.546496	0.028497	19344	not_DEG
ENSMUSG00000000730.13	ENSMUSG00000000730	Dnmt3l	brown	M3	-0.199073	0.459818	-0.726443	0.00143709	0.697045	0.00269136	0.15323	0.57101	-0.427059	0.0989829	0.564962	0.0225883	-0.426658	0.0993341	-0.635518	0.00815257	0.247568	0.355252	-0.51763	0.0400096	0.832537	6.28288e-05	-0.845729	3.67108e-05	-0.39257	0.132568	-0.427188	0.0988694	0.510513	0.04332	54427	not_DEG
ENSMUSG00000000732.8	ENSMUSG00000000732	Icosl	brown	M3	-0.1027	0.705074	-0.698879	0.00259347	0.654964	0.00589353	0.182472	0.498791	-0.394517	0.130488	0.670107	0.00450651	-0.519476	0.0391826	-0.452004	0.0787942	0.407682	0.117009	-0.692747	0.00293242	0.849637	3.10119e-05	-0.767204	0.000523157	-0.319475	0.227752	-0.390229	0.1351	0.327139	0.216165	50723	not_DEG
ENSMUSG00000000738.17	ENSMUSG00000000738	Spg7	blue	M2	0.381533	0.144792	0.693803	0.00287164	-0.688648	0.00317824	0.1168	0.666626	0.752146	0.000776592	-0.475498	0.0626699	0.62392	0.00979606	0.332597	0.208145	-0.544152	0.0293242	0.497489	0.0499043	-0.640138	0.00756225	0.441637	0.0867856	0.107981	0.690591	0.199156	0.459628	-0.0119317	0.965019	234847	not_DEG
ENSMUSG00000000739.13	ENSMUSG00000000739	Sult5a1	blue	M2	0.42422	0.101493	0.798733	0.000206795	-0.751863	0.000782171	-0.107848	0.690954	0.384324	0.141632	-0.545231	0.028941	0.520219	0.0388539	0.732917	0.00123861	-0.196185	0.466487	0.474112	0.0635478	-0.812959	0.000128905	0.864576	1.5541e-05	0.418704	0.106496	0.441988	0.0865063	-0.415313	0.109657	57429	not_DEG
ENSMUSG00000000740.11	ENSMUSG00000000740	Rpl13	turquoise	M1	-0.509261	0.0439231	-0.891116	3.63219e-06	0.863652	1.6257e-05	-0.321078	0.225297	-0.269129	0.313479	0.844423	3.88e-05	-0.516437	0.0405509	-0.641999	0.00733432	0.271232	0.309566	-0.693384	0.00289563	0.542104	0.0300616	-0.516242	0.0406397	-0.466021	0.0688517	0.0268306	0.921429	0.291894	0.272653	270106	not_DEG
ENSMUSG00000000743.8	ENSMUSG00000000743	Chmp1a	yellow	M4	0.113814	0.674707	0.0333419	0.902438	-0.177535	0.510672	0.758224	0.000664337	0.268924	0.313863	0.296697	0.264472	-0.28139	0.291068	0.155228	0.565939	0.289124	0.277438	-0.274957	0.302705	0.62583	0.00950877	-0.59253	0.0155769	0.136139	0.615151	-0.841309	4.4187e-05	0.00263386	0.992276	234852	not_DEG
ENSMUSG00000000751.13	ENSMUSG00000000751	Rpa1	turquoise	M1	-0.516454	0.0405428	-0.49841	0.0494155	0.583354	0.0176894	-0.736693	0.0011336	-0.0811298	0.765179	0.276159	0.300509	0.101431	0.70857	-0.66618	0.00483802	-0.308447	0.245105	-0.029749	0.912912	-0.214579	0.42484	0.091363	0.736485	-0.442516	0.0860863	0.60176	0.0136558	0.39492	0.13006	68275	not_DEG
ENSMUSG00000000753.15	ENSMUSG00000000753	Serpinf1	blue	M2	0.53851	0.03139	0.950671	1.67198e-08	-0.925716	2.74559e-07	0.21185	0.430893	0.421062	0.104336	-0.735152	0.00117552	0.662168	0.00519661	0.707805	0.0021574	-0.362671	0.167415	0.598703	0.0142705	-0.722616	0.0015661	0.676026	0.00404156	0.505754	0.0456454	0.166052	0.538805	-0.250411	0.349574	20317	DEG
ENSMUSG00000000759.14	ENSMUSG00000000759	Tubgcp3	turquoise	M1	-0.248506	0.353372	-0.652955	0.00610058	0.759739	0.000638549	-0.577938	0.0190368	-0.437555	0.0900866	0.312729	0.238272	-0.0859111	0.751734	-0.717754	0.00174344	-0.128064	0.636458	-0.364189	0.165514	0.0833815	0.758839	-0.0988262	0.71576	-0.543445	0.0295771	0.549719	0.0273891	0.376337	0.150805	259279	not_DEG
ENSMUSG00000000776.12	ENSMUSG00000000776	Polr3d	purple	M10	-0.312859	0.238067	-0.377437	0.149518	0.405501	0.119172	-0.0213134	0.937553	-0.17928	0.506458	0.117392	0.66503	0.339287	0.198581	-0.875918	8.69353e-06	-0.548142	0.027927	-0.143571	0.595793	0.239367	0.371921	-0.450885	0.0796301	-0.132557	0.624568	0.00374675	0.989013	0.904309	1.5247e-06	67065	not_DEG
ENSMUSG00000000782.15	ENSMUSG00000000782	Tcf7	turquoise	M1	-0.623287	0.00989273	-0.947537	2.55194e-08	0.966077	1.26719e-09	-0.455369	0.0763183	-0.57877	0.0188249	0.635336	0.00817649	-0.631188	0.00873841	-0.654608	0.00592979	0.412576	0.112255	-0.482398	0.0584318	0.55324	0.0262165	-0.4581	0.0743504	-0.487331	0.0555344	0.0483846	0.858769	0.151159	0.576287	21414	DEG
ENSMUSG00000000787.12	ENSMUSG00000000787	Ddx3x	brown	M3	-0.376012	0.151187	-0.773155	0.000443981	0.72609	0.00144859	0.177759	0.510131	-0.511333	0.0429287	0.501994	0.047548	-0.568085	0.0216905	-0.605039	0.0130201	0.331288	0.21005	-0.658752	0.00551828	0.874351	9.45084e-06	-0.860922	1.85352e-05	-0.303897	0.252496	-0.483115	0.058004	0.309624	0.243215	13205	not_DEG
ENSMUSG00000000791.8	ENSMUSG00000000791	Il12rb1	blue	M2	0.53681	0.0320336	0.802763	0.000181571	-0.807271	0.000156433	0.612722	0.0116208	0.264583	0.322038	-0.552987	0.0262993	0.39677	0.128109	0.601228	0.0137614	-0.200182	0.45727	0.291462	0.273395	-0.234727	0.381538	0.279921	0.293702	0.603639	0.0132886	-0.233882	0.383304	-0.192315	0.475497	16161	not_DEG
ENSMUSG00000000794.9	ENSMUSG00000000794	Kcnn3	blue	M2	0.424541	0.101207	0.91672	5.96427e-07	-0.902323	1.75106e-06	0.346356	0.18879	0.526852	0.0360071	-0.741068	0.00102113	0.64546	0.00692492	0.542205	0.0300248	-0.458856	0.0738128	0.628346	0.00914065	-0.61166	0.0118069	0.536875	0.0320086	0.41726	0.107834	0.0325781	0.904663	-0.206316	0.443304	140493	not_DEG
ENSMUSG00000000804.14	ENSMUSG00000000804	Usp32	brown	M3	-0.254546	0.341406	-0.419946	0.105354	0.325842	0.218098	0.3727	0.155112	-0.551376	0.0268323	0.183356	0.496677	-0.645926	0.00687125	-0.110867	0.682718	0.570632	0.0209785	-0.316403	0.232505	0.767634	0.000517065	-0.656284	0.00576058	0.00206059	0.993957	-0.709935	0.00206268	-0.11626	0.668087	237898	not_DEG
ENSMUSG00000000805.18	ENSMUSG00000000805	Car4	turquoise	M1	-0.348428	0.185981	-0.266646	0.318138	0.305436	0.249981	-0.698384	0.00261959	0.0151642	0.95555	0.366737	0.162351	-0.381094	0.145294	0.263865	0.323401	0.546534	0.0284836	-0.178446	0.50847	-0.242722	0.365051	0.43879	0.089078	-0.336186	0.202979	0.508951	0.0440735	-0.554708	0.0257391	12351	not_DEG
ENSMUSG00000000811.13	ENSMUSG00000000811	Txnrd3	brown	M3	-0.21583	0.422078	-0.154001	0.569051	0.0565558	0.835199	0.605605	0.0129127	-0.169448	0.530414	0.253685	0.343098	-0.269762	0.312299	-0.0829431	0.760072	0.260869	0.329129	-0.399822	0.124934	0.70325	0.0023718	-0.618521	0.0106452	0.390809	0.134469	-0.764967	0.000555758	0.178812	0.507587	232223	not_DEG
ENSMUSG00000000823.16	ENSMUSG00000000823	Zfp512b	turquoise	M1	-0.674962	0.0041222	-0.763099	0.000584268	0.83751	5.15913e-05	-0.636558	0.00801658	-0.44166	0.0867672	0.434794	0.0923688	-0.379055	0.147639	-0.573575	0.0201788	0.263751	0.323618	-0.365692	0.163644	0.218494	0.416232	-0.140646	0.603383	-0.54896	0.0276469	0.333423	0.206949	0.0907314	0.738247	269401	not_DEG
ENSMUSG00000000826.16	ENSMUSG00000000826	Dnajc5	yellow	M4	-0.123622	0.648294	-0.0247221	0.927588	-0.0649614	0.811091	0.758899	0.000652735	-0.35896	0.172128	-0.0897577	0.740965	0.0189352	0.94451	-0.230475	0.390471	-0.0762205	0.779049	-0.279427	0.294591	0.604336	0.0131543	-0.643507	0.00715364	0.41331	0.111554	-0.767085	0.000524847	0.370962	0.157199	13002	not_DEG
ENSMUSG00000000827.18	ENSMUSG00000000827	Tpd52l2	blue	M2	0.459655	0.0732471	0.84952	3.11716e-05	-0.849521	3.11702e-05	0.50529	0.0458771	0.48687	0.0558005	-0.616402	0.0109939	0.761831	0.000604287	0.387663	0.137912	-0.540092	0.0308	0.417055	0.108025	-0.41599	0.10902	0.278253	0.296708	0.471286	0.0653651	-0.133837	0.621196	0.181245	0.501732	66314	not_DEG
ENSMUSG00000000838.17	ENSMUSG00000000838	Fmr1	turquoise	M1	0.0241034	0.929396	-0.53719	0.0318887	0.615317	0.011176	-0.188956	0.483387	-0.45691	0.0752036	0.140346	0.604164	-0.149398	0.58079	-0.654239	0.00596756	-0.0957635	0.724243	-0.08004	0.768252	0.338511	0.199676	-0.390674	0.134616	-0.440097	0.0880204	0.126794	0.639833	0.416194	0.108829	14265	not_DEG
ENSMUSG00000000861.15	ENSMUSG00000000861	Bcl11a	turquoise	M1	-0.530666	0.0344436	-0.83775	5.1096e-05	0.889564	3.9934e-06	-0.643866	0.00711115	-0.443941	0.0849616	0.638547	0.00776155	-0.522846	0.0377067	-0.562021	0.0234598	0.275133	0.302382	-0.394966	0.130011	0.253087	0.344275	-0.157467	0.560278	-0.490889	0.0535116	0.367065	0.161948	0.04854	0.858319	14025	not_DEG
ENSMUSG00000000869.12	ENSMUSG00000000869	Il4	grey	NA	0.257014	0.336583	0.256468	0.337648	-0.194496	0.47041	-0.215834	0.422071	0.205637	0.444839	-0.0222295	0.934874	0.0885648	0.7443	0.458005	0.0744181	0.214515	0.424982	0.0278037	0.918588	-0.336444	0.202611	0.519649	0.0391058	-0.123585	0.648395	0.401305	0.123411	-0.417819	0.107315	16189	not_DEG
ENSMUSG00000000876.11	ENSMUSG00000000876	Pxmp4	tan	M12	0.0956125	0.724662	0.683469	0.00351239	-0.678401	0.00386619	0.24248	0.365543	-0.0668642	0.805655	-0.632802	0.00851618	0.505509	0.0457677	0.487528	0.055421	-0.284544	0.285462	0.367662	0.161214	-0.433072	0.0938131	0.431976	0.0947405	0.940954	5.73495e-08	-0.0471483	0.862345	-0.0838822	0.757431	59038	not_DEG
ENSMUSG00000000881.12	ENSMUSG00000000881	Dlg3	turquoise	M1	-0.545611	0.0288072	-0.858259	2.1011e-05	0.821835	9.40559e-05	-0.152213	0.573599	-0.684534	0.00344146	0.517508	0.0400645	-0.737534	0.00111123	-0.527709	0.0356512	0.516492	0.0405257	-0.437341	0.0902615	0.72682	0.00142485	-0.617105	0.0108773	-0.284721	0.285149	-0.283963	0.286491	0.0629698	0.816789	53310	not_DEG
ENSMUSG00000000884.16	ENSMUSG00000000884	Gnb1l	turquoise	M1	-0.45423	0.0771498	-0.566558	0.022126	0.646096	0.00685172	-0.439485	0.0885144	-0.544393	0.0292382	0.361019	0.169503	-0.338311	0.199959	-0.326088	0.21773	0.304295	0.251845	-0.353832	0.178785	0.253133	0.344184	-0.104195	0.700964	-0.113809	0.674721	0.208314	0.438803	0.0575763	0.832265	13972	not_DEG
ENSMUSG00000000901.15	ENSMUSG00000000901	Mmp11	turquoise	M1	-0.238491	0.373726	-0.293417	0.270043	0.222815	0.40684	0.0690612	0.799388	-0.257844	0.334971	0.360417	0.170268	-0.6674	0.00473305	0.289439	0.276892	0.815519	0.000117904	-0.344418	0.191442	0.503599	0.0467286	-0.279089	0.295199	0.0853736	0.753242	-0.448179	0.0816778	-0.397818	0.127012	17385	DEG_with_two_fold_change
ENSMUSG00000000902.13	ENSMUSG00000000902	Smarcb1	turquoise	M1	-0.519377	0.039227	-0.930487	1.74756e-07	0.9492	2.04585e-08	-0.372307	0.155582	-0.498927	0.0491425	0.698994	0.00258741	-0.422419	0.103107	-0.809779	0.00014375	0.177656	0.510379	-0.557039	0.0249951	0.560073	0.0240513	-0.541866	0.0301483	-0.474264	0.0634505	0.0686652	0.800517	0.461385	0.0720331	20587	not_DEG
ENSMUSG00000000915.15	ENSMUSG00000000915	Hip1r	brown	M3	-0.27228	0.307625	-0.68812	0.00321113	0.606467	0.0127504	0.255178	0.340168	-0.394071	0.130962	0.691708	0.00299321	-0.774411	0.000428613	-0.273365	0.305626	0.651227	0.00628338	-0.686789	0.00329511	0.929621	1.90135e-07	-0.750361	0.00081237	-0.209375	0.436422	-0.56448	0.0227293	-0.00353042	0.989647	29816	not_DEG
ENSMUSG00000000916.15	ENSMUSG00000000916	Nsun5	turquoise	M1	-0.317396	0.230963	-0.686166	0.00333501	0.76107	0.00061657	-0.557458	0.0248629	-0.232011	0.38723	0.480557	0.0595414	-0.0844916	0.755719	-0.771433	0.000465796	-0.163042	0.546293	-0.353553	0.179153	0.107724	0.691293	-0.140249	0.604416	-0.586434	0.0169571	0.520305	0.0388157	0.414189	0.110718	100609	not_DEG
ENSMUSG00000000934.8	ENSMUSG00000000934	Top1mt	blue	M2	0.377938	0.148935	0.850127	3.03531e-05	-0.768729	0.000501839	0.0790387	0.771079	0.410558	0.114199	-0.778149	0.000385431	0.877386	8.03103e-06	0.322485	0.223156	-0.721381	0.00160971	0.558551	0.0245213	-0.805417	0.000166394	0.679535	0.00378465	0.428796	0.0974694	0.393603	0.131462	0.0511949	0.850649	72960	not_DEG
ENSMUSG00000000938.11	ENSMUSG00000000938	Hoxa10	blue	M2	0.49613	0.0506319	0.932378	1.44802e-07	-0.946688	2.84892e-08	0.414383	0.110535	0.584508	0.0174123	-0.667183	0.00475156	0.498188	0.0495328	0.709175	0.00209608	-0.289009	0.277639	0.600296	0.0139476	-0.539432	0.0310451	0.493187	0.0522344	0.46243	0.071307	-0.0924321	0.733505	-0.348648	0.185685	15395	not_DEG
ENSMUSG00000000942.10	ENSMUSG00000000942	Hoxa4	blue	M2	0.449077	0.0809945	0.851974	2.79726e-05	-0.782085	0.000343911	0.157337	0.560606	0.512906	0.042185	-0.745865	0.000908498	0.701885	0.00243933	0.457885	0.0745038	-0.478217	0.0609737	0.581009	0.0182635	-0.669594	0.00454876	0.615571	0.0111331	0.308517	0.244992	0.252286	0.345856	-0.13092	0.628891	15401	not_DEG
ENSMUSG00000000948.16	ENSMUSG00000000948	Gm38393	grey	NA	0.293608	0.269716	-0.0955315	0.724887	0.140485	0.6038	-0.0709776	0.793931	-0.129096	0.63372	-0.156976	0.561517	-0.130762	0.629307	-0.0404217	0.881845	0.0228885	0.932947	-0.0269112	0.921194	0.0244154	0.928484	-0.0582436	0.830347	-0.25285	0.344743	0.123568	0.648439	-0.125753	0.642607	NA	not_DEG
ENSMUSG00000000957.9	ENSMUSG00000000957	Mmp14	grey	NA	-0.113248	0.676244	0.285538	0.28371	-0.325683	0.218337	0.0402158	0.882443	-0.1314	0.627622	-0.23661	0.377619	-0.144833	0.59253	0.616546	0.01097	0.4504	0.0799945	0.208316	0.438799	-0.0847152	0.755091	0.241504	0.367536	0.54324	0.0296508	-0.233904	0.383259	-0.484219	0.0573495	17387	not_DEG
ENSMUSG00000000958.9	ENSMUSG00000000958	Slc7a7	blue	M2	0.770371	0.000479687	0.810209	0.000141663	-0.785561	0.000310377	0.622083	0.0100788	0.192274	0.475593	-0.695506	0.00277576	0.715594	0.00182732	0.332653	0.208064	-0.577287	0.019204	0.303424	0.253274	-0.31146	0.240285	0.205294	0.445617	0.481048	0.0592439	-0.094722	0.727135	0.197833	0.462675	20540	DEG
ENSMUSG00000000959.6	ENSMUSG00000000959	Oxa1l	black	M7	0.206723	0.442386	0.436672	0.0908121	-0.394494	0.130512	-0.335854	0.203453	0.565517	0.0224267	-0.101	0.709758	0.10871	0.688597	0.616165	0.0110334	0.0315903	0.907542	0.255705	0.339136	-0.706298	0.00222652	0.757178	0.000682637	-0.147889	0.58466	0.525915	0.0363995	-0.636601	0.00801097	69089	not_DEG
ENSMUSG00000000976.13	ENSMUSG00000000976	Heatr6	turquoise	M1	-0.281384	0.29108	-0.844924	3.79863e-05	0.876451	8.44807e-06	-0.185433	0.491728	-0.411544	0.113247	0.643543	0.00714945	-0.419681	0.105597	-0.783314	0.00033173	0.138873	0.608001	-0.585563	0.0171618	0.607008	0.0126495	-0.592985	0.0154776	-0.660741	0.00532914	0.0186911	0.945224	0.429512	0.0968498	217026	not_DEG
ENSMUSG00000000983.13	ENSMUSG00000000983	Wfdc18	turquoise	M1	-0.493389	0.0521231	-0.834629	5.78752e-05	0.869243	1.23161e-05	-0.371509	0.15654	-0.613072	0.0115599	0.543348	0.0296121	-0.566051	0.0222721	-0.534302	0.0330014	0.451507	0.0791649	-0.452803	0.0782012	0.557465	0.0248607	-0.45073	0.079746	-0.4288	0.0974653	-0.0157947	0.953703	0.173318	0.520924	14038	DEG_with_two_fold_change
ENSMUSG00000001016.12	ENSMUSG00000001016	Ilf2	turquoise	M1	-0.602379	0.0135341	-0.886935	4.67434e-06	0.936066	9.87656e-08	-0.607793	0.0125041	-0.459997	0.0730054	0.567605	0.0218265	-0.349674	0.184305	-0.802333	0.000184132	0.083381	0.75884	-0.333664	0.2066	0.308276	0.24538	-0.334774	0.205001	-0.542366	0.0299666	0.279801	0.293918	0.378192	0.148639	67781	DEG
ENSMUSG00000001017.15	ENSMUSG00000001017	Chtop	turquoise	M1	-0.332156	0.208786	-0.859893	1.94614e-05	0.911141	9.24915e-07	-0.474216	0.0634811	-0.307229	0.24707	0.64867	0.00656169	-0.38289	0.14325	-0.766265	0.000536646	0.101701	0.707825	-0.481844	0.0587645	0.394732	0.13026	-0.379764	0.146821	-0.651374	0.00626763	0.289414	0.276934	0.342465	0.19414	66511	not_DEG
ENSMUSG00000001018.15	ENSMUSG00000001018	Snapin	blue	M2	0.34532	0.190205	0.891331	3.58431e-06	-0.876852	8.26722e-06	0.110094	0.684823	0.564875	0.0226138	-0.704091	0.00233097	0.493318	0.0521619	0.724868	0.00148909	-0.249775	0.35084	0.696847	0.00270208	-0.721993	0.00158798	0.69046	0.00306758	0.430782	0.0957584	0.129538	0.632549	-0.440495	0.0877001	20615	not_DEG
ENSMUSG00000001020.8	ENSMUSG00000001020	S100a4	blue	M2	0.447658	0.082077	0.925632	2.7668e-07	-0.893445	3.14206e-06	0.357279	0.174293	0.343959	0.192075	-0.734586	0.00119127	0.783333	0.000331546	0.502373	0.0473535	-0.554042	0.0259548	0.488078	0.0551049	-0.603028	0.0134072	0.524201	0.0371254	0.686097	0.00333947	0.0617797	0.820199	0.021342	0.937469	20198	DEG
ENSMUSG00000001021.12	ENSMUSG00000001021	S100a3	turquoise	M1	-0.695248	0.00279008	-0.875913	8.69615e-06	0.864193	1.58339e-05	-0.412228	0.112589	-0.445202	0.0839747	0.634203	0.00832701	-0.741464	0.00101144	-0.454454	0.076986	0.577077	0.0192581	-0.390664	0.134627	0.554343	0.0258574	-0.474414	0.0633557	-0.479175	0.0603842	-0.129164	0.633539	-0.00538421	0.984211	20197	DEG_with_two_fold_change
ENSMUSG00000001025.8	ENSMUSG00000001025	S100a6	brown	M3	-0.491418	0.0532155	-0.791563	0.000258859	0.738941	0.00107462	0.0339474	0.900674	-0.447116	0.0824927	0.750523	0.000809074	-0.5661	0.0222578	-0.495236	0.0511145	0.456644	0.0753953	-0.771982	0.000458758	0.813149	0.000128061	-0.736936	0.0011271	-0.238495	0.373717	-0.396067	0.128848	0.332421	0.208401	20200	DEG
ENSMUSG00000001027.7	ENSMUSG00000001027	Scn4a	blue	M2	0.520562	0.0387025	0.955122	8.72892e-09	-0.936	9.94696e-08	0.253311	0.343833	0.629279	0.00900691	-0.741807	0.00100307	0.621102	0.0102323	0.645379	0.00693431	-0.4303	0.096172	0.663744	0.00505326	-0.704406	0.00231585	0.629726	0.00894343	0.433658	0.0933196	0.125223	0.64402	-0.289728	0.27639	110880	DEG
ENSMUSG00000001029.15	ENSMUSG00000001029	Icam2	blue	M2	0.56884	0.0214775	0.840354	4.59579e-05	-0.769118	0.000496514	0.0594618	0.826848	0.361947	0.168328	-0.60907	0.0122704	0.623364	0.00988094	0.645678	0.00689979	-0.355856	0.176138	0.420195	0.105126	-0.765136	0.000553248	0.770326	0.000480293	0.33353	0.206795	0.41435	0.110566	-0.292166	0.272185	15896	not_DEG
ENSMUSG00000001034.17	ENSMUSG00000001034	Mapk7	grey	NA	0.202061	0.452968	0.120475	0.656728	-0.027216	0.920304	-0.18841	0.484674	0.0137907	0.959573	-0.0894707	0.741767	0.475171	0.0628762	-0.146666	0.587803	-0.426174	0.0997602	0.00837788	0.975434	-0.307346	0.246881	0.290029	0.275868	0.127854	0.637014	0.506729	0.0451618	0.304641	0.251278	23939	not_DEG
ENSMUSG00000001036.17	ENSMUSG00000001036	Epn2	blue	M2	-0.203352	0.450027	0.344219	0.191716	-0.381129	0.145254	0.0962501	0.722893	-0.182878	0.49782	-0.37092	0.15725	0.01816	0.946779	0.491922	0.0529347	0.237897	0.374952	0.140243	0.604432	-0.155328	0.565686	0.307859	0.246052	0.683561	0.00350624	-0.148651	0.582703	-0.395021	0.129953	13855	not_DEG
ENSMUSG00000001039.12	ENSMUSG00000001039	B9d1	turquoise	M1	-0.540981	0.0304718	-0.912579	8.28303e-07	0.958275	5.28636e-09	-0.526799	0.0360294	-0.452385	0.078511	0.63388	0.00837033	-0.458585	0.0740051	-0.746476	0.000894904	0.204268	0.447943	-0.426438	0.0995276	0.426097	0.099828	-0.422771	0.102791	-0.588965	0.016373	0.176888	0.512238	0.327675	0.215368	27078	not_DEG
ENSMUSG00000001052.15	ENSMUSG00000001052	Sec24b	turquoise	M1	-0.23331	0.384502	-0.495156	0.0511581	0.509929	0.0436004	0.0158009	0.953685	-0.595539	0.0149289	0.21914	0.414821	-0.0812932	0.764718	-0.579035	0.0187577	-0.0598761	0.825659	-0.510216	0.0434628	0.377532	0.149407	-0.383325	0.142757	-0.255	0.340517	0.0159863	0.953142	0.393131	0.131967	99683	not_DEG
ENSMUSG00000001053.15	ENSMUSG00000001053	N4bp3	turquoise	M1	-0.614708	0.0112792	-0.944814	3.60998e-08	0.917564	5.5667e-07	-0.296656	0.264542	-0.536393	0.0321927	0.706655	0.00220997	-0.758628	0.000657384	-0.552179	0.0265657	0.558523	0.0245299	-0.506355	0.0453468	0.706221	0.00223011	-0.599451	0.0141181	-0.409228	0.115492	-0.188805	0.483742	0.095593	0.724716	212706	DEG
ENSMUSG00000001054.9	ENSMUSG00000001054	Rmnd5b	turquoise	M1	-0.650265	0.00638696	-0.970756	4.54e-10	0.951344	1.52149e-08	-0.289696	0.276446	-0.525264	0.0366737	0.70664	0.0022107	-0.639103	0.00769144	-0.698112	0.00263403	0.398349	0.12646	-0.543985	0.0293838	0.695029	0.00280231	-0.658056	0.00558577	-0.450932	0.0795944	-0.16544	0.540323	0.278843	0.295643	66089	DEG
ENSMUSG00000001056.3	ENSMUSG00000001056	Nhp2	turquoise	M1	-0.483807	0.0575931	-0.872222	1.0568e-05	0.843551	4.025e-05	-0.0666912	0.806148	-0.338355	0.199897	0.70683	0.00220193	-0.419976	0.105327	-0.819633	0.000101862	0.113497	0.675568	-0.611177	0.0118922	0.723472	0.00153646	-0.783622	0.000328727	-0.421913	0.103564	-0.237895	0.374958	0.548899	0.0276676	52530	DEG
ENSMUSG00000001062.17	ENSMUSG00000001062	Vps9d1	turquoise	M1	-0.338756	0.19933	-0.565376	0.0224675	0.66287	0.00513237	-0.722332	0.00157602	-0.25498	0.340556	0.405067	0.119605	-0.258003	0.334661	-0.361033	0.169485	0.205903	0.444238	-0.172027	0.524081	-0.0529537	0.845574	0.156016	0.563944	-0.664493	0.00498629	0.600355	0.0139357	-0.0645834	0.812172	72325	not_DEG
ENSMUSG00000001065.14	ENSMUSG00000001065	Zfp276	turquoise	M1	-0.479709	0.0600575	-0.785543	0.00031055	0.762396	0.00059529	-0.358272	0.173012	-0.389911	0.135446	0.751727	0.000784877	-0.717566	0.00175064	-0.283047	0.288116	0.690939	0.00303887	-0.521011	0.038505	0.527423	0.0357699	-0.304791	0.251033	-0.491155	0.0533624	-0.00172494	0.994941	-0.14625	0.588876	57247	not_DEG
ENSMUSG00000001082.12	ENSMUSG00000001082	Mfsd10	turquoise	M1	-0.449849	0.0804098	-0.738098	0.00109642	0.797492	0.000215128	-0.386193	0.139542	-0.377253	0.149733	0.563603	0.0229879	-0.114148	0.673803	-0.793758	0.000241882	-0.0689936	0.799581	-0.510772	0.0431959	0.334135	0.20592	-0.340017	0.197556	-0.411973	0.112833	0.266488	0.318435	0.543955	0.0293944	68294	not_DEG
ENSMUSG00000001089.14	ENSMUSG00000001089	Luzp1	turquoise	M1	-0.636198	0.00806351	-0.927092	2.41769e-07	0.900059	2.043e-06	-0.271016	0.309966	-0.65013	0.00640157	0.667834	0.00469614	-0.755056	0.000721059	-0.501767	0.0476644	0.608304	0.0124102	-0.593244	0.0154214	0.701967	0.00243522	-0.58268	0.017853	-0.427612	0.0984993	-0.208245	0.438958	0.0641915	0.813293	269593	DEG
ENSMUSG00000001098.15	ENSMUSG00000001098	Kctd10	blue	M2	0.180185	0.504277	0.599485	0.0141112	-0.698253	0.00262653	0.549641	0.0274153	0.1655	0.540176	-0.361169	0.169313	0.0932825	0.731137	0.655792	0.0058098	0.151995	0.574153	0.298725	0.261066	-0.0257086	0.924706	0.105674	0.696906	0.752708	0.000765611	-0.533315	0.0333883	-0.312928	0.237957	330171	not_DEG
ENSMUSG00000001100.10	ENSMUSG00000001100	Poldip2	turquoise	M1	-0.318903	0.228633	-0.387481	0.138113	0.42009	0.105222	-0.465388	0.06928	0.309133	0.244001	0.323622	0.221435	-0.0862675	0.750734	-0.495227	0.0511196	-0.133538	0.621983	0.0807343	0.766294	-0.0586008	0.829321	-0.0348215	0.898129	-0.665371	0.00490866	0.307472	0.246677	0.15332	0.570782	67811	not_DEG
ENSMUSG00000001103.7	ENSMUSG00000001103	Sebox	turquoise	M1	-0.367958	0.160851	-0.311098	0.240861	0.416352	0.108681	-0.391568	0.133648	-0.40705	0.117632	-0.166605	0.537435	-0.0542398	0.841867	-0.462108	0.0715302	-0.15592	0.564186	0.161786	0.549431	-0.0492602	0.856237	0.0183665	0.946174	-0.218312	0.416632	0.283359	0.28756	0.0944489	0.727894	NA	not_DEG
ENSMUSG00000001105.15	ENSMUSG00000001105	Ift20	turquoise	M1	-0.45725	0.0749589	-0.666453	0.0048144	0.681323	0.00365885	-0.25821	0.33426	-0.289203	0.277302	0.463175	0.070792	-0.132489	0.624747	-0.758317	0.000662729	-0.023319	0.931689	-0.266974	0.31752	0.421721	0.103738	-0.497284	0.0500131	-0.38608	0.139667	-0.0382791	0.88807	0.625734	0.00952303	55978	not_DEG
ENSMUSG00000001119.7	ENSMUSG00000001119	Col6a1	blue	M2	0.567964	0.0217245	0.812326	0.000131755	-0.754519	0.000731058	0.330206	0.211634	0.245128	0.360168	-0.708536	0.00212449	0.851722	2.82877e-05	0.345185	0.19039	-0.628023	0.0091873	0.331633	0.209548	-0.550073	0.0272695	0.412743	0.112096	0.4746	0.0632375	0.153715	0.569777	0.219926	0.413108	12833	DEG
ENSMUSG00000001120.15	ENSMUSG00000001120	Pcbp3	grey	NA	-0.641085	0.00744556	-0.309445	0.243502	0.315522	0.23388	-0.150289	0.578511	-0.657546	0.00563565	0.00880722	0.974176	-0.18011	0.504458	-0.173816	0.519708	0.265334	0.320615	-0.291083	0.274049	0.227936	0.395856	-0.0759609	0.779784	0.323685	0.221339	-0.0701126	0.796393	-0.00891864	0.973849	59093	not_DEG
ENSMUSG00000001123.15	ENSMUSG00000001123	Lgals9	blue	M2	0.695192	0.00279323	0.892718	3.28865e-06	-0.844002	3.94944e-05	0.402272	0.122425	0.385826	0.13995	-0.672067	0.00434804	0.717715	0.00174494	0.525774	0.0364586	-0.490538	0.0537085	0.362635	0.167461	-0.54422	0.0292998	0.468236	0.0673688	0.386005	0.139751	0.101144	0.709361	-0.012561	0.963175	16859	DEG
ENSMUSG00000001127.12	ENSMUSG00000001127	Araf	blue	M2	0.431978	0.0947394	0.743831	0.000954949	-0.686519	0.00331236	-0.0794411	0.769943	0.607432	0.0125708	-0.581063	0.0182501	0.482918	0.0581217	0.535833	0.032408	-0.291441	0.273432	0.626614	0.0093929	-0.756981	0.000686137	0.755794	0.000707497	0.0651115	0.810662	0.41853	0.106656	-0.390022	0.135325	11836	not_DEG
ENSMUSG00000001128.7	ENSMUSG00000001128	Cfp	blue	M2	0.729853	0.00132954	0.871016	1.12488e-05	-0.88016	6.89513e-06	0.686785	0.00329535	0.35433	0.178132	-0.639829	0.00760068	0.572645	0.0204291	0.548495	0.027806	-0.383453	0.142613	0.301701	0.256113	-0.286768	0.28155	0.212513	0.429418	0.482845	0.058165	-0.236472	0.377905	-0.0286231	0.916197	18636	DEG_with_two_fold_change
ENSMUSG00000001131.11	ENSMUSG00000001131	Timp1	yellow	M4	0.319435	0.227814	0.507177	0.0449406	-0.526316	0.0362314	0.685365	0.00338692	0.232759	0.385659	-0.409359	0.115365	0.607166	0.01262	0.0166274	0.951265	-0.536735	0.0320622	-0.0327702	0.904104	-0.0152563	0.95528	-0.168911	0.531737	0.261563	0.327797	-0.348152	0.186354	0.432759	0.0940771	21857	not_DEG
ENSMUSG00000001134.9	ENSMUSG00000001134	Uxt	turquoise	M1	-0.675788	0.00405951	-0.76585	0.000542699	0.762783	0.000589195	-0.473299	0.0640665	-0.126154	0.641536	0.685874	0.00335389	-0.356952	0.174716	-0.582947	0.017788	0.194615	0.470133	-0.361408	0.169011	0.326397	0.217269	-0.392607	0.132529	-0.495183	0.0511433	0.0512548	0.850476	0.329807	0.212221	22294	not_DEG
ENSMUSG00000001138.13	ENSMUSG00000001138	Cnnm3	turquoise	M1	-0.248071	0.354245	-0.0317019	0.907217	0.0606514	0.823434	-0.670047	0.00451143	-0.0923005	0.733871	0.129014	0.633936	-0.31426	0.235858	0.520367	0.0387882	0.537198	0.0318857	0.0227309	0.933408	-0.427552	0.0985514	0.644512	0.00703521	-0.00482739	0.985844	0.503291	0.0468849	-0.711871	0.00197957	94218	not_DEG
ENSMUSG00000001143.13	ENSMUSG00000001143	Lman2l	blue	M2	0.418675	0.106523	0.576432	0.0194253	-0.49303	0.0523206	-0.22685	0.398172	0.253326	0.343805	-0.498795	0.0492125	0.484517	0.0571738	0.381552	0.144772	-0.393225	0.131866	0.575632	0.019634	-0.786234	0.000304213	0.713216	0.00192341	0.0626254	0.817776	0.543522	0.0295495	-0.199923	0.457864	214895	not_DEG
ENSMUSG00000001150.6	ENSMUSG00000001150	Mcm3ap	turquoise	M1	-0.437834	0.0898581	-0.796713	0.000220496	0.779917	0.000366298	-0.343393	0.192856	-0.497171	0.0500734	0.662412	0.00517421	-0.468299	0.067327	-0.497916	0.0496773	0.42421	0.101501	-0.539046	0.0311889	0.496632	0.0503621	-0.398666	0.12613	-0.462955	0.0709441	0.0381881	0.888335	0.23786	0.37503	54387	not_DEG
ENSMUSG00000001151.9	ENSMUSG00000001151	Pcnt	black	M7	0.254574	0.341351	0.465198	0.0694091	-0.444401	0.0846007	-0.297429	0.263241	0.518388	0.0396686	-0.170391	0.528095	0.0538656	0.842946	0.742405	0.000988652	0.176786	0.512486	0.184844	0.493127	-0.661212	0.00528509	0.730424	0.00131221	-0.0977462	0.718748	0.440916	0.0873619	-0.698357	0.00262105	18541	not_DEG
ENSMUSG00000001156.9	ENSMUSG00000001156	Mxd1	brown	M3	-0.160199	0.553407	-0.511111	0.0430344	0.39163	0.13358	0.51065	0.0432543	-0.301819	0.255919	0.545951	0.0286876	-0.68452	0.00344243	-0.179708	0.505427	0.580473	0.0183965	-0.586429	0.0169581	0.962206	2.67216e-09	-0.840566	4.55603e-05	-0.0760409	0.779558	-0.797061	0.000218084	0.0373649	0.890728	17119	not_DEG
ENSMUSG00000001157.13	ENSMUSG00000001157	Gmcl1	turquoise	M1	-0.581241	0.0182061	-0.962014	2.76745e-09	0.977226	8.02282e-11	-0.507415	0.0448236	-0.544804	0.0290922	0.680112	0.00374367	-0.663934	0.00503619	-0.630035	0.00889989	0.433991	0.0930401	-0.457599	0.0747086	0.51779	0.0399374	-0.42602	0.0998957	-0.556973	0.0250159	0.0959339	0.72377	0.110143	0.684688	23885	DEG
ENSMUSG00000001158.13	ENSMUSG00000001158	Snrnp27	red	M5	-0.285757	0.283323	-0.514613	0.0413887	0.468154	0.0674234	-0.299038	0.260542	0.352187	0.180956	0.691614	0.00299879	-0.52907	0.0350915	-0.164951	0.54154	0.408984	0.115731	-0.284762	0.285078	0.303253	0.253553	-0.288598	0.278353	-0.510399	0.0433746	-0.0650656	0.810793	-0.0760658	0.779487	66618	not_DEG
ENSMUSG00000001166.17	ENSMUSG00000001166	Oas1c	blue	M2	0.482534	0.0583505	0.954849	9.10013e-09	-0.959935	3.99626e-09	0.360683	0.16993	0.431968	0.0947473	-0.752055	0.00077838	0.496966	0.0501832	0.764041	0.00056975	-0.242443	0.365619	0.645621	0.00690633	-0.571403	0.0207667	0.564005	0.022869	0.614561	0.0113041	-0.0622247	0.818924	-0.375816	0.151417	114643	not_DEG
ENSMUSG00000001173.15	ENSMUSG00000001173	Ocrl	pink	M8	0.534481	0.0329315	0.607887	0.0124867	-0.509338	0.0438856	0.317394	0.230965	0.0285055	0.91654	-0.712387	0.00195785	0.821699	9.45214e-05	0.0151585	0.955566	-0.725344	0.00147321	0.226896	0.398073	-0.410382	0.11437	0.263062	0.324931	0.202668	0.451584	0.215478	0.422854	0.366452	0.162703	320634	not_DEG
ENSMUSG00000001175.13	ENSMUSG00000001175	Calm1	yellow	M4	0.50497	0.0460374	0.290762	0.274601	-0.301542	0.256377	0.712119	0.0019691	0.0502297	0.853436	-0.347503	0.187232	0.452071	0.078744	-0.243595	0.363275	-0.547749	0.0280623	0.123404	0.648878	0.241722	0.36709	-0.45338	0.0777745	0.16025	0.553278	-0.457946	0.0744603	0.628112	0.00917444	12313	DEG
ENSMUSG00000001211.14	ENSMUSG00000001211	Agpat3	tan	M12	-0.183853	0.495489	0.244118	0.362212	-0.353027	0.179846	0.564038	0.0228593	-0.263026	0.325	-0.211168	0.432414	-0.0012228	0.996414	0.278024	0.297123	0.113207	0.676356	-0.0588565	0.828586	0.250827	0.348747	-0.244371	0.3617	0.778252	0.000384295	-0.672835	0.00428715	0.012914	0.962141	28169	not_DEG
ENSMUSG00000001227.11	ENSMUSG00000001227	Sema6b	blue	M2	0.46232	0.0713828	0.829129	7.16528e-05	-0.759738	0.00063856	0.213188	0.42792	0.34032	0.19713	-0.780327	0.000361967	0.906019	1.35027e-06	0.270534	0.310862	-0.711142	0.00201053	0.496071	0.0506636	-0.679698	0.00377301	0.55012	0.0272536	0.344842	0.19086	0.288636	0.278287	0.136836	0.613326	20359	not_DEG
ENSMUSG00000001228.14	ENSMUSG00000001228	Uhrf1	turquoise	M1	-0.453086	0.077992	-0.831672	6.49771e-05	0.875748	8.77314e-06	-0.444921	0.0841936	-0.289882	0.276124	0.589739	0.0161975	-0.295034	0.267288	-0.847041	3.47075e-05	-0.0454019	0.867401	-0.345179	0.190398	0.357678	0.173777	-0.438661	0.0891834	-0.604906	0.0130454	0.198591	0.460928	0.471044	0.0655221	18140	DEG_with_two_fold_change
ENSMUSG00000001229.7	ENSMUSG00000001229	Dpp9	turquoise	M1	-0.0368833	0.892129	-0.25014	0.350113	0.331446	0.20982	-0.246337	0.357728	-0.0965706	0.722004	0.0622684	0.818799	0.450944	0.079586	-0.753661	0.000747253	-0.678883	0.00383139	0.00499583	0.98535	-0.0935335	0.730439	-0.117523	0.664677	-0.205496	0.445159	0.398179	0.126636	0.804623	0.000170818	224897	not_DEG
ENSMUSG00000001240.13	ENSMUSG00000001240	Ramp2	blue	M2	0.723893	0.00152203	0.904847	1.46785e-06	-0.844031	3.94467e-05	0.291216	0.273819	0.443143	0.0855904	-0.701238	0.00247187	0.825677	8.16229e-05	0.451533	0.0791451	-0.616025	0.0110569	0.493161	0.0522485	-0.654467	0.00594425	0.554582	0.0257799	0.392397	0.132754	0.24621	0.357982	0.0632343	0.816032	54409	DEG
ENSMUSG00000001247.16	ENSMUSG00000001247	Lsr	turquoise	M1	-0.635294	0.00818202	-0.55227	0.0265357	0.484712	0.0570595	0.0225157	0.934037	-0.556266	0.0252399	0.203982	0.448594	-0.559636	0.0241855	-0.338714	0.199389	0.389455	0.135944	-0.0701985	0.796149	0.586483	0.0169455	-0.566244	0.0222163	0.0589873	0.82821	-0.522543	0.0378376	0.0335937	0.901705	54135	not_DEG
ENSMUSG00000001248.14	ENSMUSG00000001248	Gramd1a	black	M7	0.151305	0.575914	0.654535	0.00593725	-0.588647	0.0164454	-0.19573	0.467541	0.234514	0.381983	-0.49323	0.0522107	0.566365	0.0221814	0.47173	0.0650772	-0.312602	0.238474	0.401495	0.123217	-0.804076	0.000173927	0.856719	2.25654e-05	0.329493	0.212682	0.540215	0.0307543	-0.288073	0.279267	52857	not_DEG
ENSMUSG00000001249.14	ENSMUSG00000001249	Hpn	blue	M2	0.500158	0.048498	0.910204	9.92849e-07	-0.916738	5.95566e-07	0.391894	0.133296	0.448281	0.0815999	-0.662353	0.00517955	0.580781	0.0183199	0.646321	0.00682598	-0.323279	0.221953	0.493061	0.0523039	-0.51409	0.0416314	0.51856	0.0395915	0.657895	0.00560153	-0.0199279	0.941605	-0.22025	0.412402	15451	not_DEG
ENSMUSG00000001270.8	ENSMUSG00000001270	Ckb	grey	NA	0.0419199	0.877496	-0.0427948	0.874958	0.126321	0.641092	-0.118327	0.662508	-0.321746	0.224279	-0.246014	0.358379	0.567436	0.0218748	-0.554671	0.025751	-0.638802	0.00772938	0.142915	0.597491	-0.127506	0.63794	-0.010941	0.967922	0.181483	0.50116	0.318281	0.229593	0.704402	0.00231601	12709	not_DEG
ENSMUSG00000001280.12	ENSMUSG00000001280	Sp1	turquoise	M1	-0.477048	0.0616986	-0.784844	0.000317067	0.769447	0.000492051	-0.228872	0.393866	-0.656019	0.00578707	0.523165	0.0375691	-0.602	0.0136086	-0.399909	0.124844	0.473137	0.0641702	-0.685833	0.00335652	0.571421	0.0207619	-0.489946	0.0540424	-0.22747	0.396848	-0.11024	0.684423	0.0932155	0.731324	20683	not_DEG
ENSMUSG00000001281.9	ENSMUSG00000001281	Itgb7	blue	M2	0.635532	0.00815073	0.927759	2.27106e-07	-0.929852	1.8592e-07	0.613388	0.0115053	0.325727	0.21827	-0.717728	0.00174443	0.588643	0.0164464	0.603432	0.0133287	-0.376982	0.15005	0.425967	0.0999425	-0.375534	0.151749	0.348695	0.185622	0.661639	0.0052454	-0.174069	0.519092	-0.110384	0.684032	16421	DEG
ENSMUSG00000001285.12	ENSMUSG00000001285	Myg1	turquoise	M1	-0.162667	0.547228	-0.530766	0.0344033	0.617571	0.0108006	-0.594504	0.0151494	-0.154727	0.56721	0.490755	0.0535868	-0.0206586	0.939468	-0.536805	0.0320355	-0.110548	0.683584	-0.350817	0.182777	-0.0414823	0.878766	0.0471231	0.862418	-0.541407	0.0303159	0.613979	0.0114037	0.328837	0.213649	60315	not_DEG
ENSMUSG00000001288.14	ENSMUSG00000001288	Rarg	grey	NA	-0.652971	0.00609892	-0.180214	0.504209	0.117731	0.664115	-0.177742	0.51017	-0.244099	0.362251	0.130377	0.630326	-0.276275	0.300297	0.0868072	0.749221	0.377563	0.149371	-0.0157928	0.953709	0.115955	0.668909	0.0182291	0.946576	0.435579	0.0917155	-0.17446	0.518137	-0.206078	0.443841	19411	DEG
ENSMUSG00000001289.12	ENSMUSG00000001289	Pfdn5	green	M6	0.0407045	0.881024	0.331653	0.209519	-0.389216	0.136205	-0.0787239	0.771968	0.451721	0.0790051	0.176484	0.513219	-0.179124	0.506834	0.766266	0.000536624	0.414369	0.110548	-0.00893017	0.973815	-0.297267	0.263512	0.476163	0.0622515	0.292838	0.271033	0.0579474	0.831198	-0.679028	0.00382091	56612	not_DEG
ENSMUSG00000001300.16	ENSMUSG00000001300	Efnb2	turquoise	M1	-0.565702	0.022373	-0.778413	0.000382524	0.747159	0.000879915	-0.305232	0.250314	-0.596514	0.0147235	0.680319	0.00372907	-0.66544	0.00490266	-0.306548	0.248173	0.610789	0.0119611	-0.594964	0.0150511	0.556664	0.0251135	-0.348515	0.185865	-0.118901	0.660963	-0.0701728	0.796222	-0.0430534	0.874208	13642	DEG
ENSMUSG00000001305.5	ENSMUSG00000001305	Rrp15	turquoise	M1	-0.336812	0.202086	-0.68967	0.00311546	0.715936	0.00181383	-0.0979964	0.718055	-0.35509	0.177137	0.381576	0.144743	-0.0346665	0.89858	-0.969034	6.74484e-10	-0.291343	0.273601	-0.359043	0.172022	0.478387	0.060869	-0.631881	0.00864245	-0.377342	0.149629	-0.0250709	0.926569	0.79167	0.000258009	67223	not_DEG
ENSMUSG00000001313.12	ENSMUSG00000001313	Rnd2	turquoise	M1	-0.561627	0.0235786	-0.905021	1.44991e-06	0.830767	6.72911e-05	-0.191595	0.477183	-0.398015	0.126807	0.802042	0.000185888	-0.747613	0.000870062	-0.483516	0.0577657	0.580065	0.0184984	-0.57965	0.0186025	0.752383	0.00077194	-0.671484	0.00439473	-0.348906	0.185337	-0.311379	0.240413	0.144505	0.593377	11858	not_DEG
ENSMUSG00000001323.17	ENSMUSG00000001323	Srr	blue	M2	0.402075	0.122625	0.834151	5.89784e-05	-0.865023	1.5204e-05	0.252793	0.344856	0.613575	0.0114731	-0.5871	0.0168017	0.544929	0.0290478	0.621249	0.0102092	-0.30206	0.255521	0.497986	0.0496398	-0.592436	0.0155976	0.487082	0.055678	0.343803	0.192289	-0.00538513	0.984208	-0.219067	0.414981	27364	not_DEG
ENSMUSG00000001333.9	ENSMUSG00000001333	Sync	blue	M2	0.512488	0.0423815	0.968122	8.24469e-10	-0.947003	2.73542e-08	0.292912	0.270907	0.592898	0.0154967	-0.75679	0.000689547	0.671477	0.00439527	0.614032	0.0113945	-0.47472	0.0631612	0.657943	0.00559682	-0.695113	0.00279763	0.613738	0.0114449	0.450549	0.0798827	0.107272	0.692529	-0.23466	0.381677	68828	not_DEG
ENSMUSG00000001334.9	ENSMUSG00000001334	Fndc5	blue	M2	0.743086	0.000972445	0.857601	2.16634e-05	-0.859468	1.98552e-05	0.418499	0.106685	0.7559	0.000705561	-0.531192	0.034232	0.490511	0.053724	0.610853	0.0119497	-0.350681	0.182958	0.408307	0.116394	-0.482973	0.0580889	0.413728	0.111156	0.241084	0.368397	0.0161462	0.952674	-0.251362	0.347686	384061	DEG
ENSMUSG00000001348.14	ENSMUSG00000001348	Acp5	brown	M3	-0.089999	0.740291	-0.226504	0.398912	0.113029	0.676839	0.237678	0.375405	-0.0522483	0.847609	0.320857	0.225635	-0.455497	0.0762254	0.0677226	0.803205	0.486602	0.0559556	0.0393482	0.884963	0.524969	0.0367987	-0.486264	0.0561522	0.0332872	0.902597	-0.626113	0.00946685	-0.0026363	0.992269	11433	not_DEG
ENSMUSG00000001349.4	ENSMUSG00000001349	Cnn1	blue	M2	-0.151831	0.574572	0.235625	0.379667	-0.203484	0.449726	-0.374296	0.153211	-0.0872257	0.748049	-0.149268	0.581122	0.232645	0.385897	0.279199	0.295001	-0.100971	0.709836	0.156028	0.563914	-0.522527	0.0378445	0.600248	0.0139573	0.523054	0.0376169	0.436408	0.0910297	-0.205928	0.444181	12797	not_DEG
ENSMUSG00000001366.14	ENSMUSG00000001366	Fbxo9	blue	M2	0.521033	0.0384955	0.915313	6.68093e-07	-0.919713	4.65399e-07	0.400173	0.124572	0.57653	0.0193996	-0.670339	0.00448754	0.534297	0.0330034	0.615347	0.0111708	-0.379716	0.146876	0.632324	0.00858157	-0.544305	0.0292695	0.517834	0.0399177	0.515551	0.0409564	-0.0118679	0.965206	-0.301207	0.256931	71538	not_DEG
ENSMUSG00000001376.17	ENSMUSG00000001376	Vps50	yellow	M4	0.525672	0.0365016	0.0231257	0.932254	-0.0510394	0.851098	0.679511	0.00378633	0.119267	0.659976	0.0135417	0.960302	-0.0499248	0.854317	-0.16894	0.531665	-0.105358	0.697773	-0.210535	0.433827	0.482599	0.0583115	-0.534185	0.033047	-0.287221	0.280755	-0.446312	0.0831134	0.217538	0.418326	73288	not_DEG
ENSMUSG00000001380.6	ENSMUSG00000001380	Hars	brown	M3	-0.0203343	0.940417	-0.344899	0.190781	0.283246	0.287761	0.631081	0.00875319	-0.165565	0.540014	0.249324	0.351739	-0.0733531	0.78718	-0.619633	0.0104658	-0.180024	0.504664	-0.417036	0.108043	0.777663	0.00039083	-0.90287	1.68607e-06	-0.0711896	0.793328	-0.658991	0.00549527	0.669298	0.00457327	15115	not_DEG
ENSMUSG00000001383.8	ENSMUSG00000001383	Zmat2	brown	M3	-0.25258	0.345276	-0.746298	0.000898851	0.701572	0.00245504	-0.0717189	0.791823	-0.252876	0.344692	0.665558	0.00489231	-0.481362	0.0590542	-0.59882	0.0142466	0.244831	0.360768	-0.348872	0.185383	0.680098	0.00374469	-0.701858	0.00244065	-0.342193	0.194518	-0.292631	0.271388	0.424818	0.10096	66492	not_DEG
ENSMUSG00000001403.13	ENSMUSG00000001403	Ube2c	turquoise	M1	-0.30821	0.245486	-0.783479	0.000330123	0.817498	0.000109945	-0.424776	0.100997	-0.219268	0.414542	0.702634	0.00240208	-0.413843	0.111047	-0.630723	0.00880319	0.0941678	0.728675	-0.474775	0.0631266	0.323823	0.221131	-0.342465	0.19414	-0.620524	0.0103238	0.243747	0.362965	0.246043	0.358321	68612	not_DEG
ENSMUSG00000001415.10	ENSMUSG00000001415	Smg5	turquoise	M1	-0.407916	0.116779	-0.819457	0.000102512	0.794473	0.000236557	-0.021185	0.937928	-0.322587	0.223001	0.611401	0.0118526	-0.351748	0.181538	-0.829344	7.10675e-05	0.106256	0.695309	-0.549646	0.0274138	0.723215	0.00154529	-0.776291	0.000406417	-0.522771	0.0377392	-0.240835	0.368906	0.577898	0.019047	229512	not_DEG
ENSMUSG00000001416.13	ENSMUSG00000001416	Cct3	turquoise	M1	-0.483086	0.0580216	-0.880102	6.91753e-06	0.878319	7.63261e-06	-0.179865	0.505048	-0.407694	0.116997	0.624909	0.00964653	-0.336885	0.201981	-0.910659	9.5936e-07	0.0230366	0.932514	-0.504485	0.0462809	0.630912	0.00877683	-0.705038	0.00228569	-0.497642	0.0498229	-0.105308	0.697908	0.611461	0.011842	12462	DEG
ENSMUSG00000001418.13	ENSMUSG00000001418	Glmp	green	M6	0.440166	0.0879647	0.115705	0.669586	-0.20765	0.440296	0.526633	0.0360988	-0.048281	0.859068	0.198326	0.461539	-0.354223	0.178272	0.507702	0.0446826	0.481043	0.0592471	-0.407238	0.117447	0.372361	0.155517	-0.219436	0.414175	0.203443	0.449819	-0.456365	0.0755965	-0.325122	0.219177	56700	not_DEG
ENSMUSG00000001419.17	ENSMUSG00000001419	Mef2d	blue	M2	0.344243	0.191683	0.903849	1.57478e-06	-0.911539	8.97229e-07	0.261265	0.328368	0.538731	0.0313071	-0.691213	0.00302256	0.486584	0.0559665	0.725097	0.00148144	-0.230801	0.389782	0.607874	0.0124892	-0.62771	0.00923258	0.605337	0.0129635	0.443309	0.0854591	0.0131394	0.96148	-0.413504	0.11137	17261	not_DEG
ENSMUSG00000001420.13	ENSMUSG00000001420	Tmem79	brown	M3	0.0393642	0.884917	-0.155163	0.566104	0.0180459	0.947113	0.788717	0.000282326	-0.133948	0.620904	0.225396	0.401285	-0.380024	0.146522	-0.0808505	0.765966	0.253268	0.343919	-0.312752	0.238236	0.804286	0.00017273	-0.767771	0.000515142	0.242627	0.365245	-0.896937	2.51224e-06	0.105947	0.696157	71913	not_DEG
ENSMUSG00000001424.14	ENSMUSG00000001424	Snd1	grey	NA	-0.297499	0.263121	-0.086302	0.750638	0.140829	0.602906	-0.255185	0.340153	-0.0251045	0.926471	0.0186698	0.945287	0.349338	0.184757	-0.356374	0.175465	-0.454816	0.0767214	0.0145493	0.957351	-0.234081	0.382889	0.0396962	0.883952	-0.0185819	0.945544	0.257822	0.335012	0.455424	0.0762782	56463	not_DEG
ENSMUSG00000001435.14	ENSMUSG00000001435	Col18a1	brown	M3	-0.467055	0.0681567	-0.862023	1.75861e-05	0.817945	0.000108211	0.018535	0.945681	-0.532053	0.033888	0.737174	0.00112076	-0.574038	0.0200552	-0.611493	0.0118363	0.420435	0.104907	-0.737257	0.00111855	0.853835	2.57352e-05	-0.783559	0.000329347	-0.336518	0.202504	-0.369242	0.159284	0.378285	0.148532	12822	DEG
ENSMUSG00000001436.15	ENSMUSG00000001436	Slc19a1	turquoise	M1	-0.458311	0.0742003	-0.807284	0.000156365	0.833377	6.07987e-05	-0.268646	0.314383	-0.381739	0.144558	0.523353	0.0374883	-0.208809	0.437691	-0.936608	9.31875e-08	-0.117874	0.663728	-0.417404	0.1077	0.458659	0.0739525	-0.525735	0.0364751	-0.503591	0.0467327	0.0996512	0.71348	0.583688	0.0176088	20509	not_DEG
ENSMUSG00000001440.5	ENSMUSG00000001440	Kpnb1	turquoise	M1	-0.452638	0.0783231	-0.819238	0.00010332	0.840998	4.47573e-05	-0.199723	0.458324	-0.45902	0.0736963	0.50724	0.0449097	-0.206231	0.443497	-0.936774	9.15364e-08	-0.107118	0.692951	-0.504605	0.0462205	0.523742	0.0373214	-0.625629	0.00953872	-0.479309	0.0603019	0.00424064	0.987564	0.661858	0.00522513	16211	DEG
ENSMUSG00000001441.13	ENSMUSG00000001441	Npepps	blue	M2	0.610024	0.012098	0.809848	0.00014341	-0.867497	1.34494e-05	0.609664	0.0121629	0.340533	0.196831	-0.472663	0.0644749	0.299403	0.259931	0.760636	0.000623669	-0.0496391	0.855142	0.22174	0.409167	-0.248672	0.353042	0.312334	0.238896	0.558579	0.0245126	-0.256008	0.338544	-0.3588	0.172334	19155	not_DEG
ENSMUSG00000001445.10	ENSMUSG00000001445	Mrpl10	turquoise	M1	-0.00456801	0.986604	-0.37708	0.149934	0.391406	0.133823	-0.0429185	0.874599	-0.0125648	0.963164	0.354605	0.177772	0.200276	0.457054	-0.686864	0.00329034	-0.432006	0.0947151	-0.233748	0.383585	0.214417	0.425198	-0.429047	0.0972514	-0.296637	0.264574	0.0554977	0.838244	0.794188	0.000238669	107732	not_DEG
ENSMUSG00000001467.5	ENSMUSG00000001467	Cyp51	turquoise	M1	-0.400052	0.124697	-0.415503	0.109478	0.346349	0.1888	0.270248	0.311394	-0.342957	0.193458	0.137569	0.611408	-0.0192732	0.943521	-0.697796	0.00265093	-0.22231	0.407932	-0.0883822	0.744811	0.565152	0.0225328	-0.720288	0.00164908	0.173666	0.520075	-0.500648	0.0482431	0.695738	0.00276289	13121	not_DEG
ENSMUSG00000001472.16	ENSMUSG00000001472	Tcf25	yellow	M4	0.547259	0.0282317	0.388816	0.136644	-0.460406	0.0727178	0.774896	0.000422787	0.246468	0.357465	-0.0356614	0.895684	-0.0496896	0.854996	0.47046	0.0659033	0.189666	0.481713	-0.297434	0.263231	0.282875	0.288421	-0.167814	0.534445	0.149903	0.579497	-0.492333	0.052706	-0.249333	0.351721	66855	not_DEG
ENSMUSG00000001473.6	ENSMUSG00000001473	Tubb6	brown	M3	-0.205674	0.444756	-0.469951	0.0662364	0.415529	0.109453	0.335634	0.203768	-0.123167	0.64951	0.394006	0.131031	-0.00610363	0.982102	-0.752911	0.000761658	-0.234823	0.381337	-0.36173	0.168603	0.630424	0.00884508	-0.787764	0.000290567	-0.235212	0.380527	-0.42751	0.0985879	0.764774	0.000558654	67951	not_DEG
ENSMUSG00000001482.14	ENSMUSG00000001482	Def8	brown	M3	-0.179529	0.505858	-0.538339	0.0314542	0.427049	0.0989915	0.414784	0.110156	-0.0729377	0.788359	0.539812	0.0309037	-0.473989	0.0636255	-0.495967	0.0507194	0.149958	0.579355	-0.334774	0.205001	0.816686	0.000113154	-0.88551	5.0828e-06	-0.180402	0.503755	-0.680968	0.00368361	0.341839	0.19501	23854	not_DEG
ENSMUSG00000001493.9	ENSMUSG00000001493	Meox1	grey	NA	0.300052	0.25885	0.177747	0.510159	-0.202096	0.452889	0.281708	0.2905	0.136427	0.614397	-0.133202	0.622867	0.536187	0.0322718	-0.238543	0.373619	-0.497197	0.05006	-0.053431	0.844198	-0.00871755	0.974439	-0.193426	0.472903	0.0940675	0.728954	-0.088465	0.744579	0.656502	0.00573883	17285	not_DEG
ENSMUSG00000001504.10	ENSMUSG00000001504	Irx2	turquoise	M1	-0.550074	0.0272691	-0.782406	0.00034069	0.827124	7.7314e-05	-0.762976	0.000586175	-0.319478	0.227748	0.663748	0.00505295	-0.557974	0.0247012	-0.400794	0.123935	0.415067	0.109888	-0.316932	0.231683	0.134995	0.618153	0.00642254	0.981167	-0.609829	0.0121331	0.442321	0.0862416	-0.142024	0.599801	16372	DEG
ENSMUSG00000001506.10	ENSMUSG00000001506	Col1a1	blue	M2	0.423259	0.102351	0.706146	0.00223359	-0.60449	0.0131249	-0.207611	0.440385	0.27649	0.299908	-0.653359	0.00605846	0.795692	0.000227703	0.324033	0.220814	-0.611947	0.0117564	0.571258	0.0208064	-0.897301	2.45332e-06	0.786796	0.000299135	0.234514	0.381984	0.627474	0.00926698	0.013287	0.961048	12842	DEG
ENSMUSG00000001507.16	ENSMUSG00000001507	Itga3	red	M5	0.00688487	0.979811	-0.511665	0.0427709	0.450939	0.0795895	0.244433	0.361575	-0.171985	0.524185	0.662449	0.00517078	-0.384595	0.141327	-0.338555	0.199613	0.210163	0.434658	-0.767566	0.000518023	0.630782	0.00879501	-0.569963	0.0211637	-0.231453	0.388405	-0.246304	0.357794	0.238487	0.373735	16400	not_DEG
ENSMUSG00000001508.15	ENSMUSG00000001508	Sgca	blue	M2	0.466923	0.0682449	0.933906	1.2391e-07	-0.932759	1.39333e-07	0.283388	0.287509	0.666806	0.00478392	-0.672355	0.00432511	0.545282	0.0289233	0.677821	0.00390846	-0.359175	0.171854	0.658827	0.00551105	-0.656251	0.00576382	0.593293	0.0154106	0.420478	0.104868	0.0486939	0.857874	-0.347941	0.186639	20391	DEG
ENSMUSG00000001510.8	ENSMUSG00000001510	Dlx3	turquoise	M1	-0.642929	0.00722247	-0.948178	2.3456e-08	0.933632	1.27461e-07	-0.373332	0.154358	-0.486016	0.056296	0.702881	0.00238991	-0.761733	0.000605855	-0.551933	0.0266471	0.541505	0.0302799	-0.482003	0.0586688	0.63314	0.00847035	-0.548493	0.0278067	-0.511635	0.0427848	-0.122722	0.650704	0.0546459	0.840697	13393	DEG_with_two_fold_change
ENSMUSG00000001517.14	ENSMUSG00000001517	Foxm1	turquoise	M1	-0.477833	0.0612111	-0.852838	2.69154e-05	0.890349	3.80695e-06	-0.463953	0.0702582	-0.352917	0.179991	0.633703	0.00839422	-0.431309	0.0953086	-0.713507	0.00191145	0.114095	0.673947	-0.473223	0.0641152	0.363577	0.166278	-0.395225	0.129737	-0.612344	0.0116868	0.202005	0.453098	0.282924	0.288334	14235	DEG
ENSMUSG00000001518.12	ENSMUSG00000001518	Itfg2	turquoise	M1	-0.51689	0.0403448	-0.523247	0.0375341	0.59518	0.0150051	-0.708603	0.0021215	-0.0737798	0.785969	0.273438	0.305491	0.091688	0.735579	-0.671922	0.00435964	-0.262085	0.326797	-0.000319673	0.999063	-0.151609	0.575138	-0.00204118	0.994014	-0.48577	0.0564396	0.51292	0.0421782	0.448104	0.0817352	101142	not_DEG
ENSMUSG00000001520.12	ENSMUSG00000001520	Nrip2	blue	M2	0.192807	0.474348	0.716189	0.0018039	-0.714862	0.00185647	-0.0328039	0.904005	0.292529	0.271562	-0.604938	0.0130392	0.387622	0.137958	0.698968	0.00258882	-0.0502909	0.853259	0.576301	0.0194593	-0.635933	0.00809811	0.659405	0.00545559	0.449619	0.0805835	0.150908	0.576929	-0.406694	0.117985	60345	not_DEG
ENSMUSG00000001521.12	ENSMUSG00000001521	Tulp3	turquoise	M1	-0.659613	0.00543577	-0.895576	2.7436e-06	0.937144	8.79389e-08	-0.656623	0.0057268	-0.506841	0.0451063	0.626613	0.00939297	-0.5522	0.0265589	-0.579211	0.0187132	0.401556	0.123155	-0.406715	0.117965	0.344958	0.190701	-0.241473	0.367601	-0.541003	0.0304637	0.255505	0.339528	0.0820336	0.762632	22158	DEG
ENSMUSG00000001524.14	ENSMUSG00000001524	Gtf2h4	turquoise	M1	-0.497105	0.0501091	-0.850607	2.97181e-05	0.872438	1.04501e-05	-0.541483	0.030288	-0.248452	0.353482	0.686143	0.00333652	-0.329119	0.213233	-0.769857	0.000486529	0.0400356	0.882966	-0.38736	0.138247	0.303888	0.252512	-0.364637	0.164955	-0.568736	0.0215068	0.25846	0.333777	0.422396	0.103128	14885	not_DEG
ENSMUSG00000001525.10	ENSMUSG00000001525	Tubb5	turquoise	M1	-0.418652	0.106544	-0.805533	0.000165757	0.85891	2.03819e-05	-0.468765	0.067018	-0.341055	0.196102	0.592966	0.0154818	-0.268223	0.315174	-0.789001	0.000279906	-0.0280372	0.917907	-0.385395	0.140431	0.31297	0.237891	-0.379273	0.147387	-0.588826	0.0164047	0.251645	0.347124	0.460325	0.0727749	22154	DEG
ENSMUSG00000001542.6	ENSMUSG00000001542	Ell2	brown	M3	-0.0539426	0.842724	-0.571366	0.0207768	0.468575	0.0671441	0.50306	0.0470026	-0.250278	0.349837	0.568974	0.02144	-0.608958	0.0122907	-0.358291	0.172988	0.418643	0.106552	-0.628171	0.00916592	0.97383	2.10338e-10	-0.913487	7.7184e-07	-0.223252	0.405896	-0.713658	0.00190524	0.207069	0.441606	192657	not_DEG
ENSMUSG00000001552.14	ENSMUSG00000001552	Jup	brown	M3	-0.268584	0.314498	-0.471856	0.0649954	0.343646	0.192506	0.508746	0.0441731	-0.332395	0.208438	0.482342	0.0584653	-0.648432	0.00658813	-0.167406	0.535453	0.534826	0.0327974	-0.513166	0.0420628	0.923908	3.23296e-07	-0.816025	0.000115823	0.121682	0.65349	-0.831253	6.60401e-05	0.0524786	0.846945	16480	not_DEG
ENSMUSG00000001555.10	ENSMUSG00000001555	Fkbp10	pink	M8	0.257814	0.335029	0.663977	0.00503235	-0.570239	0.0210872	0.0597598	0.825993	0.142765	0.597881	-0.71545	0.00183303	0.971064	4.21896e-10	0.0434224	0.873138	-0.797295	0.000216477	0.428197	0.097989	-0.650747	0.00633482	0.483931	0.0575198	0.406466	0.118211	0.359348	0.171631	0.398279	0.126533	14230	not_DEG
ENSMUSG00000001569.10	ENSMUSG00000001569	Nom1	turquoise	M1	-0.481849	0.0587611	-0.877207	8.10984e-06	0.872054	1.06607e-05	-0.248748	0.35289	-0.314872	0.234898	0.682342	0.00358874	-0.429602	0.0967722	-0.791158	0.000262094	0.16244	0.547794	-0.534493	0.032927	0.570748	0.0209466	-0.581333	0.0181833	-0.671977	0.00435522	-0.00890101	0.973901	0.372894	0.15488	433864	not_DEG
ENSMUSG00000001576.14	ENSMUSG00000001576	Ergic1	pink	M8	0.337152	0.201602	0.72047	0.00164246	-0.651867	0.00621515	0.253278	0.343898	0.220311	0.41227	-0.780099	0.000364371	0.977621	7.10531e-11	0.0120987	0.96453	-0.875985	8.66255e-06	0.491725	0.0530444	-0.569511	0.0212895	0.353234	0.179572	0.428506	0.0977202	0.190448	0.479874	0.4495	0.0806734	67458	not_DEG
ENSMUSG00000001583.13	ENSMUSG00000001583	Tnk1	blue	M2	0.0761589	0.779224	0.715684	0.00182376	-0.732662	0.00124598	0.042536	0.875708	0.271448	0.309165	-0.538937	0.0312298	0.399812	0.124944	0.652417	0.00615702	-0.132064	0.625869	0.50515	0.0459471	-0.590843	0.0159499	0.619142	0.0105447	0.746495	0.0008945	0.0701516	0.796282	-0.33987	0.197762	83813	not_DEG
ENSMUSG00000001588.12	ENSMUSG00000001588	Acap1	blue	M2	0.602048	0.013599	0.938858	7.28011e-08	-0.931183	1.63173e-07	0.460905	0.0723685	0.366166	0.163056	-0.774469	0.000427912	0.621035	0.0102428	0.596274	0.0147739	-0.396144	0.128767	0.607282	0.0125985	-0.489748	0.054154	0.454386	0.0770359	0.637185	0.00793553	-0.0709071	0.794132	-0.130157	0.630908	216859	not_DEG
ENSMUSG00000001604.14	ENSMUSG00000001604	Tcea3	blue	M2	0.527734	0.0356408	0.95057	1.6958e-08	-0.951167	1.55988e-08	0.324619	0.219932	0.650774	0.00633192	-0.678256	0.00387674	0.559411	0.0242548	0.701245	0.0024715	-0.345199	0.19037	0.605568	0.0129197	-0.620516	0.010325	0.571407	0.0207657	0.501893	0.0475999	0.0278854	0.91835	-0.313712	0.236721	21401	DEG
ENSMUSG00000001627.11	ENSMUSG00000001627	Ifrd1	brown	M3	-0.170545	0.527717	-0.193209	0.473408	0.123385	0.648929	0.576938	0.0192941	-0.0770359	0.776741	0.0617824	0.820191	0.0534049	0.844274	-0.501406	0.0478506	-0.186345	0.489562	-0.218728	0.415721	0.601117	0.0137835	-0.749402	0.00083214	-0.0599421	0.825469	-0.654023	0.00598985	0.58426	0.0174715	15982	not_DEG
ENSMUSG00000001630.13	ENSMUSG00000001630	Stk38l	blue	M2	0.00830408	0.975651	0.725873	0.00145572	-0.707605	0.00216649	0.0613084	0.82155	0.113206	0.676357	-0.798662	0.000207264	0.609629	0.0121691	0.382725	0.143437	-0.445847	0.0834729	0.702802	0.00239378	-0.640918	0.00746605	0.561849	0.0235117	0.746086	0.00090357	0.096143	0.72319	-0.0971968	0.720269	232533	not_DEG
ENSMUSG00000001632.16	ENSMUSG00000001632	Brpf1	turquoise	M1	-0.467161	0.0680858	-0.87513	9.06799e-06	0.874054	9.60057e-06	-0.0636831	0.814748	-0.534766	0.0328208	0.619403	0.0105027	-0.456472	0.0755188	-0.774637	0.000425887	0.235116	0.380726	-0.643325	0.00717526	0.763403	0.000579541	-0.747825	0.000865508	-0.480056	0.0598462	-0.220358	0.412166	0.471754	0.0650617	78783	not_DEG
ENSMUSG00000001642.18	ENSMUSG00000001642	Akr1b3	blue	M2	0.433215	0.0936924	0.754832	0.000725215	-0.698205	0.00262912	-0.0222464	0.934824	0.629345	0.00899765	-0.513298	0.0420011	0.763273	0.000581561	0.36344	0.16645	-0.616929	0.0109063	0.495958	0.0507242	-0.806653	0.000159698	0.63808	0.00782085	0.155432	0.565422	0.416376	0.108659	0.0356844	0.895617	11677	not_DEG
ENSMUSG00000001655.6	ENSMUSG00000001655	Hoxc13	turquoise	M1	-0.63659	0.00801247	-0.893539	3.12342e-06	0.917738	5.48753e-07	-0.59616	0.0147978	-0.495646	0.0508925	0.615334	0.0111731	-0.694767	0.00281703	-0.49646	0.0504544	0.50468	0.0461828	-0.350313	0.18345	0.404678	0.119996	-0.298553	0.261353	-0.541042	0.0304495	0.133863	0.621129	-0.0424922	0.875835	15422	DEG_with_two_fold_change
ENSMUSG00000001657.7	ENSMUSG00000001657	Hoxc8	grey	NA	0.233336	0.384448	0.28002	0.293523	-0.264497	0.322201	-0.0256323	0.924929	0.000336816	0.999012	-0.360539	0.170113	0.2506	0.349198	0.12314	0.649582	-0.225239	0.401622	0.444066	0.0848635	-0.240043	0.370531	0.206255	0.443442	0.454767	0.0767571	0.0961799	0.723088	0.0700906	0.796456	15426	not_DEG
ENSMUSG00000001661.5	ENSMUSG00000001661	Hoxc6	black	M7	0.425133	0.10068	0.539704	0.0309437	-0.476783	0.0618639	-0.353241	0.179563	0.463391	0.070644	-0.258603	0.333498	0.175668	0.515199	0.691817	0.00298681	0.0195941	0.942582	0.371506	0.156544	-0.774069	0.000432748	0.888994	4.13345e-06	-0.00486894	0.985722	0.637309	0.00791953	-0.665951	0.00485798	15425	not_DEG
ENSMUSG00000001663.10	ENSMUSG00000001663	Gstt1	blue	M2	0.721464	0.00160673	0.864259	1.57833e-05	-0.888615	4.2289e-06	0.464168	0.0701111	0.513067	0.0421091	-0.501568	0.0477672	0.395548	0.129395	0.788007	0.000288446	-0.122748	0.650633	0.402979	0.121707	-0.386662	0.13902	0.391413	0.133815	0.477734	0.0612728	-0.134681	0.618978	-0.297589	0.26297	14871	DEG
ENSMUSG00000001665.10	ENSMUSG00000001665	Gstt3	blue	M2	-0.0403496	0.882054	0.49301	0.0523317	-0.503596	0.0467302	-0.228793	0.394033	0.240314	0.369974	-0.271487	0.309092	0.201116	0.455129	0.635344	0.0081755	0.119701	0.65881	0.455711	0.0760698	-0.555635	0.0254412	0.641013	0.00745442	0.473541	0.0639119	0.190201	0.480456	-0.399232	0.125543	103140	not_DEG
ENSMUSG00000001666.8	ENSMUSG00000001666	Ddt	grey	NA	-0.200172	0.457293	0.219304	0.414463	-0.247484	0.355421	-0.354156	0.17836	0.633522	0.00841863	0.0893489	0.742108	0.178303	0.508815	0.215241	0.423379	-0.139213	0.607113	0.45101	0.0795366	-0.508421	0.0443312	0.440502	0.0876948	0.0553782	0.838588	0.270818	0.310334	-0.184455	0.494055	13202	not_DEG
ENSMUSG00000001672.14	ENSMUSG00000001672	Marveld3	turquoise	M1	-0.498977	0.0491167	-0.474637	0.0632139	0.545002	0.029022	-0.825582	8.19131e-05	-0.371771	0.156225	0.30978	0.242964	-0.431417	0.0952167	-0.0480353	0.859779	0.46873	0.0670409	-0.0584661	0.829707	-0.138908	0.607909	0.336382	0.202699	-0.270236	0.311415	0.529418	0.0349494	-0.373647	0.153983	73608	not_DEG
ENSMUSG00000001674.11	ENSMUSG00000001674	Ddx18	turquoise	M1	-0.475071	0.0629392	-0.881973	6.22839e-06	0.863647	1.62605e-05	-0.156024	0.563923	-0.410913	0.113855	0.642848	0.00723217	-0.382027	0.14423	-0.877703	7.89376e-06	0.0507457	0.851946	-0.494548	0.0514882	0.647734	0.00666597	-0.727793	0.00139368	-0.457446	0.0748186	-0.152259	0.573481	0.583183	0.0177309	66942	not_DEG
ENSMUSG00000001687.15	ENSMUSG00000001687	Ubl3	blue	M2	0.63388	0.00837036	0.80477	0.000169992	-0.856275	2.30303e-05	0.781951	0.000345257	0.443176	0.0855644	-0.555077	0.0256203	0.396267	0.128637	0.532326	0.0337795	-0.297856	0.262522	0.328928	0.213514	-0.148395	0.58336	0.0903054	0.739436	0.486467	0.0560341	-0.407279	0.117407	-0.1468	0.58746	24109	DEG
ENSMUSG00000001700.9	ENSMUSG00000001700	Gramd3	brown	M3	0.0988092	0.715806	-0.259666	0.331446	0.133323	0.62255	0.704465	0.00231299	-0.232789	0.385596	0.330348	0.211426	-0.550138	0.0272472	-0.00488993	0.98566	0.480353	0.0596656	-0.441248	0.0870963	0.877157	8.1316e-06	-0.788376	0.00028525	0.0698654	0.797097	-0.879672	7.08463e-06	0.00871403	0.974449	107022	not_DEG
ENSMUSG00000001707.7	ENSMUSG00000001707	Eef1e1	turquoise	M1	-0.255246	0.340035	-0.632258	0.00859064	0.654657	0.00592476	-0.0115807	0.966047	-0.248343	0.3537	0.361723	0.168611	0.00694443	0.979637	-0.963234	2.20927e-09	-0.344652	0.191121	-0.354715	0.177627	0.493967	0.0518061	-0.662014	0.00521076	-0.379314	0.14734	-0.0694734	0.798214	0.817178	0.000111199	66143	not_DEG
ENSMUSG00000001729.14	ENSMUSG00000001729	Akt1	purple	M10	-0.248145	0.354095	-0.211985	0.430593	0.256655	0.337283	0.131233	0.628064	-0.0995588	0.713735	0.108856	0.688199	0.390914	0.134356	-0.658949	0.0054993	-0.480854	0.0593616	-0.366265	0.162934	0.205755	0.444574	-0.347051	0.187845	-0.118802	0.661229	-0.0050056	0.985321	0.756306	0.000698212	11651	not_DEG
ENSMUSG00000001739.14	ENSMUSG00000001739	Cldn15	grey	NA	-0.49589	0.0507607	-0.150868	0.57703	0.201225	0.45488	-0.822071	9.32483e-05	0.0508613	0.851612	0.142273	0.599156	-0.117104	0.665808	0.173287	0.520999	0.238215	0.374296	0.142488	0.598597	-0.499887	0.0486392	0.531442	0.0341318	-0.239488	0.371672	0.564175	0.0228192	-0.373945	0.153629	60363	not_DEG
ENSMUSG00000001741.12	ENSMUSG00000001741	Il16	blue	M2	0.605211	0.0129873	0.951221	1.54815e-08	-0.941269	5.52938e-08	0.470256	0.066037	0.310232	0.242241	-0.778665	0.000379756	0.703284	0.00237015	0.620019	0.010404	-0.431282	0.0953315	0.431953	0.0947602	-0.527309	0.0358172	0.453838	0.0774372	0.630199	0.00887668	-0.0403922	0.881931	-0.0708393	0.794325	16170	not_DEG
ENSMUSG00000001750.15	ENSMUSG00000001750	Tcirg1	blue	M2	0.809287	0.000146165	0.66853	0.00463739	-0.631993	0.00862702	0.53348	0.0333235	0.248339	0.353707	-0.435181	0.0920466	0.487217	0.0556004	0.450066	0.0802461	-0.256509	0.337566	0.00692871	0.979683	-0.20229	0.452447	0.208208	0.439041	0.192293	0.475548	-0.0200383	0.941283	-0.00122336	0.996412	27060	DEG
ENSMUSG00000001751.9	ENSMUSG00000001751	Naglu	blue	M2	0.712759	0.00194235	0.427741	0.0983863	-0.434281	0.0927972	0.241105	0.368353	0.216154	0.421367	-0.0690738	0.799352	0.167967	0.534066	0.522237	0.0379704	0.0361924	0.894139	0.0476532	0.860884	-0.188401	0.484696	0.241622	0.367296	0.0871621	0.748227	0.0547162	0.840495	-0.169574	0.530103	27419	not_DEG
ENSMUSG00000001755.12	ENSMUSG00000001755	Coasy	turquoise	M1	-0.524939	0.0368113	-0.568208	0.0216557	0.624495	0.00970894	-0.688112	0.00321163	-0.346667	0.188367	0.429968	0.0964568	-0.0266171	0.922053	-0.533482	0.0333225	-0.038839	0.886443	-0.187328	0.487233	-0.0489603	0.857104	0.045616	0.866781	-0.223624	0.405094	0.494088	0.0517398	0.3666	0.162521	71743	not_DEG
ENSMUSG00000001761.7	ENSMUSG00000001761	Smo	turquoise	M1	-0.595228	0.014995	-0.927222	2.38851e-07	0.945198	3.44124e-08	-0.536257	0.032245	-0.597858	0.0144439	0.628515	0.00911628	-0.634738	0.00825569	-0.603276	0.0133591	0.428825	0.0974438	-0.370757	0.157447	0.469809	0.0663301	-0.371233	0.156873	-0.490045	0.0539865	0.111732	0.680362	0.103213	0.703661	319757	DEG
ENSMUSG00000001763.14	ENSMUSG00000001763	Tspan33	turquoise	M1	-0.690489	0.00306585	-0.818605	0.000105692	0.763835	0.000572889	-0.258647	0.333414	-0.461882	0.071687	0.686707	0.00330036	-0.807008	0.000157813	-0.336074	0.203138	0.68605	0.00334252	-0.383637	0.142405	0.647056	0.00674244	-0.507766	0.0446515	-0.306853	0.247678	-0.303722	0.252784	-0.0749121	0.782757	232670	DEG
ENSMUSG00000001767.5	ENSMUSG00000001767	Crnkl1	turquoise	M1	-0.51388	0.0417292	-0.949214	2.0419e-08	0.921978	3.83239e-07	-0.228904	0.393799	-0.444486	0.0845337	0.770649	0.000476026	-0.681014	0.00368037	-0.658875	0.00550646	0.444306	0.0846747	-0.558746	0.0244605	0.732411	0.00125327	-0.669872	0.00452584	-0.567299	0.0219138	-0.193082	0.473706	0.245488	0.35944	66877	not_DEG
ENSMUSG00000001768.15	ENSMUSG00000001768	Rin2	magenta	M9	-0.294627	0.26798	-0.578275	0.0189506	0.519418	0.0392084	-0.0621913	0.81902	-0.403272	0.121411	0.574127	0.0200314	-0.792764	0.000249448	0.0454768	0.867184	0.8539	2.56599e-05	-0.506811	0.0451211	0.637199	0.00793369	-0.440953	0.0873325	-0.227929	0.395872	-0.382681	0.143487	-0.245509	0.359398	74030	not_DEG
ENSMUSG00000001774.7	ENSMUSG00000001774	Chordc1	grey	NA	0.492339	0.052703	-0.126271	0.641225	0.180594	0.503293	0.0157665	0.953786	-0.140851	0.602849	6.5368e-05	0.999808	0.183823	0.495562	-0.459241	0.0735398	-0.402335	0.122361	0.121442	0.654133	0.0611611	0.821972	-0.129057	0.633821	-0.268407	0.31483	0.239642	0.371355	0.439718	0.0883262	66917	not_DEG
ENSMUSG00000001783.3	ENSMUSG00000001783	Rtcb	turquoise	M1	-0.456125	0.07577	-0.831752	6.47778e-05	0.882646	5.9949e-06	-0.479347	0.0602787	-0.338748	0.199341	0.674926	0.0041249	-0.377387	0.149577	-0.726324	0.00144097	0.131484	0.6274	-0.481461	0.058995	0.378993	0.147711	-0.306134	0.248845	-0.512979	0.0421506	0.286549	0.281933	0.294714	0.267831	28088	not_DEG
ENSMUSG00000001785.11	ENSMUSG00000001785	Pwp1	turquoise	M1	-0.45254	0.0783957	-0.83228	6.3462e-05	0.846677	3.52539e-05	-0.172509	0.522902	-0.381823	0.144463	0.535634	0.0324844	-0.262821	0.325391	-0.916976	5.84139e-07	-0.0581823	0.830523	-0.487703	0.0553201	0.573064	0.020316	-0.681355	0.00365668	-0.526818	0.0360216	-0.0643448	0.812854	0.624491	0.00970947	103136	not_DEG
ENSMUSG00000001786.14	ENSMUSG00000001786	Fbxo7	turquoise	M1	-0.539806	0.0309058	-0.913677	7.6042e-07	0.944271	3.86067e-08	-0.650812	0.00632788	-0.43768	0.089984	0.71019	0.00205159	-0.557281	0.0249186	-0.612301	0.0116943	0.330793	0.210775	-0.450528	0.0798979	0.320404	0.226327	-0.248199	0.353987	-0.621811	0.0101211	0.314336	0.235739	0.113559	0.6754	69754	not_DEG
ENSMUSG00000001794.13	ENSMUSG00000001794	Capns1	yellow	M4	0.40359	0.12109	0.32994	0.212025	-0.404615	0.120058	0.724847	0.00148979	0.348725	0.185581	0.0596806	0.82622	0.271002	0.309992	0.132597	0.624464	-0.20123	0.454868	-0.200389	0.456796	0.246499	0.357401	-0.321306	0.224949	0.252206	0.346015	-0.493812	0.0518909	0.324955	0.219427	12336	not_DEG
ENSMUSG00000001802.16	ENSMUSG00000001802	Lrp3	blue	M2	0.678936	0.00382756	0.914925	6.89075e-07	-0.866975	1.38047e-05	0.255575	0.339391	0.475872	0.0624343	-0.761874	0.000603593	0.79575	0.000227289	0.485243	0.0567479	-0.579261	0.0187005	0.59474	0.0150988	-0.69565	0.00276776	0.581152	0.0182281	0.32185	0.22412	0.234884	0.381211	-0.0336422	0.901563	435965	DEG
ENSMUSG00000001829.16	ENSMUSG00000001829	Clpb	blue	M2	0.401591	0.123118	0.68994	0.00309904	-0.737341	0.00111634	0.427167	0.0988877	0.713007	0.00193205	-0.463363	0.0706631	0.536084	0.0323116	0.272627	0.306986	-0.566934	0.0220181	0.531176	0.0342386	-0.380767	0.145668	0.160939	0.551549	0.35282	0.180119	-0.167202	0.535959	0.0810918	0.765286	20480	not_DEG
ENSMUSG00000001833.16	ENSMUSG00000001833	2017-09-07	purple	M10	0.0704169	0.795527	-0.282084	0.289829	0.328509	0.214132	0.285965	0.282958	-0.427629	0.0984842	-0.0563046	0.835922	0.241994	0.366536	-0.701844	0.00244136	-0.420273	0.105055	-0.257741	0.33517	0.440561	0.0876475	-0.603026	0.0134076	-0.0356354	0.89576	-0.199308	0.459279	0.830033	6.92171e-05	235072	not_DEG
ENSMUSG00000001844.10	ENSMUSG00000001844	Zdhhc4	blue	M2	-0.212522	0.429398	0.463635	0.0704757	-0.44936	0.08078	-0.143553	0.595838	0.395928	0.128995	-0.262477	0.326047	0.432232	0.0945237	0.310051	0.242532	-0.214178	0.425726	0.380615	0.145843	-0.563738	0.0229479	0.57021	0.0210954	0.259268	0.332214	0.256158	0.338252	-0.179054	0.507003	72881	not_DEG
ENSMUSG00000001847.14	ENSMUSG00000001847	Rac1	blue	M2	0.651312	0.00627423	0.534095	0.0330823	-0.533313	0.0333891	0.695421	0.00278046	0.225115	0.401886	-0.311352	0.240456	0.514542	0.0414218	0.162875	0.546708	-0.46637	0.0686169	-0.16763	0.534899	-0.0258023	0.924432	-0.0702915	0.795884	0.28923	0.277254	-0.197726	0.462924	0.287779	0.27978	19353	not_DEG
ENSMUSG00000001855.15	ENSMUSG00000001855	Nup214	turquoise	M1	-0.454758	0.0767634	-0.873506	9.8818e-06	0.863761	1.6171e-05	-0.280402	0.292837	-0.705422	0.0022675	0.576708	0.0193536	-0.556937	0.0250272	-0.601033	0.0138002	0.364262	0.165422	-0.571085	0.020854	0.573482	0.0202038	-0.526769	0.0360417	-0.449849	0.0804095	-0.0446183	0.869671	0.242615	0.365268	227720	not_DEG
ENSMUSG00000001864.13	ENSMUSG00000001864	Aif1l	blue	M2	0.37795	0.14892	0.81479	0.000120952	-0.851575	2.84731e-05	0.689214	0.00314334	0.248307	0.353771	-0.730445	0.00131156	0.486189	0.0561958	0.458064	0.0743763	-0.360579	0.170062	0.524896	0.0368296	-0.212232	0.430042	0.135123	0.617818	0.692642	0.00293853	-0.425793	0.100096	-0.0622522	0.818845	108897	not_DEG
ENSMUSG00000001865.2	ENSMUSG00000001865	Cpa3	blue	M2	0.475769	0.062499	0.777246	0.000395513	-0.818044	0.000107828	0.807932	0.000153	0.122113	0.652335	-0.676994	0.00396929	0.487645	0.0553537	0.447981	0.0818291	-0.29094	0.274295	0.300025	0.258895	-0.0705461	0.795159	0.0393871	0.88485	0.687116	0.00327434	-0.475629	0.0625876	0.0200056	0.941378	12873	DEG
ENSMUSG00000001870.15	ENSMUSG00000001870	Ltbp1	blue	M2	0.219224	0.414639	0.675017	0.004118	-0.58746	0.0167183	-0.160899	0.55165	0.175998	0.514398	-0.522574	0.0378242	0.590896	0.0159381	0.501334	0.0478877	-0.363482	0.166398	0.302617	0.254601	-0.794671	0.0002351	0.828831	7.24724e-05	0.498254	0.0494978	0.54532	0.0289098	-0.243748	0.362963	268977	not_DEG
ENSMUSG00000001891.16	ENSMUSG00000001891	Ugp2	blue	M2	0.512955	0.0421618	0.913878	7.48552e-07	-0.899642	2.10093e-06	0.180958	0.502419	0.65969	0.00542838	-0.669023	0.00459619	0.52882	0.0351937	0.718693	0.00170797	-0.326449	0.217192	0.600957	0.0138153	-0.725454	0.00146955	0.652854	0.00611122	0.328306	0.214433	0.15586	0.564337	-0.395503	0.129443	216558	DEG
ENSMUSG00000001909.15	ENSMUSG00000001909	Trmt1	turquoise	M1	-0.177387	0.51103	-0.490202	0.0538976	0.531532	0.0340958	-0.45489	0.0766674	0.275753	0.30125	0.639354	0.00766	-0.23845	0.373811	-0.374216	0.153307	0.0583321	0.830092	-0.38767	0.137904	0.0167374	0.950943	0.00340425	0.990017	-0.814498	0.000122192	0.455928	0.0759123	0.00765821	0.977544	212528	not_DEG
ENSMUSG00000001910.4	ENSMUSG00000001910	Nacc1	turquoise	M1	-0.297872	0.262496	-0.769718	0.000488403	0.772292	0.000454817	-0.00190888	0.994402	-0.476943	0.0617641	0.45426	0.0771275	-0.248229	0.353928	-0.915212	6.73516e-07	-0.0996731	0.713419	-0.420566	0.104788	0.649733	0.00644483	-0.751417	0.000791042	-0.427232	0.0988312	-0.180357	0.503865	0.664578	0.00497871	66830	not_DEG
ENSMUSG00000001911.16	ENSMUSG00000001911	Nfix	blue	M2	0.364753	0.16481	0.894752	2.89225e-06	-0.837012	5.26356e-05	0.0343121	0.899612	0.371138	0.156987	-0.733033	0.00123526	0.629976	0.0089081	0.649255	0.00649721	-0.38244	0.14376	0.641034	0.00745186	-0.801668	0.000188156	0.80456	0.000171178	0.599495	0.0141091	0.322987	0.222394	-0.317145	0.231353	18032	not_DEG
ENSMUSG00000001918.17	ENSMUSG00000001918	Slc1a5	blue	M2	0.48161	0.0589052	0.895742	2.7145e-06	-0.863713	1.62089e-05	0.0878276	0.746363	0.488054	0.055119	-0.76816	0.000509698	0.728842	0.00136071	0.517148	0.0402274	-0.516462	0.0405395	0.817075	0.000111606	-0.784729	0.000318149	0.685209	0.00339709	0.436407	0.09103	0.260442	0.32995	-0.130654	0.629595	20514	DEG
ENSMUSG00000001924.15	ENSMUSG00000001924	Uba1	brown	M3	-0.355256	0.17692	-0.764635	0.000560742	0.69377	0.00287349	0.231675	0.387938	-0.406021	0.118654	0.611093	0.0119071	-0.498345	0.0494498	-0.675042	0.00411607	0.207882	0.439775	-0.600077	0.0139916	0.876552	8.4021e-06	-0.913505	7.70751e-07	-0.268021	0.315553	-0.520149	0.0388845	0.470003	0.0662022	22201	not_DEG
ENSMUSG00000001930.17	ENSMUSG00000001930	Vwf	blue	M2	0.455435	0.0762701	0.896426	2.59716e-06	-0.933499	1.29215e-07	0.489348	0.054381	0.346809	0.188174	-0.62653	0.00940529	0.456685	0.0753653	0.778064	0.000386374	-0.138321	0.609443	0.36693	0.162114	-0.412334	0.112487	0.427151	0.0989021	0.657563	0.00563399	-0.199984	0.457725	-0.303537	0.253087	22371	not_DEG
ENSMUSG00000001942.7	ENSMUSG00000001942	Siae	blue	M2	0.586461	0.0169507	0.911937	8.70299e-07	-0.915288	6.69431e-07	0.365787	0.163525	0.284894	0.284844	-0.663727	0.00505477	0.47311	0.0641876	0.81038	0.000140841	-0.180044	0.504617	0.4443	0.0846794	-0.534178	0.0330498	0.547076	0.0282952	0.642794	0.00723865	-0.0268501	0.921372	-0.33802	0.20037	22619	not_DEG
ENSMUSG00000001943.7	ENSMUSG00000001943	Vsig2	blue	M2	0.23488	0.381218	0.657438	0.00564624	-0.569252	0.0213621	-0.228541	0.394569	0.254874	0.340762	-0.499113	0.049045	0.564164	0.0228223	0.559876	0.0241116	-0.250807	0.348787	0.308615	0.244835	-0.794388	0.000237187	0.823853	8.73429e-05	0.322984	0.222399	0.541224	0.0303829	-0.282175	0.289667	57276	not_DEG
ENSMUSG00000001946.13	ENSMUSG00000001946	Esam	blue	M2	0.189974	0.480989	0.802816	0.000181255	-0.760283	0.000629483	0.0522249	0.847676	0.27254	0.307147	-0.692482	0.00294781	0.722905	0.00155604	0.521146	0.0384459	-0.382797	0.143355	0.438081	0.0896557	-0.703733	0.00234828	0.66918	0.00458313	0.565366	0.0224705	0.242094	0.366331	-0.101787	0.707588	69524	not_DEG
ENSMUSG00000001948.9	ENSMUSG00000001948	Spa17	blue	M2	0.14874	0.582475	0.516365	0.0405833	-0.421001	0.104392	-0.251966	0.34649	0.34585	0.18948	-0.345284	0.190255	0.624058	0.00977513	0.251974	0.346473	-0.508043	0.0445157	0.375716	0.151534	-0.74722	0.000878584	0.643985	0.00709719	0.24492	0.360589	0.535137	0.0326765	0.0336384	0.901574	20686	not_DEG
ENSMUSG00000001962.8	ENSMUSG00000001962	Fam50a	turquoise	M1	-0.0705482	0.795153	-0.604766	0.0130722	0.62402	0.00978082	-0.121891	0.652929	-0.351923	0.181307	0.504571	0.0462378	-0.271355	0.309338	-0.601912	0.0136259	-0.00670823	0.980329	-0.333659	0.206608	0.463153	0.0708077	-0.467374	0.0679432	-0.168634	0.532419	-0.000140044	0.999589	0.468778	0.0670095	108160	not_DEG
ENSMUSG00000001964.14	ENSMUSG00000001964	Emd	turquoise	M1	-0.434082	0.0929637	-0.733408	0.00122452	0.697592	0.00266182	0.0989363	0.715455	-0.355051	0.177188	0.54506	0.0290015	-0.219708	0.413583	-0.837367	5.18905e-05	-0.0582204	0.830413	-0.587542	0.0166993	0.708225	0.00213845	-0.821707	9.44948e-05	-0.2476	0.355187	-0.332212	0.208704	0.710993	0.00201691	13726	not_DEG
ENSMUSG00000001983.7	ENSMUSG00000001983	Taco1	greenyellow	M11	0.497847	0.049714	0.585506	0.0171751	-0.591784	0.015741	0.0613363	0.82147	0.822599	9.14654e-05	-0.266711	0.318015	0.323603	0.221464	0.439599	0.0884229	-0.330923	0.210584	0.358359	0.172901	-0.574304	0.0199844	0.456988	0.0751474	-0.05239	0.8472	0.238469	0.373772	-0.30309	0.253822	70207	not_DEG
ENSMUSG00000001985.9	ENSMUSG00000001985	Grik3	turquoise	M1	-0.704627	0.00230525	-0.836084	5.46279e-05	0.874337	9.45783e-06	-0.671919	0.00435984	-0.548559	0.0277838	0.539319	0.0310871	-0.62517	0.00960737	-0.420176	0.105144	0.516902	0.0403392	-0.351773	0.181506	0.299276	0.260143	-0.176792	0.51247	-0.468335	0.0673032	0.212134	0.430262	-0.0834122	0.758753	14807	DEG_with_two_fold_change
ENSMUSG00000001986.16	ENSMUSG00000001986	Gria3	grey	NA	0.373276	0.154424	0.145917	0.589732	-0.0700097	0.796686	-0.336467	0.202577	0.0707395	0.794609	-0.192128	0.475934	0.448254	0.0816208	-0.0668499	0.805695	-0.42044	0.104903	0.131325	0.62782	-0.509698	0.0437117	0.353511	0.179208	-0.281354	0.291133	0.589497	0.0162521	0.233752	0.383576	53623	not_DEG
ENSMUSG00000001995.8	ENSMUSG00000001995	Sipa1l2	turquoise	M1	-0.422879	0.102693	-0.868337	1.28938e-05	0.787637	0.000291679	-0.15209	0.573913	-0.4614	0.0720225	0.759138	0.000648684	-0.703196	0.00237445	-0.481261	0.0591153	0.506929	0.0450628	-0.592357	0.015615	0.703382	0.00236538	-0.626554	0.00940161	-0.358059	0.173287	-0.24082	0.368936	0.138971	0.607745	244668	not_DEG
ENSMUSG00000001998.15	ENSMUSG00000001998	Ap4e1	turquoise	M1	-0.333261	0.207182	-0.835814	5.52184e-05	0.819333	0.00010297	-0.0808265	0.766034	-0.70011	0.0025294	0.487605	0.0553768	-0.63575	0.00812212	-0.562187	0.02341	0.457734	0.0746123	-0.568374	0.0216087	0.744395	0.000941875	-0.663276	0.00509553	-0.470363	0.0659667	-0.237903	0.374941	0.187576	0.486646	108011	not_DEG
ENSMUSG00000001999.15	ENSMUSG00000001999	Blvra	blue	M2	0.745602	0.00091439	0.521478	0.0383008	-0.448091	0.0817454	0.347397	0.187376	0.134575	0.619255	-0.397479	0.127366	0.528605	0.0352819	0.208077	0.439336	-0.432013	0.0947095	0.107271	0.692533	-0.251505	0.347403	0.164025	0.543843	0.103038	0.704143	0.108733	0.688537	0.213986	0.426152	109778	not_DEG
ENSMUSG00000002006.12	ENSMUSG00000002006	Pdzd4	turquoise	M1	-0.506674	0.0451886	-0.828077	7.45796e-05	0.84831	3.2858e-05	-0.448656	0.0813143	-0.594465	0.0151579	0.684829	0.00342201	-0.504855	0.0460949	-0.520976	0.0385203	0.388964	0.136481	-0.54008	0.0308044	0.449733	0.0804972	-0.296816	0.264272	-0.290912	0.274342	0.158974	0.556483	0.175193	0.516353	245469	not_DEG
ENSMUSG00000002007.5	ENSMUSG00000002007	Srpk3	blue	M2	0.536019	0.0323362	0.925309	2.8495e-07	-0.904061	1.55154e-06	0.230661	0.390077	0.647359	0.00670816	-0.681542	0.00364373	0.588346	0.0165144	0.622741	0.00997683	-0.428593	0.0976453	0.710373	0.00204365	-0.700305	0.0025194	0.62815	0.00916887	0.361486	0.168912	0.139625	0.60604	-0.303036	0.253911	56504	DEG
ENSMUSG00000002010.17	ENSMUSG00000002010	Idh3g	blue	M2	0.57158	0.0207184	0.92923	1.97441e-07	-0.917878	5.42465e-07	0.23973	0.371175	0.736004	0.00115219	-0.626316	0.00943677	0.578292	0.0189463	0.675176	0.00410584	-0.384972	0.140904	0.636063	0.00808106	-0.688376	0.00319517	0.605208	0.0129879	0.340935	0.196269	0.124139	0.646913	-0.295761	0.266055	15929	DEG
ENSMUSG00000002012.13	ENSMUSG00000002012	Pnck	blue	M2	0.483424	0.0578207	0.878858	7.41003e-06	-0.858481	2.07943e-05	0.141642	0.600793	0.529829	0.0347821	-0.613096	0.0115559	0.517461	0.0400857	0.742939	0.000975917	-0.22618	0.399605	0.558843	0.0244306	-0.664632	0.00497396	0.683867	0.00348573	0.518454	0.0396388	0.178935	0.507288	-0.378875	0.147847	93843	not_DEG
ENSMUSG00000002014.12	ENSMUSG00000002014	Ssr4	brown	M3	0.244696	0.36104	-0.176577	0.512993	0.141318	0.601634	0.504096	0.0464774	0.0619512	0.819707	0.349493	0.184549	-0.0497445	0.854838	-0.289433	0.276901	-0.0457511	0.86639	-0.317176	0.231304	0.576099	0.0195119	-0.637629	0.00787847	-0.15657	0.562543	-0.479463	0.0602083	0.487744	0.0552971	20832	not_DEG
ENSMUSG00000002015.5	ENSMUSG00000002015	Bcap31	tan	M12	0.148778	0.582379	0.401201	0.123517	-0.471273	0.0653735	0.41225	0.112567	-0.0634456	0.815427	-0.289424	0.276918	0.289014	0.277629	0.295147	0.267095	-0.134241	0.620133	0.196461	0.465848	-0.00677648	0.980129	-0.0656256	0.809192	0.789754	0.000273582	-0.413518	0.111356	0.209247	0.436709	27061	not_DEG
ENSMUSG00000002017.9	ENSMUSG00000002017	Fam98a	turquoise	M1	-0.112882	0.677237	-0.582526	0.0178904	0.587585	0.0166895	0.0622786	0.818769	-0.140551	0.60363	0.382954	0.143177	0.00749962	0.978009	-0.901197	1.89149e-06	-0.312424	0.238755	-0.36331	0.166613	0.505204	0.0459202	-0.669566	0.0045511	-0.480429	0.0596192	-0.0951261	0.726012	0.789268	0.000277651	72722	not_DEG
ENSMUSG00000002020.15	ENSMUSG00000002020	Ltbp2	blue	M2	0.21448	0.425059	0.478144	0.0610188	-0.487878	0.0552198	0.127989	0.636657	0.0709426	0.794031	-0.19832	0.461551	0.225657	0.400725	0.569973	0.0211611	0.0888286	0.743562	-0.0520656	0.848136	-0.293128	0.270537	0.475017	0.0629735	0.536081	0.0323127	0.119837	0.658443	-0.319901	0.227098	16997	not_DEG
ENSMUSG00000002028.12	ENSMUSG00000002028	Kmt2a	black	M7	0.00628629	0.981566	0.246765	0.356867	-0.144917	0.592312	-0.541412	0.0303141	-0.0885377	0.744376	-0.317772	0.23038	0.221006	0.410758	0.297086	0.263818	-0.0204807	0.939988	0.185935	0.490534	-0.674073	0.00419047	0.783264	0.00033222	-0.0638352	0.814312	0.719928	0.00166224	-0.374183	0.153346	214162	not_DEG
ENSMUSG00000002031.11	ENSMUSG00000002031	Ift46	grey	NA	-0.177026	0.511905	-0.0511551	0.850764	0.0487908	0.857594	-0.464443	0.069923	0.0597069	0.826144	0.263045	0.324963	-0.446138	0.0832475	0.611903	0.011764	0.708608	0.00212128	-0.20109	0.455189	-0.217973	0.417373	0.427821	0.0983164	-0.160613	0.552366	0.248095	0.354196	-0.743147	0.000970983	76568	not_DEG
ENSMUSG00000002032.16	ENSMUSG00000002032	Tmem25	blue	M2	0.557881	0.0247304	0.942196	4.95859e-08	-0.937652	8.32009e-08	0.281602	0.290689	0.609994	0.0121034	-0.63275	0.00852332	0.564567	0.022704	0.715974	0.00181235	-0.339831	0.197816	0.553427	0.0261553	-0.66977	0.00453427	0.652762	0.00612075	0.453738	0.0775113	0.130666	0.629561	-0.365486	0.163899	71687	not_DEG
ENSMUSG00000002033.13	ENSMUSG00000002033	Cd3g	blue	M2	0.412384	0.112439	0.916168	6.23732e-07	-0.902	1.79033e-06	0.31171	0.239888	0.342256	0.19443	-0.76214	0.000599353	0.535531	0.0325244	0.667865	0.00469351	-0.320312	0.226468	0.629868	0.00892345	-0.584291	0.0174642	0.581193	0.0182178	0.708655	0.0021192	0.00571375	0.983245	-0.299938	0.259039	12502	not_DEG
ENSMUSG00000002043.17	ENSMUSG00000002043	Trappc6a	red	M5	-0.569069	0.0214133	-0.748736	0.000846094	0.708444	0.00212861	-0.20694	0.441897	-0.203984	0.448587	0.894452	2.94811e-06	-0.596481	0.0147304	-0.318554	0.229171	0.523093	0.0376002	-0.772971	0.000446279	0.564671	0.0226733	-0.43868	0.0891678	-0.323602	0.221464	-0.126661	0.640187	0.0711328	0.79349	67091	not_DEG
ENSMUSG00000002052.6	ENSMUSG00000002052	Supt6	brown	M3	-0.484116	0.0574104	-0.854382	2.51076e-05	0.785605	0.000309971	0.112586	0.678043	-0.499741	0.0487156	0.685027	0.00340903	-0.605562	0.0129207	-0.630863	0.00878369	0.396208	0.128699	-0.705413	0.00226796	0.905056	1.44626e-06	-0.865219	1.50584e-05	-0.29408	0.268911	-0.474522	0.063287	0.3642	0.165499	20926	not_DEG
ENSMUSG00000002055.9	ENSMUSG00000002055	Spag5	turquoise	M1	-0.467879	0.0676063	-0.895146	2.82046e-06	0.919775	4.62948e-07	-0.448337	0.0815574	-0.328635	0.213948	0.717584	0.00174992	-0.496506	0.0504295	-0.704019	0.00233445	0.190168	0.480532	-0.503667	0.0466941	0.431183	0.0954157	-0.449597	0.0806001	-0.65831	0.00556105	0.149559	0.580377	0.276306	0.300241	54141	DEG
ENSMUSG00000002057.4	ENSMUSG00000002057	Foxn1	turquoise	M1	-0.602079	0.0135929	-0.945249	3.41974e-08	0.910782	9.50442e-07	-0.273143	0.306034	-0.515338	0.0410541	0.725544	0.00146658	-0.796666	0.000220821	-0.515961	0.0407684	0.616916	0.0109085	-0.544298	0.0292721	0.729013	0.00135541	-0.616414	0.0109919	-0.481518	0.0589605	-0.224727	0.40272	0.0555764	0.838018	15218	DEG_with_two_fold_change
ENSMUSG00000002058.13	ENSMUSG00000002058	Unc119	turquoise	M1	-0.192727	0.474535	-0.233172	0.384792	0.382929	0.143205	-0.683307	0.00352329	-0.195642	0.467747	-0.057907	0.831314	0.260291	0.330241	-0.403166	0.121518	-0.298551	0.261356	0.122255	0.651954	-0.380416	0.146071	0.298547	0.261363	-0.412204	0.112611	0.712364	0.00195881	0.252989	0.344469	22248	not_DEG
ENSMUSG00000002059.18	ENSMUSG00000002059	Rab34	turquoise	M1	-0.571106	0.0208483	-0.88391	5.57681e-06	0.930459	1.75226e-07	-0.671859	0.00436468	-0.36621	0.163002	0.657348	0.00565505	-0.480568	0.0595348	-0.650357	0.006377	0.281481	0.290905	-0.345063	0.190557	0.301992	0.255632	-0.241626	0.367287	-0.622377	0.0100331	0.316821	0.231855	0.168633	0.532423	19376	DEG
ENSMUSG00000002064.10	ENSMUSG00000002064	Sdf2	brown	M3	-0.137722	0.611008	-0.598425	0.0143273	0.5126	0.0423286	0.212111	0.430313	-0.215033	0.423838	0.733131	0.00123246	-0.834572	5.80064e-05	-0.0660944	0.807853	0.744104	0.000948597	-0.601844	0.0136394	0.814994	0.000120091	-0.652961	0.00610002	-0.356806	0.174904	-0.540627	0.0306022	-0.167618	0.534928	20316	not_DEG
ENSMUSG00000002068.16	ENSMUSG00000002068	Ccne1	turquoise	M1	-0.385272	0.140568	-0.853002	2.67174e-05	0.868555	1.27528e-05	-0.245656	0.359101	-0.329193	0.213124	0.681178	0.00366897	-0.410596	0.114162	-0.787584	0.000292145	0.0761469	0.779258	-0.487895	0.0552102	0.551617	0.0267522	-0.602753	0.0134609	-0.563801	0.0229294	-0.00929788	0.972738	0.450422	0.0799781	12447	not_DEG
ENSMUSG00000002083.12	ENSMUSG00000002083	Bbc3	green	M6	0.412527	0.112302	0.684104	0.00346997	-0.63426	0.00831947	-0.0957937	0.724159	0.417229	0.107863	-0.442591	0.0860272	0.227856	0.396026	0.781815	0.000346629	0.0358746	0.895064	0.518216	0.0397458	-0.640906	0.00746753	0.741106	0.00102019	0.287899	0.279572	0.306997	0.247445	-0.608933	0.0122953	170770	not_DEG
ENSMUSG00000002102.15	ENSMUSG00000002102	Psmc3	red	M5	-0.570758	0.0209438	-0.808291	0.000151166	0.737629	0.00110871	-0.102641	0.705236	-0.151698	0.574911	0.838173	5.02297e-05	-0.653363	0.0060581	-0.502322	0.0473793	0.452128	0.0787018	-0.478507	0.0607949	0.703063	0.00238098	-0.661112	0.00529437	-0.461589	0.071891	-0.350564	0.183115	0.178229	0.508993	19182	not_DEG
ENSMUSG00000002103.15	ENSMUSG00000002103	Acp2	blue	M2	0.725392	0.00147163	0.878875	7.4032e-06	-0.871921	1.07348e-05	0.631032	0.00876011	0.274777	0.303034	-0.711338	0.00200216	0.642494	0.00727465	0.520255	0.0388379	-0.408673	0.116036	0.321163	0.225166	-0.326037	0.217807	0.255489	0.339558	0.492582	0.0525683	-0.175438	0.515758	0.0274408	0.919648	11432	DEG
ENSMUSG00000002104.11	ENSMUSG00000002104	Rapsn	blue	M2	0.425706	0.100173	0.932651	1.40867e-07	-0.931185	1.63146e-07	0.224276	0.403689	0.668962	0.00460124	-0.651351	0.00627006	0.60069	0.0138686	0.659268	0.0054687	-0.387989	0.137553	0.661669	0.00524262	-0.705323	0.00227219	0.642494	0.00727465	0.447747	0.0820086	0.108969	0.68789	-0.302691	0.254478	19400	not_DEG
ENSMUSG00000002105.15	ENSMUSG00000002105	Slc39a13	blue	M2	0.476913	0.0617829	0.891795	3.48302e-06	-0.841903	4.31135e-05	0.0847652	0.75495	0.434701	0.0924466	-0.645628	0.00690556	0.667987	0.00468315	0.651715	0.00623131	-0.365732	0.163593	0.457512	0.0747709	-0.774303	0.000429919	0.792188	0.000253924	0.438675	0.0891721	0.357228	0.174359	-0.286669	0.281723	68427	not_DEG
ENSMUSG00000002107.18	ENSMUSG00000002107	Celf2	blue	M2	0.70016	0.00252683	0.937198	8.74286e-08	-0.888969	4.13961e-06	0.268169	0.315275	0.400195	0.12455	-0.780814	0.00035689	0.677145	0.00395818	0.621772	0.0101273	-0.466734	0.0683719	0.547888	0.0280143	-0.691026	0.00303367	0.619861	0.0104293	0.43641	0.0910279	0.211442	0.431801	-0.188027	0.485579	14007	DEG
ENSMUSG00000002108.10	ENSMUSG00000002108	Nr1h3	blue	M2	0.637655	0.00787521	0.927708	2.28218e-07	-0.923521	3.34634e-07	0.317426	0.230916	0.574802	0.0198525	-0.694356	0.00284019	0.592594	0.0155631	0.625586	0.0095451	-0.40767	0.117021	0.740286	0.00104053	-0.59979	0.0140494	0.522959	0.037658	0.492848	0.0524211	0.0260392	0.92374	-0.195453	0.468186	22259	DEG
ENSMUSG00000002109.14	ENSMUSG00000002109	Ddb2	blue	M2	0.202088	0.452908	0.770869	0.00047314	-0.748114	0.000859299	-0.0530194	0.845385	0.318677	0.228981	-0.564622	0.0226877	0.360575	0.170067	0.77247	0.000452563	-0.0604911	0.823894	0.523813	0.0372912	-0.715888	0.0018157	0.819426	0.000102625	0.53345	0.033335	0.268023	0.31555	-0.574557	0.0199173	107986	not_DEG
ENSMUSG00000002111.8	ENSMUSG00000002111	Spi1	blue	M2	0.678276	0.00387528	0.948562	2.22874e-08	-0.928921	2.03378e-07	0.562585	0.0232906	0.387967	0.137577	-0.788991	0.000279988	0.747471	0.000873153	0.48317	0.0579714	-0.564998	0.0225778	0.497328	0.0499898	-0.468437	0.0672355	0.359515	0.171418	0.547137	0.028274	-0.0821241	0.762377	0.040396	0.88192	20375	DEG
ENSMUSG00000002129.11	ENSMUSG00000002129	Sf3a1	turquoise	M1	-0.62371	0.00982812	-0.922012	3.82129e-07	0.937656	8.31578e-08	-0.37363	0.154002	-0.506267	0.0453903	0.614011	0.0113982	-0.386084	0.139662	-0.866182	1.43598e-05	0.0928823	0.732251	-0.482926	0.0581166	0.518907	0.0394363	-0.560377	0.0239582	-0.472925	0.0643065	0.0389017	0.886261	0.490542	0.0537063	67465	DEG
ENSMUSG00000002147.18	ENSMUSG00000002147	Stat6	blue	M2	0.646533	0.00680184	0.818536	0.00010595	-0.862189	1.74463e-05	0.761439	0.000610588	0.266897	0.317664	-0.609018	0.0122799	0.516316	0.0406058	0.534431	0.032951	-0.317574	0.230686	0.242491	0.365521	-0.161275	0.550708	0.0859968	0.751493	0.637705	0.00786871	-0.389735	0.135638	0.0333317	0.902468	20852	DEG
ENSMUSG00000002204.9	ENSMUSG00000002204	Napsa	blue	M2	0.618965	0.0105733	0.967765	8.90489e-10	-0.960488	3.63095e-09	0.474287	0.0634359	0.426645	0.0993457	-0.754407	0.000733149	0.649585	0.00646094	0.612398	0.0116774	-0.471715	0.0650865	0.577814	0.0190685	-0.549527	0.0274542	0.478351	0.0608908	0.623692	0.0098308	-0.0404215	0.881846	-0.151451	0.575541	16541	DEG
ENSMUSG00000002205.16	ENSMUSG00000002205	Vrk3	red	M5	-0.281161	0.291478	-0.608977	0.0122873	0.594405	0.0151707	-0.410007	0.114733	-0.0323428	0.905349	0.835351	5.62431e-05	-0.553407	0.0261619	-0.0888673	0.743454	0.577675	0.0191042	-0.689196	0.00314445	0.258761	0.333193	-0.0901314	0.739922	-0.62735	0.00928506	0.221592	0.409488	-0.202079	0.452927	101568	not_DEG
ENSMUSG00000002210.11	ENSMUSG00000002210	Smg9	red	M5	-0.517518	0.04006	-0.777572	0.000391846	0.753084	0.000758324	-0.183185	0.497085	-0.223434	0.405504	0.85361	2.59974e-05	-0.495935	0.0507365	-0.499313	0.0489398	0.337726	0.200787	-0.735817	0.00115729	0.582317	0.0179414	-0.495624	0.0509044	-0.314643	0.235257	-0.0767956	0.777421	0.238633	0.373434	71997	not_DEG
ENSMUSG00000002221.11	ENSMUSG00000002221	Paxip1	turquoise	M1	-0.53845	0.0314125	-0.923137	3.46221e-07	0.964583	1.70673e-09	-0.478971	0.0605095	-0.515526	0.0409677	0.618515	0.0106462	-0.441481	0.0869102	-0.790621	0.000266441	0.161625	0.549834	-0.479325	0.0602926	0.44137	0.0869987	-0.43615	0.0912425	-0.595608	0.0149143	0.186137	0.490054	0.337108	0.201665	55982	not_DEG
ENSMUSG00000002222.14	ENSMUSG00000002222	Rmnd5a	magenta	M9	-0.308012	0.245805	-0.238795	0.3731	0.137922	0.610486	0.016737	0.950944	-0.0759063	0.779939	0.263241	0.324589	-0.799535	0.00020156	0.387547	0.13804	0.830223	6.87159e-05	-0.115478	0.670202	0.358341	0.172924	-0.185045	0.492649	-0.0540683	0.842361	-0.447843	0.0819353	-0.681746	0.00362962	68477	not_DEG
ENSMUSG00000002227.15	ENSMUSG00000002227	Mov10	blue	M2	0.740838	0.0010268	0.71424	0.00188156	-0.665631	0.00488585	0.329575	0.212561	0.36276	0.167304	-0.411534	0.113256	0.48497	0.0569077	0.541182	0.0303983	-0.285502	0.283772	0.169934	0.529217	-0.417233	0.107859	0.401003	0.123721	0.216152	0.421371	0.13362	0.621768	-0.0997702	0.713151	17454	DEG
ENSMUSG00000002228.7	ENSMUSG00000002228	Ppm1j	blue	M2	0.611232	0.0118824	0.957909	5.61364e-09	-0.934037	1.22237e-07	0.322449	0.22321	0.6263	0.00943912	-0.742772	0.000979891	0.646589	0.00679539	0.609886	0.0121228	-0.458471	0.0740859	0.637423	0.00790495	-0.646336	0.00682424	0.574045	0.0200533	0.425961	0.099948	0.0989463	0.715428	-0.2294	0.392745	71887	DEG
ENSMUSG00000002233.13	ENSMUSG00000002233	Rhoc	blue	M2	0.409267	0.115454	0.794532	0.000236118	-0.76563	0.000545929	0.392097	0.133078	0.450426	0.0799751	-0.583098	0.0177514	0.834683	5.77519e-05	0.288099	0.279221	-0.646997	0.00674907	0.338428	0.199794	-0.494864	0.0513165	0.338996	0.198991	0.412071	0.11274	0.0315587	0.907635	0.232716	0.385749	11853	not_DEG
ENSMUSG00000002249.17	ENSMUSG00000002249	Tead3	turquoise	M1	-0.525235	0.036686	-0.827384	7.65586e-05	0.774847	0.000423378	-0.0320052	0.906333	-0.538409	0.0314278	0.663403	0.00508397	-0.79485	0.000233788	-0.424534	0.101212	0.627275	0.00929592	-0.586419	0.0169604	0.815535	0.000117839	-0.636913	0.00797058	-0.290304	0.275393	-0.364042	0.165697	-0.0232955	0.931757	21678	not_DEG
ENSMUSG00000002250.15	ENSMUSG00000002250	Ppard	yellow	M4	0.186815	0.488448	-0.19895	0.460102	0.0929074	0.732182	0.77499	0.000421674	-0.0127798	0.962534	0.355083	0.177146	-0.313925	0.236385	-0.183404	0.496561	0.169882	0.529346	-0.491586	0.0531217	0.813073	0.0001284	-0.77285	0.000447793	0.0167564	0.950888	-0.750128	0.000817129	0.211812	0.430979	19015	not_DEG
ENSMUSG00000002257.7	ENSMUSG00000002257	Def6	turquoise	M1	-0.592034	0.0156858	-0.967502	9.41994e-10	0.96332	2.17366e-09	-0.404691	0.119982	-0.517977	0.0398533	0.798211	0.000210265	-0.717931	0.00173672	-0.561882	0.0235018	0.534309	0.0329986	-0.633204	0.00846166	0.621421	0.0101822	-0.487872	0.0552231	-0.495923	0.0507434	-0.00486093	0.985745	0.0961365	0.723208	23853	not_DEG
ENSMUSG00000002265.16	ENSMUSG00000002265	Peg3	grey	NA	-0.0982595	0.717327	0.0374079	0.890603	0.0447295	0.869349	-0.650448	0.00636711	0.163911	0.544126	0.108398	0.689451	-0.0928102	0.732452	0.341968	0.194829	0.215175	0.423524	0.0527768	0.846084	-0.564808	0.0226332	0.690143	0.00308675	-0.388195	0.137326	0.687709	0.00323687	-0.572343	0.0205108	18616	not_DEG
ENSMUSG00000002266.16	ENSMUSG00000002266	Zim1	turquoise	M1	-0.472387	0.0646525	-0.567694	0.0218011	0.593624	0.015339	-0.735311	0.00117115	-0.0846556	0.755258	0.589986	0.0161418	-0.608199	0.0124293	-0.00314966	0.990763	0.584931	0.0173115	-0.290294	0.275411	-0.03212	0.905999	0.170651	0.527456	-0.644811	0.00700031	0.404355	0.120319	-0.464928	0.0695924	22776	not_DEG
ENSMUSG00000002274.12	ENSMUSG00000002274	Metrn	blue	M2	0.489513	0.0542871	0.734557	0.00119207	-0.680111	0.00374376	0.0175487	0.948568	0.681807	0.00362541	-0.570129	0.0211178	0.637216	0.00793153	0.387902	0.137649	-0.53327	0.0334061	0.540627	0.0306023	-0.742934	0.000976027	0.624591	0.0096944	0.0712373	0.793193	0.404796	0.119877	-0.180748	0.502925	70083	not_DEG
ENSMUSG00000002279.18	ENSMUSG00000002279	Lmf1	blue	M2	0.278019	0.297132	0.480941	0.0593085	-0.458064	0.0743765	-0.164903	0.541657	0.360259	0.170469	-0.173763	0.519836	0.285747	0.283342	0.554462	0.0258187	-0.107804	0.691073	0.315697	0.233606	-0.604114	0.013197	0.584275	0.017468	0.188077	0.485461	0.34389	0.192169	-0.304937	0.250795	76483	not_DEG
ENSMUSG00000002280.10	ENSMUSG00000002280	Narfl	blue	M2	0.393786	0.131267	0.570593	0.0209893	-0.622447	0.0100222	0.488265	0.0549978	0.694057	0.00285713	-0.166883	0.536746	0.414339	0.110576	0.262996	0.325057	-0.400763	0.123967	0.381627	0.144686	-0.177534	0.510675	0.058843	0.828625	0.330209	0.211631	-0.245019	0.360389	0.0957395	0.72431	67563	not_DEG
ENSMUSG00000002289.15	ENSMUSG00000002289	Angptl4	turquoise	M1	-0.614643	0.0112902	-0.601536	0.0137002	0.60176	0.0136559	-0.408454	0.11625	-0.45881	0.0738451	0.443153	0.0855823	-0.458877	0.0737977	-0.175252	0.51621	0.524925	0.0368174	-0.471592	0.0651664	0.295642	0.266256	-0.245725	0.358961	-0.301041	0.257206	-0.0403757	0.881979	0.0104608	0.969329	57875	DEG
ENSMUSG00000002297.15	ENSMUSG00000002297	Dbf4	turquoise	M1	-0.46916	0.0667574	-0.949788	1.88861e-08	0.952615	1.26855e-08	-0.357915	0.173471	-0.381783	0.144508	0.788573	0.000283559	-0.650128	0.00640184	-0.647097	0.00673773	0.371891	0.156082	-0.613818	0.0114313	0.585329	0.0172171	-0.535076	0.0327002	-0.671878	0.00436316	0.0270537	0.920778	0.168099	0.53374	27214	DEG
ENSMUSG00000002307.15	ENSMUSG00000002307	Daxx	turquoise	M1	0.0336719	0.901477	-0.462123	0.0715192	0.477954	0.0611366	-0.0244775	0.928303	-0.198884	0.460254	0.545493	0.0288487	-0.291932	0.272587	-0.292041	0.2724	0.159346	0.555547	-0.552668	0.0264044	0.371931	0.156033	-0.356447	0.17537	-0.46516	0.0694348	0.00309105	0.990935	0.202745	0.451408	13163	not_DEG
ENSMUSG00000002308.15	ENSMUSG00000002308	Cd320	turquoise	M1	-0.0614414	0.821169	-0.0316547	0.907355	0.140556	0.603615	-0.538424	0.0314221	0.167564	0.535063	-0.0921943	0.734168	0.573041	0.0203222	-0.486005	0.0563028	-0.679206	0.00380817	0.291079	0.274054	-0.524286	0.037089	0.307572	0.246516	-0.309499	0.243415	0.688338	0.00319753	0.52158	0.0382562	54219	not_DEG
ENSMUSG00000002319.15	ENSMUSG00000002319	Ipo4	purple	M10	-0.324999	0.219362	-0.475206	0.0628541	0.509797	0.043664	-0.109396	0.686726	-0.200306	0.456986	0.260111	0.330587	0.214421	0.425189	-0.860639	1.87869e-05	-0.398312	0.126498	-0.219446	0.414153	0.266559	0.3183	-0.439736	0.0883115	-0.389498	0.135897	0.0542296	0.841897	0.833496	6.05153e-05	75751	not_DEG
ENSMUSG00000002320.15	ENSMUSG00000002320	Tm9sf1	turquoise	M1	-0.192587	0.474862	-0.331347	0.209965	0.33103	0.210428	0.367572	0.161324	-0.651939	0.0062075	-0.0388893	0.886297	0.0609965	0.822444	-0.619878	0.0104265	-0.201819	0.453522	-0.26786	0.315855	0.555194	0.0255827	-0.668047	0.00467807	0.0453947	0.867422	-0.433333	0.0935929	0.678489	0.00385981	74140	not_DEG
ENSMUSG00000002324.7	ENSMUSG00000002324	Rec8	blue	M2	0.336322	0.202784	0.636501	0.00802403	-0.699892	0.00254069	0.5385	0.0313936	0.0818047	0.763277	-0.583129	0.017744	0.357237	0.174347	0.374205	0.15332	-0.285861	0.28314	0.547822	0.0280369	-0.177345	0.511131	0.0822913	0.761907	0.636719	0.00799576	-0.404036	0.12064	-0.0161577	0.95264	56739	not_DEG
ENSMUSG00000002325.14	ENSMUSG00000002325	Irf9	blue	M2	0.738926	0.001075	0.851425	2.86634e-05	-0.862222	1.74188e-05	0.674498	0.00415769	0.320217	0.226614	-0.573707	0.0201436	0.509641	0.0437395	0.614798	0.0112638	-0.253178	0.344097	0.221702	0.40925	-0.244098	0.362253	0.239732	0.371169	0.479947	0.0599126	-0.228131	0.395441	-0.0898877	0.740602	16391	DEG
ENSMUSG00000002326.5	ENSMUSG00000002326	Gmpr2	grey	NA	0.305095	0.250536	-0.111726	0.680378	0.238243	0.374238	-0.297586	0.262975	0.0238003	0.930282	0.053456	0.844126	0.357936	0.173445	-0.384385	0.141564	-0.440243	0.0879031	-0.213092	0.428132	-0.250753	0.348895	0.156804	0.561953	-0.539865	0.030884	0.642291	0.0072991	0.3748	0.152615	105446	not_DEG
ENSMUSG00000002329.6	ENSMUSG00000002329	Mdp1	blue	M2	0.539118	0.0311622	0.678507	0.00385848	-0.590895	0.0159382	0.0128797	0.962241	0.406743	0.117937	-0.50112	0.0479984	0.795938	0.000225944	0.217781	0.417793	-0.6645	0.00498568	0.360777	0.16981	-0.676233	0.00402604	0.601554	0.0136968	0.326735	0.216765	0.489921	0.0540561	0.151879	0.574449	67881	not_DEG
ENSMUSG00000002332.15	ENSMUSG00000002332	Dhrs1	brown	M3	0.0590723	0.827966	-0.292872	0.270974	0.180427	0.503696	0.728567	0.0013693	-0.181881	0.500205	0.390742	0.134542	-0.470222	0.0660589	-0.112097	0.67937	0.389345	0.136064	-0.585392	0.0172021	0.903822	1.57785e-06	-0.837291	5.20493e-05	0.00718283	0.978938	-0.847445	3.41089e-05	0.141398	0.601427	52585	not_DEG
ENSMUSG00000002342.17	ENSMUSG00000002342	Tmem161a	greenyellow	M11	0.121068	0.655137	0.30973	0.243044	-0.282554	0.288991	-0.389619	0.135765	0.725085	0.00148183	0.053943	0.842722	0.271717	0.308668	0.304735	0.251124	-0.158498	0.55768	0.221172	0.410397	-0.649674	0.00645121	0.62109	0.0102343	-0.275887	0.301005	0.565137	0.0225372	-0.25158	0.347254	234371	not_DEG
ENSMUSG00000002343.11	ENSMUSG00000002343	Armc6	turquoise	M1	-0.414836	0.110106	-0.820763	9.77919e-05	0.84007	4.64962e-05	-0.255887	0.33878	-0.340786	0.196478	0.618955	0.0105749	-0.206703	0.442431	-0.904106	1.54665e-06	-0.053917	0.842797	-0.481833	0.0587709	0.507994	0.0445398	-0.573444	0.0202138	-0.541356	0.0303345	0.0571076	0.833612	0.651117	0.00629515	76813	not_DEG
ENSMUSG00000002345.17	ENSMUSG00000002345	Borcs8	turquoise	M1	-0.45129	0.079327	-0.905942	1.35769e-06	0.85188	2.809e-05	-0.212644	0.429128	-0.453799	0.0774661	0.851655	2.83731e-05	-0.829899	6.95745e-05	-0.388238	0.137278	0.676998	0.00396904	-0.657917	0.00559936	0.74322	0.000969279	-0.603595	0.0132972	-0.425039	0.100764	-0.239598	0.371445	0.0193314	0.943351	72368	not_DEG
ENSMUSG00000002345.17	ENSMUSG00000002345	Borcs8	turquoise	M1	-0.45129	0.079327	-0.905942	1.35769e-06	0.85188	2.809e-05	-0.212644	0.429128	-0.453799	0.0774661	0.851655	2.83731e-05	-0.829899	6.95745e-05	-0.388238	0.137278	0.676998	0.00396904	-0.657917	0.00559936	0.74322	0.000969279	-0.603595	0.0132972	-0.425039	0.100764	-0.239598	0.371445	0.0193314	0.943351	105980076	not_DEG
ENSMUSG00000002346.16	ENSMUSG00000002346	Slc25a42	turquoise	M1	-0.0849499	0.754431	-0.173465	0.520565	0.20381	0.448985	-0.492047	0.0528649	0.286382	0.282226	0.368027	0.160766	-0.485209	0.0567677	0.34594	0.189357	0.604043	0.0132108	-0.0934531	0.730663	-0.126265	0.641242	0.319093	0.22834	-0.534539	0.0329089	0.319198	0.228179	-0.630001	0.00890469	73095	not_DEG
ENSMUSG00000002365.9	ENSMUSG00000002365	Snx9	yellow	M4	0.561983	0.0234711	0.52432	0.0370747	-0.610163	0.0120731	0.943896	4.04208e-08	0.182382	0.499006	-0.376221	0.15094	0.201605	0.454012	0.331347	0.209964	-0.0887247	0.743853	0.0349136	0.897861	0.289484	0.276814	-0.335698	0.203676	0.386837	0.138826	-0.719025	0.00169558	0.0831036	0.75962	66616	not_DEG
ENSMUSG00000002372.8	ENSMUSG00000002372	Ranbp3	turquoise	M1	-0.464678	0.0697626	-0.701862	0.00244048	0.756819	0.000689013	-0.522329	0.0379305	-0.097002	0.720809	0.668673	0.0046254	-0.191368	0.477716	-0.694035	0.00285839	-0.0345087	0.89904	-0.421189	0.10422	0.175696	0.515132	-0.159968	0.553985	-0.576082	0.0195162	0.406907	0.117774	0.325706	0.218301	71810	not_DEG
ENSMUSG00000002379.6	ENSMUSG00000002379	Ndufa11	grey	NA	-0.0889423	0.743244	0.383551	0.142502	-0.392873	0.132243	-0.125314	0.643776	0.624569	0.00969766	-0.032445	0.905051	0.420639	0.104721	0.198601	0.460905	-0.290104	0.275739	0.287941	0.279498	-0.476656	0.0619431	0.419873	0.105421	0.185552	0.491443	0.212573	0.429286	0.0187242	0.945128	69875	not_DEG
ENSMUSG00000002379.6	ENSMUSG00000002379	Ndufa11	grey	NA	-0.0889423	0.743244	0.383551	0.142502	-0.392873	0.132243	-0.125314	0.643776	0.624569	0.00969766	-0.032445	0.905051	0.420639	0.104721	0.198601	0.460905	-0.290104	0.275739	0.287941	0.279498	-0.476656	0.0619431	0.419873	0.105421	0.185552	0.491443	0.212573	0.429286	0.0187242	0.945128	239760	not_DEG
ENSMUSG00000002393.14	ENSMUSG00000002393	Nr2f6	turquoise	M1	0.0672876	0.804446	-0.397922	0.126904	0.464272	0.0700396	-0.460072	0.0729529	-0.151439	0.575572	0.34234	0.194313	-0.219246	0.414589	-0.306083	0.248928	0.0920538	0.734559	-0.0603338	0.824345	0.00413562	0.987872	0.119194	0.660174	-0.488342	0.054954	0.487858	0.0552313	-0.045093	0.868296	13864	not_DEG
ENSMUSG00000002395.14	ENSMUSG00000002395	Use1	blue	M2	0.42013	0.105186	0.824164	8.63445e-05	-0.861971	1.76303e-05	0.312793	0.238171	0.619922	0.0104195	-0.401215	0.123503	0.259353	0.332049	0.83735	5.19261e-05	-0.0263546	0.922819	0.479962	0.0599032	-0.47673	0.0618973	0.54533	0.0289062	0.493924	0.0518294	-0.070359	0.795692	-0.556046	0.0253101	67023	not_DEG
ENSMUSG00000002396.8	ENSMUSG00000002396	Ocel1	grey	NA	0.629395	0.00899044	0.239769	0.371094	-0.25029	0.349814	0.218955	0.415226	0.37694	0.150098	0.0149437	0.956195	-0.0324035	0.905172	0.333008	0.20755	0.174359	0.518384	-0.0114696	0.966373	0.0328894	0.903756	0.0515393	0.849655	-0.194604	0.470159	-0.034245	0.899808	-0.162302	0.548141	77090	not_DEG
ENSMUSG00000002409.18	ENSMUSG00000002409	Dyrk1b	blue	M2	0.402667	0.122023	0.868943	1.25048e-05	-0.866844	1.38952e-05	0.100806	0.710291	0.622445	0.0100225	-0.600879	0.0138308	0.426426	0.0995387	0.752365	0.000772292	-0.204639	0.447102	0.658248	0.00556713	-0.722559	0.00156809	0.728348	0.00137617	0.362687	0.167395	0.180335	0.503916	-0.525804	0.0364461	13549	not_DEG
ENSMUSG00000002413.15	ENSMUSG00000002413	Braf	turquoise	M1	-0.574387	0.0199623	-0.956074	7.53122e-09	0.945708	3.22789e-08	-0.376721	0.150354	-0.565752	0.0223586	0.707899	0.00215315	-0.764373	0.000564702	-0.515422	0.0410155	0.596969	0.0146286	-0.587611	0.0166834	0.645057	0.00697167	-0.530047	0.034694	-0.533055	0.0334907	-0.0827977	0.760481	0.045235	0.867884	109880	DEG_with_two_fold_change
ENSMUSG00000002416.13	ENSMUSG00000002416	Ndufb2	blue	M2	0.501989	0.0475506	0.557257	0.0249264	-0.528957	0.0351378	-0.0931486	0.73151	0.757029	0.000685277	-0.292616	0.271413	0.50701	0.0450231	0.336921	0.20193	-0.351445	0.181941	0.373852	0.153739	-0.64107	0.00744742	0.545793	0.0287432	-0.217542	0.418317	0.428627	0.0976157	-0.124049	0.647153	68198	not_DEG
ENSMUSG00000002428.12	ENSMUSG00000002428	Hltf	turquoise	M1	0.00922607	0.972948	-0.626753	0.0093724	0.665915	0.00486106	-0.483484	0.0577849	-0.304636	0.251287	0.610361	0.0120376	-0.607122	0.0126282	-0.13594	0.615673	0.53371	0.0332328	-0.488485	0.0548723	0.236595	0.37765	-0.0660839	0.807883	-0.644361	0.00705288	0.340318	0.197134	-0.227482	0.396824	20585	not_DEG
ENSMUSG00000002455.14	ENSMUSG00000002455	Prpf6	turquoise	M1	-0.574691	0.0198818	-0.915499	6.58196e-07	0.853079	2.66257e-05	-0.17872	0.507809	-0.338149	0.200188	0.843562	4.02309e-05	-0.762937	0.000586791	-0.493517	0.0520529	0.557507	0.0248476	-0.626102	0.00946843	0.739376	0.0010635	-0.684004	0.00347659	-0.480874	0.0593495	-0.293684	0.269587	0.128519	0.635249	68879	not_DEG
ENSMUSG00000002458.13	ENSMUSG00000002458	Rgs19	pink	M8	0.612374	0.0116816	0.773517	0.000439504	-0.683081	0.00353849	0.33081	0.21075	0.190132	0.480617	-0.718966	0.00169781	0.886015	4.93477e-06	0.18288	0.497815	-0.750394	0.000811702	0.351874	0.181372	-0.534552	0.0329038	0.420054	0.105255	0.395021	0.129953	0.245498	0.359419	0.281246	0.291325	56470	not_DEG
ENSMUSG00000002459.17	ENSMUSG00000002459	Rgs20	blue	M2	0.582679	0.0178532	0.827923	7.50153e-05	-0.863532	1.63513e-05	0.787156	0.000295926	0.312592	0.238488	-0.652211	0.00617873	0.511787	0.0427129	0.467066	0.0681491	-0.406023	0.118652	0.316055	0.233048	-0.164299	0.54316	0.0862241	0.750856	0.675713	0.00406517	-0.401831	0.122873	-0.00405495	0.988109	58175	DEG
ENSMUSG00000002475.15	ENSMUSG00000002475	Abhd3	tan	M12	0.169669	0.529869	0.5744	0.0199588	-0.609644	0.0121665	0.322855	0.222594	-0.089248	0.74239	-0.593394	0.0153887	0.394987	0.129989	0.355302	0.17686	-0.265847	0.319645	0.536478	0.0321605	-0.242683	0.365131	0.205787	0.4445	0.927639	2.2969e-07	-0.237268	0.376255	0.0225244	0.934011	106861	not_DEG
ENSMUSG00000002477.4	ENSMUSG00000002477	Snrpd1	turquoise	M1	-0.430444	0.0960486	-0.832609	6.26522e-05	0.865376	1.49426e-05	-0.325367	0.21881	-0.334502	0.205392	0.59764	0.0144892	-0.236983	0.376845	-0.901491	1.85393e-06	-0.0886114	0.74417	-0.471236	0.0653975	0.452908	0.0781229	-0.541552	0.0302628	-0.511798	0.0427077	0.110399	0.68399	0.604615	0.013101	20641	not_DEG
ENSMUSG00000002486.15	ENSMUSG00000002486	Tchp	turquoise	M1	-0.298581	0.261306	-0.798868	0.000205907	0.858411	2.0863e-05	-0.520224	0.0388517	-0.425443	0.100406	0.660878	0.00531629	-0.416782	0.108279	-0.54002	0.0308264	0.276693	0.299537	-0.512939	0.0421691	0.336231	0.202914	-0.249727	0.350935	-0.574283	0.0199901	0.330909	0.210604	0.201609	0.454001	77832	not_DEG
ENSMUSG00000002489.15	ENSMUSG00000002489	Tiam1	yellow	M4	0.0383017	0.888005	0.226462	0.399001	-0.313168	0.237578	0.707068	0.00219099	-0.369439	0.159043	-0.306008	0.249049	-0.137368	0.611932	0.264754	0.321713	0.232232	0.386766	0.00284391	0.99166	0.432827	0.0940196	-0.341835	0.195014	0.631849	0.00864688	-0.761632	0.000607472	-0.0971162	0.720492	21844	not_DEG
ENSMUSG00000002496.9	ENSMUSG00000002496	Tsc2	blue	M2	-0.140415	0.603984	0.335464	0.204011	-0.380544	0.145924	-0.141507	0.601144	0.073122	0.787836	-0.289408	0.276946	-0.0778638	0.774399	0.551557	0.026772	0.30092	0.257407	0.521726	0.0381927	-0.339347	0.198497	0.448277	0.081603	0.284307	0.285882	-0.0192531	0.94358	-0.542343	0.0299749	22084	not_DEG
ENSMUSG00000002500.15	ENSMUSG00000002500	Rpl3l	blue	M2	0.582274	0.017952	0.949846	1.87384e-08	-0.949165	2.05552e-08	0.349054	0.185138	0.665953	0.00485778	-0.685602	0.00337152	0.558727	0.0244665	0.68677	0.0032963	-0.354472	0.177945	0.62696	0.00934207	-0.600432	0.0139202	0.539776	0.030917	0.446943	0.0826258	0.0112762	0.96694	-0.297371	0.263338	66211	DEG
ENSMUSG00000002504.14	ENSMUSG00000002504	Slc9a3r2	blue	M2	0.415138	0.109821	0.853948	2.56049e-05	-0.817488	0.000109985	-0.0332834	0.902609	0.380943	0.145468	-0.614014	0.0113975	0.595694	0.0148962	0.711172	0.00200923	-0.282879	0.288414	0.586564	0.0169265	-0.809674	0.00014426	0.820889	9.73478e-05	0.523933	0.0372398	0.354581	0.177802	-0.327267	0.215974	65962	not_DEG
ENSMUSG00000002524.15	ENSMUSG00000002524	Puf60	turquoise	M1	-0.571779	0.020664	-0.837253	5.21279e-05	0.856725	2.2559e-05	-0.375877	0.151345	-0.44684	0.0827053	0.63213	0.00860819	-0.23467	0.381658	-0.832689	6.24579e-05	0.00526347	0.984565	-0.491797	0.0530042	0.439636	0.0883926	-0.481794	0.0587941	-0.354343	0.178114	0.104487	0.700161	0.589167	0.0163269	67959	not_DEG
ENSMUSG00000002546.16	ENSMUSG00000002546	Golga2	brown	M3	-0.191885	0.476503	-0.422639	0.102909	0.29912	0.260405	0.43546	0.0918144	-0.13218	0.625564	0.490313	0.0538351	-0.735736	0.00115948	-0.0260538	0.923698	0.662129	0.00520019	-0.362561	0.167555	0.846324	3.57908e-05	-0.71389	0.00189578	-0.126436	0.640788	-0.783847	0.000326553	-0.167572	0.535042	99412	not_DEG
ENSMUSG00000002550.16	ENSMUSG00000002550	Uck1	pink	M8	0.133144	0.623022	0.582196	0.0179712	-0.543664	0.0294986	-0.179301	0.506407	0.407232	0.117453	-0.554438	0.0258265	0.756678	0.000691531	0.102425	0.705831	-0.661994	0.00521259	0.697532	0.00266506	-0.767658	0.00051673	0.60093	0.0138206	0.232327	0.386566	0.427387	0.0986953	0.141003	0.602454	22245	not_DEG
ENSMUSG00000002565.16	ENSMUSG00000002565	Scin	blue	M2	0.387812	0.137748	0.921121	4.1275e-07	-0.923275	3.42022e-07	0.284394	0.285728	0.346303	0.188862	-0.689382	0.00313303	0.49013	0.0539386	0.803195	0.000179024	-0.175088	0.51661	0.512376	0.0424345	-0.590122	0.0161113	0.621566	0.0101595	0.711397	0.00199964	-0.00318837	0.99065	-0.384093	0.141891	20259	not_DEG
ENSMUSG00000002578.15	ENSMUSG00000002578	Ikzf4	pink	M8	0.316745	0.231974	0.490748	0.0535904	-0.360766	0.169824	-0.258166	0.334346	0.263987	0.323169	-0.605483	0.0129357	0.681108	0.00367378	0.0117749	0.965478	-0.660677	0.00533513	0.490796	0.0535635	-0.765423	0.000548989	0.670272	0.00449306	-0.0753177	0.781607	0.700992	0.00248431	0.027035	0.920833	22781	not_DEG
ENSMUSG00000002580.7	ENSMUSG00000002580	Mien1	grey	NA	0.0637162	0.814653	-0.0573864	0.832811	-0.0128683	0.962275	0.271505	0.30906	-0.0300702	0.911975	0.282464	0.289152	0.0117051	0.965683	-0.0707434	0.794598	0.00516403	0.984857	-0.195217	0.468734	0.307888	0.246005	-0.284375	0.285761	0.367728	0.161133	-0.300787	0.257628	0.328542	0.214084	103742	not_DEG
ENSMUSG00000002588.12	ENSMUSG00000002588	Pon1	blue	M2	0.366978	0.162055	0.915886	6.38071e-07	-0.918058	5.34417e-07	0.238311	0.374098	0.462895	0.0709855	-0.767032	0.000525598	0.57719	0.0192288	0.625934	0.00949334	-0.377792	0.149104	0.775758	0.000412611	-0.666443	0.00481526	0.604066	0.0132062	0.561628	0.0235784	0.0313925	0.908119	-0.286967	0.2812	18979	not_DEG
ENSMUSG00000002602.16	ENSMUSG00000002602	Axl	blue	M2	0.499595	0.0487923	0.7784	0.000382663	-0.764824	0.000557897	0.623617	0.00984232	0.195899	0.467151	-0.654901	0.0058999	0.719422	0.00168086	0.344702	0.191053	-0.486669	0.0559168	0.181488	0.501147	-0.262286	0.326414	0.158378	0.557982	0.521235	0.0384069	-0.191074	0.478405	0.228637	0.394365	26362	DEG
ENSMUSG00000002603.15	ENSMUSG00000002603	Tgfb1	blue	M2	0.685644	0.00336879	0.74682	0.000887336	-0.743914	0.000953011	0.741632	0.00100733	0.239893	0.370839	-0.50333	0.0468652	0.514391	0.0414919	0.423326	0.102292	-0.351252	0.182197	0.13428	0.620032	-0.11624	0.668139	0.095781	0.724195	0.479884	0.0599505	-0.275531	0.301654	0.056306	0.835918	21803	DEG
ENSMUSG00000002608.8	ENSMUSG00000002608	Ccdc97	red	M5	-0.344251	0.191672	-0.40241	0.122285	0.358049	0.173299	-0.27428	0.303944	0.310729	0.241448	0.720136	0.00165462	-0.338084	0.20028	-0.139402	0.606622	0.317516	0.230777	-0.271692	0.308713	0.166197	0.538447	-0.0835028	0.758498	-0.492828	0.0524325	0.0752855	0.781698	-0.0643583	0.812816	52132	not_DEG
ENSMUSG00000002617.14	ENSMUSG00000002617	Zfp40	blue	M2	0.506592	0.0452292	0.606865	0.0126761	-0.46508	0.0694893	-0.159196	0.555925	0.204641	0.447096	-0.652303	0.00616899	0.764778	0.000558593	0.164489	0.542687	-0.656473	0.00574166	0.410112	0.114631	-0.753321	0.000753765	0.645632	0.00690514	0.166811	0.536925	0.629681	0.0089499	0.128334	0.635742	22700	not_DEG
ENSMUSG00000002625.9	ENSMUSG00000002625	Akap8l	black	M7	0.132424	0.624919	0.38614	0.139601	-0.294401	0.268364	-0.564717	0.0226598	0.302981	0.254001	-0.210364	0.434208	0.185507	0.49155	0.551478	0.0267985	0.0507075	0.852056	0.26657	0.31828	-0.798815	0.000206253	0.936857	9.07233e-08	-0.0769876	0.776877	0.77542	0.000416584	-0.614719	0.0112772	54194	not_DEG
ENSMUSG00000002635.11	ENSMUSG00000002635	Pdcd2l	grey	NA	0.0926262	0.732964	-0.0217041	0.93641	0.0622593	0.818824	0.134553	0.619314	0.20117	0.455007	-0.139201	0.607146	0.313991	0.236281	-0.432036	0.09469	-0.449715	0.0805113	-0.0535968	0.84372	0.0499698	0.854187	-0.189254	0.482684	-0.278789	0.29574	0.0626184	0.817796	0.362284	0.167903	68079	not_DEG
ENSMUSG00000002658.9	ENSMUSG00000002658	Gtf2f1	brown	M3	-0.268739	0.314208	-0.736176	0.00114753	0.697019	0.00269275	0.218573	0.416059	-0.310139	0.24239	0.619295	0.01052	-0.349052	0.185141	-0.771032	0.000471008	0.0657387	0.808869	-0.613884	0.01142	0.840223	4.62063e-05	-0.8884	4.28367e-06	-0.32194	0.223984	-0.418408	0.106769	0.611135	0.0118997	98053	not_DEG
ENSMUSG00000002660.7	ENSMUSG00000002660	Clpp	turquoise	M1	-0.440461	0.0877274	-0.825288	8.28165e-05	0.838023	5.05349e-05	-0.33761	0.200951	-0.140547	0.60364	0.697534	0.00266498	-0.286893	0.28133	-0.839527	4.75412e-05	-0.0114156	0.966531	-0.436249	0.0911609	0.446813	0.0827259	-0.525674	0.036501	-0.617704	0.0107786	0.0947788	0.726977	0.53121	0.0342248	53895	not_DEG
ENSMUSG00000002661.14	ENSMUSG00000002661	Alkbh7	grey	NA	-0.184232	0.494585	-0.406719	0.117961	0.297094	0.263804	-0.0463876	0.864547	0.412977	0.111872	0.680179	0.00373898	-0.450703	0.0797663	-0.0755461	0.78096	0.379607	0.147002	-0.369623	0.158819	0.362726	0.167347	-0.373155	0.154568	-0.39	0.135349	-0.227734	0.396287	-0.0445119	0.869979	66400	not_DEG
ENSMUSG00000002668.7	ENSMUSG00000002668	Dennd1c	blue	M2	0.764472	0.000563193	0.881933	6.24251e-06	-0.875111	9.07724e-06	0.65325	0.00606986	0.291362	0.273568	-0.689529	0.00312407	0.585156	0.017258	0.562847	0.0232124	-0.374669	0.15277	0.283574	0.287179	-0.314219	0.235923	0.280819	0.29209	0.521565	0.0382626	-0.151938	0.574299	-0.0693414	0.79859	70785	DEG
ENSMUSG00000002679.14	ENSMUSG00000002679	Med6	turquoise	M1	-0.34289	0.193551	-0.86535	1.4962e-05	0.86387	1.60849e-05	-0.192058	0.476099	-0.294288	0.268556	0.730624	0.00130617	-0.365576	0.163787	-0.829235	7.13643e-05	0.0887194	0.743868	-0.546793	0.0283936	0.623409	0.0098741	-0.64458	0.0070273	-0.55919	0.024323	-0.0280146	0.917973	0.530668	0.0344426	69792	not_DEG
ENSMUSG00000002688.7	ENSMUSG00000002688	Prkd1	black	M7	-0.0695508	0.797993	0.36192	0.168363	-0.288532	0.278468	-0.597951	0.0144249	0.273864	0.304709	-0.385065	0.140801	0.316258	0.232732	0.322551	0.223056	-0.147104	0.586676	0.68037	0.00372547	-0.788923	0.000280567	0.797373	0.000215937	0.102108	0.706703	0.626036	0.00947829	-0.342776	0.193708	18760	not_DEG
ENSMUSG00000002699.13	ENSMUSG00000002699	Lcp2	blue	M2	0.660554	0.00534671	0.8674	1.35146e-05	-0.854045	2.54922e-05	0.666354	0.00482292	0.260787	0.329287	-0.759737	0.000638569	0.739391	0.00106311	0.371181	0.156935	-0.569585	0.021269	0.363527	0.166341	-0.313628	0.236853	0.189811	0.481371	0.547619	0.0281072	-0.195744	0.467509	0.187433	0.486983	16822	DEG
ENSMUSG00000002718.14	ENSMUSG00000002718	Cse1l	turquoise	M1	-0.413513	0.111361	-0.828916	7.22383e-05	0.862273	1.73767e-05	-0.37891	0.147807	-0.368665	0.159987	0.503705	0.0466751	-0.276795	0.299353	-0.887635	4.48402e-06	-0.0684315	0.801183	-0.339389	0.198438	0.39389	0.131156	-0.499435	0.0488757	-0.634051	0.00834743	0.142156	0.599459	0.515076	0.0411747	110750	not_DEG
ENSMUSG00000002728.14	ENSMUSG00000002728	Naa20	turquoise	M1	-0.544129	0.0293321	-0.904977	1.4544e-06	0.897624	2.4018e-06	-0.293532	0.269845	-0.329923	0.21205	0.76266	0.000591121	-0.515239	0.0410998	-0.688426	0.00319205	0.332356	0.208495	-0.600053	0.0139965	0.622321	0.0100418	-0.613169	0.0115431	-0.638381	0.00778268	-0.0917852	0.735308	0.36812	0.160653	67877	not_DEG
ENSMUSG00000002731.6	ENSMUSG00000002731	Prkra	blue	M2	0.530734	0.0344163	0.85574	2.36026e-05	-0.804645	0.000170696	0.073777	0.785977	0.301803	0.255945	-0.62559	0.00954457	0.599414	0.0141256	0.689309	0.00313755	-0.308415	0.245156	0.423431	0.102197	-0.750952	0.000800371	0.770662	0.000475848	0.450941	0.079588	0.34904	0.185157	-0.300917	0.257411	23992	not_DEG
ENSMUSG00000002732.14	ENSMUSG00000002732	Fkbp7	blue	M2	0.506394	0.0453274	0.878743	7.45725e-06	-0.792313	0.000252951	0.0361692	0.894207	0.284777	0.285051	-0.798144	0.000210718	0.801572	0.000188744	0.503288	0.0468865	-0.539467	0.0310319	0.603682	0.0132804	-0.818531	0.000105971	0.744674	0.000935452	0.427849	0.0982926	0.399693	0.125067	-0.0770639	0.776662	14231	DEG
ENSMUSG00000002733.8	ENSMUSG00000002733	Plekha3	pink	M8	0.389358	0.13605	0.798134	0.000210785	-0.73368	0.00121678	0.147228	0.586357	0.307851	0.246065	-0.799113	0.000204298	0.886265	4.86265e-06	0.220349	0.412188	-0.710937	0.00201929	0.575418	0.0196902	-0.67697	0.0039711	0.563167	0.0231173	0.462265	0.0714209	0.294476	0.268237	0.162648	0.547277	83435	not_DEG
ENSMUSG00000002741.9	ENSMUSG00000002741	Ykt6	purple	M10	0.0426698	0.87532	0.0960076	0.723566	-0.117994	0.663405	0.652103	0.0061902	-0.112609	0.67798	-0.238575	0.373552	0.41088	0.113888	-0.441303	0.0870526	-0.459903	0.0730718	-0.0422896	0.876423	0.401114	0.123606	-0.556576	0.0251416	0.255835	0.338883	-0.535838	0.0324059	0.736199	0.0011469	56418	not_DEG
ENSMUSG00000002748.7	ENSMUSG00000002748	Baz1b	turquoise	M1	-0.250094	0.350204	-0.681098	0.00367448	0.771434	0.000465791	-0.671865	0.00436416	-0.329663	0.212432	0.444064	0.0848645	-0.177002	0.511962	-0.649532	0.0064668	-0.0427765	0.875011	-0.2888	0.278001	0.0226287	0.933706	-0.0363209	0.893765	-0.702579	0.00240479	0.595222	0.0149963	0.263267	0.324541	22385	not_DEG
ENSMUSG00000002763.16	ENSMUSG00000002763	Pex6	turquoise	M1	-0.0677616	0.803094	-0.262887	0.325264	0.327059	0.216283	-0.735671	0.00116127	-0.000316428	0.999072	0.394934	0.130046	-0.113908	0.674454	0.00467772	0.986283	0.121429	0.654168	-0.131632	0.627008	-0.358553	0.172652	0.455909	0.0759265	-0.269112	0.313511	0.739677	0.00105587	-0.174767	0.51739	224824	not_DEG
ENSMUSG00000002767.13	ENSMUSG00000002767	Mrpl2	blue	M2	0.359554	0.171369	0.460083	0.072945	-0.409963	0.114776	-0.126932	0.639466	0.822495	9.18129e-05	-0.171886	0.524427	0.550782	0.0270309	0.113372	0.675907	-0.575167	0.0197561	0.387743	0.137825	-0.630901	0.00877834	0.449488	0.0806827	-0.184893	0.493012	0.451211	0.0793861	0.0770463	0.776711	27398	not_DEG
ENSMUSG00000002768.7	ENSMUSG00000002768	Mea1	brown	M3	-0.291814	0.272789	-0.596827	0.0146581	0.548375	0.0278468	0.134048	0.620641	-0.074107	0.78504	0.624759	0.00966908	-0.170767	0.527172	-0.691458	0.00300802	-0.0549847	0.839721	-0.470929	0.0655975	0.63399	0.00835557	-0.742963	0.00097534	-0.24853	0.353325	-0.340717	0.196575	0.688355	0.00319644	17256	not_DEG
ENSMUSG00000002769.8	ENSMUSG00000002769	Gnmt	turquoise	M1	-0.642943	0.00722082	-0.886629	4.75967e-06	0.924781	2.98914e-07	-0.639665	0.00762117	-0.414051	0.110849	0.603857	0.0132465	-0.500317	0.048415	-0.651	0.00630766	0.235685	0.379542	-0.377108	0.149902	0.288378	0.278737	-0.286848	0.281408	-0.568847	0.0214755	0.262602	0.325809	0.155647	0.564877	14711	DEG_with_two_fold_change
ENSMUSG00000002771.11	ENSMUSG00000002771	Grin2d	blue	M2	0.499572	0.0488042	0.928201	2.17821e-07	-0.899983	2.05341e-06	0.374276	0.153236	0.329159	0.213174	-0.883756	5.62626e-06	0.753585	0.000748706	0.458359	0.0741656	-0.596984	0.0146252	0.698661	0.00260494	-0.596414	0.0147444	0.473243	0.0641023	0.660618	0.00534067	0.0169813	0.950229	-0.0166846	0.951098	14814	not_DEG
ENSMUSG00000002778.13	ENSMUSG00000002778	Kdelr1	blue	M2	0.683055	0.00354026	0.815394	0.000118421	-0.812791	0.000129655	0.37431	0.153196	0.38183	0.144454	-0.460725	0.072494	0.470748	0.0657151	0.690661	0.0030555	-0.254339	0.341813	0.165173	0.540987	-0.486538	0.055993	0.511441	0.0428771	0.500932	0.0480958	0.0996305	0.713537	-0.270363	0.311179	68137	DEG
ENSMUSG00000002781.18	ENSMUSG00000002781	Tmem143	blue	M2	0.538217	0.0314999	0.900656	1.96222e-06	-0.879804	7.03272e-06	0.11276	0.677569	0.69095	0.00303822	-0.633179	0.00846495	0.622974	0.00994081	0.610431	0.0120251	-0.474533	0.0632796	0.676139	0.00403307	-0.790724	0.000265597	0.696565	0.00271742	0.377285	0.149696	0.272267	0.30765	-0.271377	0.309297	70209	not_DEG
ENSMUSG00000002797.9	ENSMUSG00000002797	Ggct	yellow	M4	0.44766	0.0820749	0.414736	0.110201	-0.509467	0.0438235	0.968852	7.02437e-10	0.162847	0.54678	-0.290999	0.274193	0.12522	0.644028	0.174567	0.517876	-0.164211	0.54338	0.0391156	0.885639	0.383312	0.142773	-0.460142	0.0729038	0.43798	0.0897387	-0.791073	0.00026278	0.152257	0.573486	110175	DEG
ENSMUSG00000002799.5	ENSMUSG00000002799	Jag2	turquoise	M1	-0.595878	0.0148573	-0.581176	0.018222	0.640386	0.00753166	-0.787491	0.000292961	-0.188017	0.485602	0.462591	0.0711956	-0.359951	0.170861	-0.317597	0.230652	0.290958	0.274264	-0.0864169	0.750315	-0.0437174	0.872282	0.189184	0.482847	-0.374546	0.152915	0.50852	0.044283	-0.146922	0.587146	16450	not_DEG
ENSMUSG00000002803.13	ENSMUSG00000002803	Btbd6	grey	NA	-0.491636	0.0530939	-0.238136	0.374459	0.230261	0.390923	-0.564752	0.0226496	0.13987	0.605403	0.382604	0.143574	-0.37409	0.153456	0.182218	0.499398	0.436811	0.0906976	-0.0550277	0.839598	-0.133856	0.621146	0.286577	0.281884	0.0193031	0.943433	0.245461	0.359494	-0.419921	0.105378	399566	not_DEG
ENSMUSG00000002804.3	ENSMUSG00000002804	Nudt14	turquoise	M1	-0.622286	0.0100472	-0.777251	0.000395458	0.826791	7.82876e-05	-0.603537	0.0133083	-0.337723	0.200791	0.669996	0.00451562	-0.309056	0.244126	-0.632373	0.00857481	0.151034	0.576607	-0.360335	0.170373	0.237177	0.376444	-0.188507	0.484446	-0.441913	0.0865655	0.311353	0.240455	0.29141	0.273485	66174	not_DEG
ENSMUSG00000002808.6	ENSMUSG00000002808	Epdr1	blue	M2	0.598129	0.0143881	0.953015	1.19676e-08	-0.917464	5.61224e-07	0.231721	0.387841	0.597344	0.0145505	-0.701317	0.00246786	0.63373	0.00839055	0.670178	0.00450076	-0.425066	0.10074	0.54438	0.0292429	-0.737691	0.00110709	0.687589	0.00324439	0.36322	0.166727	0.226963	0.397931	-0.317649	0.230571	105298	DEG
ENSMUSG00000002812.4	ENSMUSG00000002812	Flii	blue	M2	0.523904	0.0372521	0.756576	0.000693373	-0.81987	0.000101	0.780372	0.000361498	0.24067	0.369245	-0.569836	0.0211991	0.466598	0.0684634	0.469966	0.0662266	-0.302335	0.255066	0.251401	0.347608	-0.100162	0.712069	0.0140566	0.958794	0.626817	0.00936306	-0.465553	0.0691684	0.0559621	0.836908	14248	not_DEG
ENSMUSG00000002814.15	ENSMUSG00000002814	Top3a	turquoise	M1	-0.580291	0.018442	-0.601535	0.0137005	0.585069	0.0172788	-0.287242	0.280719	-0.0167079	0.951029	0.699231	0.00257502	-0.423745	0.101916	-0.264368	0.322446	0.368804	0.159817	-0.556542	0.0251524	0.352603	0.180405	-0.330856	0.210682	-0.358119	0.173209	-0.0637178	0.814648	0.0631437	0.816292	21975	not_DEG
ENSMUSG00000002820.5	ENSMUSG00000002820	Atg4d	grey	NA	-0.139592	0.606126	-0.104716	0.699534	0.073718	0.786144	-0.0751309	0.782136	0.58195	0.0180315	0.406023	0.118652	0.0175437	0.948583	-0.243046	0.364391	-0.208569	0.438229	0.12623	0.641334	-0.00909769	0.973324	-0.0563731	0.835725	-0.184261	0.494518	0.0490169	0.85694	0.151001	0.576689	235040	not_DEG
ENSMUSG00000002825.6	ENSMUSG00000002825	Qtrt1	turquoise	M1	-0.540091	0.0308003	-0.927391	2.35109e-07	0.944332	3.83159e-08	-0.405134	0.119538	-0.365499	0.163882	0.696581	0.00271655	-0.397124	0.127737	-0.844511	3.86557e-05	0.111578	0.680782	-0.513092	0.0420974	0.50247	0.0473037	-0.541455	0.0302981	-0.592364	0.0156134	0.0969393	0.720983	0.472056	0.0648662	60507	not_DEG
ENSMUSG00000002831.13	ENSMUSG00000002831	Plin4	salmon	M13	0.179837	0.505116	0.605665	0.0129013	-0.606374	0.0127679	0.0356985	0.895576	0.387626	0.137954	-0.660725	0.00533058	0.466512	0.0685212	0.296441	0.264905	-0.377022	0.150002	0.892517	3.33021e-06	-0.522896	0.0376853	0.351876	0.181368	0.318389	0.229426	-0.00896092	0.973725	-0.0373088	0.890891	57435	not_DEG
ENSMUSG00000002833.10	ENSMUSG00000002833	Hdgfrp2	turquoise	M1	-0.479924	0.0599265	-0.67076	0.00445322	0.742497	0.000986444	-0.677743	0.00391411	-0.272356	0.307485	0.525984	0.0363704	-0.0759709	0.779756	-0.633226	0.00845869	-0.0260816	0.923617	-0.404471	0.120203	0.0364022	0.893529	-0.0402107	0.882458	-0.496512	0.0504264	0.539868	0.0308828	0.37675	0.150321	15193	not_DEG
ENSMUSG00000002835.8	ENSMUSG00000002835	Chaf1a	turquoise	M1	-0.456307	0.0756385	-0.871437	1.10072e-05	0.91709	5.78721e-07	-0.438437	0.0893654	-0.380575	0.145889	0.624055	0.00977555	-0.366802	0.162271	-0.81379	0.000125246	0.0522076	0.847726	-0.445277	0.0839166	0.409458	0.115268	-0.446615	0.0828791	-0.626277	0.00944251	0.192548	0.474952	0.408602	0.116105	27221	not_DEG
ENSMUSG00000002844.8	ENSMUSG00000002844	Adprh	blue	M2	0.525481	0.036582	0.767262	0.000522325	-0.779093	0.000375113	0.57635	0.0194465	0.396468	0.128426	-0.517765	0.0399486	0.757724	0.000673032	0.288211	0.279026	-0.625181	0.00960569	0.22723	0.397362	-0.322842	0.222614	0.165177	0.540978	0.590569	0.0160109	-0.143259	0.596599	0.299491	0.259785	11544	not_DEG
ENSMUSG00000002845.14	ENSMUSG00000002845	Tmem39a	turquoise	M1	-0.532184	0.0338356	-0.614332	0.0113432	0.668821	0.004613	-0.338689	0.199424	-0.56621	0.0222261	0.261237	0.328423	0.0785611	0.772428	-0.834203	5.88565e-05	-0.214436	0.425156	-0.33887	0.199169	0.243503	0.363461	-0.297503	0.263116	-0.214327	0.425396	0.215365	0.423104	0.66583	0.00486848	67846	not_DEG
ENSMUSG00000002846.9	ENSMUSG00000002846	Timmdc1	grey	NA	0.181595	0.50089	-0.105308	0.697909	0.136309	0.614707	-0.209345	0.43649	0.443067	0.0856498	0.240815	0.368947	0.235233	0.380484	-0.420756	0.104615	-0.51178	0.0427163	0.0450057	0.868549	-0.201915	0.453301	0.0327455	0.904176	-0.390686	0.134603	0.394654	0.130343	0.374506	0.152962	76916	not_DEG
ENSMUSG00000002847.6	ENSMUSG00000002847	Pla1a	blue	M2	0.643861	0.00711177	0.672589	0.00430658	-0.685995	0.00334607	0.7229	0.0015562	0.227347	0.397112	-0.491003	0.0534473	0.554872	0.0256864	0.341424	0.195588	-0.349229	0.184903	-0.0112683	0.966963	-0.0732984	0.787335	-0.011418	0.966524	0.378149	0.14869	-0.298365	0.261669	0.216035	0.421627	85031	DEG_with_two_fold_change
ENSMUSG00000002870.8	ENSMUSG00000002870	Mcm2	turquoise	M1	-0.414534	0.110392	-0.8295	7.06457e-05	0.869794	1.19756e-05	-0.403869	0.120808	-0.305264	0.250262	0.591543	0.0157942	-0.251955	0.346511	-0.8824	6.07931e-06	-0.079109	0.77088	-0.362897	0.167132	0.385041	0.140827	-0.475667	0.0625632	-0.601403	0.0137266	0.178081	0.50935	0.547346	0.0282015	17216	not_DEG
ENSMUSG00000002871.14	ENSMUSG00000002871	Tpra1	magenta	M9	-0.0543801	0.841463	-0.502587	0.0472439	0.461087	0.0722406	-0.27728	0.298471	-0.0435324	0.872819	0.714159	0.00188481	-0.801199	0.00019104	0.188831	0.483681	0.83845	4.96695e-05	-0.486889	0.0557899	0.350373	0.183369	-0.077005	0.776828	-0.498715	0.0492543	0.0473549	0.861747	-0.547993	0.0279782	24100	not_DEG
ENSMUSG00000002881.14	ENSMUSG00000002881	Nab1	yellow	M4	0.138804	0.60818	0.4534	0.0777599	-0.542287	0.0299951	0.796122	0.000224646	0.0433592	0.873321	-0.481922	0.0587176	0.227523	0.396736	0.175093	0.516597	-0.182951	0.497643	0.189863	0.48125	0.239301	0.372057	-0.311736	0.239845	0.666992	0.00476796	-0.736401	0.00114145	0.135689	0.616331	17936	not_DEG
ENSMUSG00000002885.14	ENSMUSG00000002885	Adgre5	blue	M2	0.562759	0.0232389	0.881666	6.33726e-06	-0.869481	1.21683e-05	0.562911	0.0231934	0.297718	0.262754	-0.793557	0.000243397	0.771803	0.000461036	0.409848	0.114888	-0.575416	0.0196907	0.352373	0.180709	-0.429868	0.0965435	0.286148	0.282637	0.532163	0.033844	-0.106042	0.695897	0.123675	0.648152	26364	not_DEG
ENSMUSG00000002897.5	ENSMUSG00000002897	Il17ra	yellow	M4	0.308658	0.244765	0.481065	0.0592339	-0.468794	0.0669986	0.570336	0.0210605	0.076717	0.777643	-0.544428	0.0292257	0.799505	0.000201753	-0.18378	0.495663	-0.75453	0.000730844	0.103014	0.704211	-0.0989273	0.71548	-0.119214	0.660118	0.371157	0.156964	-0.178559	0.508196	0.642814	0.0072363	16172	not_DEG
ENSMUSG00000002900.15	ENSMUSG00000002900	Lamb1	turquoise	M1	-0.541584	0.0302511	-0.880622	6.71986e-06	0.919192	4.8625e-07	-0.602046	0.0135996	-0.49621	0.0505888	0.682898	0.00355092	-0.572502	0.0204676	-0.484007	0.0574751	0.455442	0.0762651	-0.547048	0.0283047	0.357147	0.174463	-0.262264	0.326454	-0.613403	0.0115027	0.252692	0.345055	0.0541176	0.842219	16777	DEG
ENSMUSG00000002908.15	ENSMUSG00000002908	Kcnn1	blue	M2	0.477721	0.0612804	0.941445	5.41675e-08	-0.925961	2.68448e-07	0.159651	0.554781	0.616441	0.0109874	-0.689534	0.00312377	0.576873	0.0193107	0.724802	0.00149131	-0.346989	0.18793	0.664033	0.00502735	-0.757319	0.000680156	0.710652	0.00203159	0.463003	0.0709105	0.18699	0.488032	-0.375162	0.152187	84036	not_DEG
ENSMUSG00000002910.10	ENSMUSG00000002910	Arrdc2	black	M7	0.435066	0.0921418	0.730417	0.0013124	-0.679826	0.00376397	-0.156004	0.563974	0.47627	0.0621845	-0.494115	0.0517248	0.411618	0.113175	0.634828	0.00824381	-0.23683	0.377163	0.603105	0.0133922	-0.817541	0.000109778	0.875229	9.01988e-06	0.233879	0.38331	0.503329	0.0468656	-0.524049	0.03719	70807	not_DEG
ENSMUSG00000002944.15	ENSMUSG00000002944	Cd36	salmon	M13	0.227697	0.396365	0.605828	0.0128706	-0.574262	0.0199956	-0.0320262	0.906272	0.240661	0.369262	-0.722581	0.00156732	0.374759	0.152664	0.438562	0.0892637	-0.198435	0.461288	0.813276	0.000127498	-0.546894	0.0283584	0.441513	0.0868845	0.232922	0.385316	0.0667292	0.80604	-0.219653	0.413701	12491	not_DEG
ENSMUSG00000002948.19	ENSMUSG00000002948	Map2k7	grey	NA	-0.140987	0.602495	-0.0130271	0.96181	0.0896758	0.741194	-0.59555	0.0149266	0.453027	0.0780351	0.136694	0.613697	0.021551	0.936858	0.0994506	0.714034	0.00935097	0.972582	-0.0494413	0.855714	-0.48284	0.0581678	0.536677	0.0320842	-0.391281	0.133959	0.673258	0.00425392	-0.343507	0.192697	26400	not_DEG
ENSMUSG00000002949.15	ENSMUSG00000002949	Timm44	grey	NA	0.0459855	0.865711	-0.198002	0.462286	0.242579	0.365342	-0.436338	0.0910874	0.577718	0.019093	0.473178	0.0641439	-0.0472841	0.861952	-0.134654	0.619049	-0.0571629	0.833453	-0.178485	0.508376	-0.240578	0.369433	0.203336	0.450061	-0.76563	0.000545933	0.525036	0.0367702	-0.0639618	0.81395	21856	not_DEG
ENSMUSG00000002957.11	ENSMUSG00000002957	Ap2a2	blue	M2	0.700395	0.00251479	0.867821	1.32328e-05	-0.822899	9.04631e-05	0.427752	0.0983771	0.348779	0.185508	-0.704174	0.00232699	0.792391	0.000252339	0.395633	0.129306	-0.623311	0.00988906	0.410843	0.113923	-0.537111	0.0319187	0.411607	0.113185	0.381811	0.144476	0.102757	0.704917	0.109438	0.68661	11772	DEG
ENSMUSG00000002963.17	ENSMUSG00000002963	Pnkp	brown	M3	-0.474987	0.0629925	-0.820871	9.74083e-05	0.782866	0.000336128	-0.0177627	0.947942	-0.371824	0.156161	0.735452	0.00116726	-0.446755	0.0827711	-0.670566	0.00446905	0.289386	0.276984	-0.636881	0.00797481	0.777036	0.000397893	-0.750905	0.000801328	-0.358771	0.172371	-0.31199	0.239443	0.47349	0.0639441	59047	not_DEG
ENSMUSG00000002968.8	ENSMUSG00000002968	Med25	turquoise	M1	-0.543772	0.0294598	-0.934739	1.13639e-07	0.885177	5.18227e-06	-0.119896	0.658284	-0.38634	0.139378	0.802086	0.000185621	-0.645665	0.00690131	-0.669091	0.00459052	0.414734	0.110203	-0.628234	0.00915676	0.785497	0.000310973	-0.743451	0.000963842	-0.522248	0.0379656	-0.275932	0.300923	0.29921	0.260253	75613	not_DEG
ENSMUSG00000002980.14	ENSMUSG00000002980	Bcam	turquoise	M1	-0.448501	0.0814323	-0.261857	0.327233	0.339801	0.197858	-0.811666	0.000134779	-0.10881	0.688326	0.248226	0.353935	-0.0198086	0.941954	-0.0959585	0.723702	0.0312321	0.908587	0.01948	0.942916	-0.407304	0.117382	0.480505	0.0595729	-0.0455191	0.867061	0.689785	0.00310847	-0.113716	0.674975	57278	not_DEG
ENSMUSG00000002981.10	ENSMUSG00000002981	Clptm1	grey	NA	-0.491433	0.0532072	-0.331237	0.210125	0.216791	0.419965	0.316673	0.232085	-0.137662	0.611165	0.406662	0.118017	-0.307086	0.247301	-0.235352	0.380236	0.174717	0.517511	-0.303405	0.253304	0.526059	0.0363389	-0.563747	0.0229452	0.0873702	0.747644	-0.598544	0.0143029	0.174953	0.516938	56457	not_DEG
ENSMUSG00000002983.17	ENSMUSG00000002983	Relb	blue	M2	0.242117	0.366284	0.905781	1.3734e-06	-0.900176	2.02695e-06	0.273842	0.304748	0.371639	0.156384	-0.723452	0.00153715	0.675671	0.00406828	0.58533	0.0172168	-0.421672	0.103782	0.586942	0.0168386	-0.635442	0.0081626	0.583556	0.0176407	0.727066	0.00141691	0.0262491	0.923127	-0.152548	0.572744	19698	not_DEG
ENSMUSG00000002984.17	ENSMUSG00000002984	Tomm40	turquoise	M1	-0.528837	0.0351869	-0.93361	1.2775e-07	0.926489	2.55714e-07	-0.245489	0.359437	-0.38844	0.137057	0.730555	0.00130824	-0.450461	0.0799483	-0.846809	3.50552e-05	0.145196	0.591593	-0.562315	0.0233715	0.639392	0.00765528	-0.671101	0.00442558	-0.532996	0.0335139	-0.0753625	0.78148	0.488621	0.0547945	53333	not_DEG
ENSMUSG00000002985.16	ENSMUSG00000002985	Apoe	brown	M3	-0.20233	0.452355	-0.414537	0.110389	0.30048	0.258138	0.226966	0.397925	-0.243065	0.364351	0.569596	0.0212658	-0.662529	0.00516342	0.10784	0.690976	0.748526	0.000850543	-0.47937	0.0602648	0.705059	0.00228469	-0.529546	0.0348973	0.0438563	0.87188	-0.596073	0.0148162	-0.137035	0.612804	11816	not_DEG
ENSMUSG00000002996.17	ENSMUSG00000002996	Hbp1	magenta	M9	-0.293913	0.269195	-0.479879	0.059954	0.388563	0.136922	0.0163752	0.952004	-0.259106	0.332526	0.530532	0.0344975	-0.919606	4.69627e-07	0.233715	0.383654	0.951859	1.4142e-08	-0.411702	0.113094	0.598105	0.0143931	-0.375234	0.152103	-0.208449	0.438499	-0.465522	0.0691892	-0.541611	0.0302413	73389	not_DEG
ENSMUSG00000002997.15	ENSMUSG00000002997	Prkar2b	grey	NA	-0.0851931	0.753749	-0.108909	0.688056	0.186837	0.488394	-0.492949	0.0523654	-0.227876	0.395983	-0.241247	0.368061	-0.113034	0.676826	-0.0429783	0.874426	0.0657944	0.80871	0.525327	0.0366473	-0.251225	0.347957	0.233255	0.384619	-0.240453	0.369689	0.309327	0.243691	-0.194562	0.470256	19088	not_DEG
ENSMUSG00000003031.14	ENSMUSG00000003031	Cdkn1b	turquoise	M1	-0.400942	0.123782	-0.706954	0.00219623	0.689889	0.00310213	-0.434918	0.0922651	-0.396006	0.128912	0.635095	0.00820842	-0.847974	3.33394e-05	-0.0271737	0.920427	0.822453	9.19565e-05	-0.505646	0.0456993	0.421051	0.104346	-0.213885	0.426374	-0.371306	0.156784	0.00294566	0.991362	-0.374107	0.153435	12576	not_DEG
ENSMUSG00000003032.8	ENSMUSG00000003032	Klf4	blue	M2	0.308424	0.245141	0.702126	0.00242729	-0.77339	0.000441079	0.761045	0.00061698	0.235745	0.379417	-0.587915	0.0166133	0.316507	0.232344	0.447916	0.0818788	-0.234054	0.382945	0.377637	0.149285	-0.0446309	0.869635	0.0023526	0.993101	0.728961	0.00135703	-0.547942	0.0279959	-0.122654	0.650885	16600	not_DEG
ENSMUSG00000003033.14	ENSMUSG00000003033	Ap1m1	pink	M8	0.433199	0.0937061	0.383547	0.142507	-0.299785	0.259294	0.186845	0.488375	-0.0958067	0.724123	-0.509077	0.044012	0.802135	0.000185324	-0.194885	0.469504	-0.747716	0.000867854	0.14418	0.594218	-0.318405	0.229402	0.12729	0.638514	0.204113	0.448295	0.252731	0.344977	0.611209	0.0118866	11767	not_DEG
ENSMUSG00000003037.16	ENSMUSG00000003037	Rab8a	brown	M3	0.0245216	0.928174	-0.623786	0.00981655	0.577223	0.0192203	0.36381	0.165987	-0.418633	0.106562	0.535545	0.0325189	-0.431909	0.094798	-0.541535	0.0302688	0.219973	0.413006	-0.596478	0.0147311	0.885269	5.15457e-06	-0.873428	9.92258e-06	-0.28169	0.290533	-0.505013	0.0460158	0.451862	0.0788996	17274	not_DEG
ENSMUSG00000003038.15	ENSMUSG00000003038	Hmgn2	turquoise	M1	-0.374823	0.152588	-0.659363	0.00545967	0.737176	0.00112071	-0.631054	0.00875697	-0.244674	0.361086	0.487584	0.0553888	-0.0807374	0.766285	-0.712189	0.00196617	-0.175568	0.515443	-0.219494	0.414049	0.0406447	0.881198	-0.117608	0.664446	-0.453972	0.0773393	0.484543	0.0571587	0.449395	0.0807534	15331	not_DEG
ENSMUSG00000003039.8	ENSMUSG00000003039	Fam32a	turquoise	M1	-0.209599	0.435921	-0.602187	0.0135718	0.568181	0.0216632	0.0192284	0.943652	-0.518255	0.0397279	0.615928	0.0110731	-0.553965	0.0259801	-0.192755	0.47447	0.561402	0.0236466	-0.626281	0.00944203	0.67604	0.00404049	-0.522432	0.0378859	-0.0880516	0.745736	-0.310764	0.241393	0.122318	0.651785	67922	not_DEG
ENSMUSG00000003051.13	ENSMUSG00000003051	Elf3	yellow	M4	0.321723	0.224314	-0.0876265	0.746926	0.0411493	0.879732	0.721444	0.00160743	0.0535257	0.843925	0.218084	0.41713	-0.112572	0.678078	-0.192353	0.475407	-0.0451442	0.868147	-0.503936	0.0465581	0.617653	0.0107871	-0.6617	0.00523975	-0.105658	0.69695	-0.559108	0.0243485	0.301626	0.256238	13710	not_DEG
ENSMUSG00000003062.12	ENSMUSG00000003062	Stard3nl	blue	M2	0.794241	0.000238275	0.651068	0.00630035	-0.622277	0.0100486	0.476215	0.0622194	0.182832	0.497929	-0.434626	0.0925095	0.453206	0.0779032	0.451387	0.0792546	-0.288144	0.279143	0.0535508	0.843853	-0.265548	0.320209	0.245481	0.359454	0.224064	0.404146	0.020516	0.939885	-0.0256562	0.924859	76205	not_DEG
ENSMUSG00000003068.15	ENSMUSG00000003068	Stk11	greenyellow	M11	0.422239	0.10327	0.219735	0.413524	-0.267937	0.315711	0.158591	0.557448	0.705562	0.00226092	0.298556	0.261347	-0.0100077	0.970657	0.309633	0.243199	0.0274921	0.919498	0.0125244	0.963282	-0.0756258	0.780734	0.113075	0.676714	-0.0766252	0.777903	0.0300395	0.912064	-0.185623	0.491275	20869	not_DEG
ENSMUSG00000003070.6	ENSMUSG00000003070	Efna2	turquoise	M1	-0.579497	0.0186412	-0.922065	3.80346e-07	0.897029	2.49721e-06	-0.344147	0.191816	-0.533317	0.0333876	0.715632	0.00182582	-0.786888	0.000298316	-0.464869	0.0696329	0.629691	0.0089484	-0.490199	0.0538992	0.666557	0.00480539	-0.527096	0.0359058	-0.408921	0.115793	-0.146602	0.587968	0.0136364	0.960024	13637	DEG_with_two_fold_change
ENSMUSG00000003072.15	ENSMUSG00000003072	Atp5d	greenyellow	M11	0.411885	0.112918	0.16529	0.540697	-0.211	0.432788	0.117732	0.664113	0.788025	0.000288286	0.275999	0.300802	-0.0573649	0.832873	0.168155	0.533602	-0.0773031	0.775985	0.155745	0.56463	-0.10265	0.70521	0.0811934	0.764999	-0.29316	0.270482	0.0488151	0.857524	-0.2172	0.419066	66043	not_DEG
ENSMUSG00000003099.11	ENSMUSG00000003099	Ppp5c	grey	NA	0.00612729	0.982032	0.0317654	0.907032	0.0985573	0.716503	-0.439327	0.088643	0.143458	0.596086	-0.0786816	0.772087	0.589601	0.0162288	-0.425916	0.0999874	-0.705873	0.00224633	0.122931	0.650144	-0.515963	0.0407671	0.360881	0.169678	-0.185257	0.492145	0.728445	0.00137313	0.468236	0.0673689	19060	not_DEG
ENSMUSG00000003119.14	ENSMUSG00000003119	Cdk12	turquoise	M1	-0.516416	0.0405605	-0.811558	0.00013528	0.759799	0.000637542	-0.0141165	0.958618	-0.603817	0.0132543	0.485515	0.0565885	-0.619409	0.0105017	-0.584105	0.0175087	0.425996	0.0999166	-0.507754	0.044657	0.772172	0.000456339	-0.740759	0.00102876	-0.361845	0.168457	-0.403432	0.121249	0.252098	0.346229	69131	not_DEG
ENSMUSG00000003123.15	ENSMUSG00000003123	Lipe	salmon	M13	-0.0411237	0.879807	0.144263	0.594002	-0.192986	0.473928	-0.0226396	0.933675	0.300796	0.257612	-0.127323	0.638425	-0.0895079	0.741663	0.171766	0.524721	0.0851875	0.753764	0.673366	0.0042455	-0.0795243	0.769708	0.00930219	0.972725	0.0103293	0.969715	-0.240953	0.368664	-0.157432	0.560367	16890	not_DEG
ENSMUSG00000003131.6	ENSMUSG00000003131	Pafah1b2	turquoise	M1	-0.420338	0.104996	-0.803205	0.000178965	0.874112	9.57141e-06	-0.384803	0.141094	-0.55758	0.0248247	0.44147	0.086919	-0.19031	0.480198	-0.877701	7.89468e-06	-0.0774221	0.775648	-0.453295	0.0778371	0.387676	0.137898	-0.425731	0.100151	-0.472386	0.0646527	0.225635	0.400772	0.545986	0.0286755	18475	not_DEG
ENSMUSG00000003134.10	ENSMUSG00000003134	Tbc1d8	blue	M2	-0.0101635	0.9702	0.497994	0.0496356	-0.474771	0.0631287	-0.216054	0.421587	0.200932	0.45555	-0.297031	0.263909	0.109145	0.68741	0.701392	0.00246408	0.225713	0.400605	0.263114	0.324831	-0.574672	0.0198869	0.768181	0.000509411	0.221117	0.410519	0.323768	0.221214	-0.679137	0.00381313	54610	not_DEG
ENSMUSG00000003135.15	ENSMUSG00000003135	Cnot11	turquoise	M1	-0.578843	0.0188064	-0.863474	1.63979e-05	0.879871	7.00683e-06	-0.500457	0.0483421	-0.292163	0.272191	0.766889	0.000527639	-0.552036	0.026613	-0.55827	0.0246086	0.305898	0.249229	-0.634436	0.008296	0.369992	0.158372	-0.311224	0.24066	-0.556215	0.0252563	0.206606	0.44265	0.0747919	0.783097	52846	not_DEG
ENSMUSG00000003153.10	ENSMUSG00000003153	Slc2a3	blue	M2	0.416392	0.108644	0.719034	0.00169525	-0.710735	0.00202798	0.47777	0.0612505	0.161319	0.550599	-0.668088	0.0046746	0.594216	0.0152113	0.367628	0.161255	-0.448935	0.0811021	0.136289	0.614759	-0.354862	0.177435	0.301868	0.255837	0.574631	0.0198976	-0.0240956	0.929419	-0.0253322	0.925806	20527	not_DEG
ENSMUSG00000003154.15	ENSMUSG00000003154	Foxj2	blue	M2	0.0963773	0.72254	0.724888	0.00148841	-0.72389	0.00152214	0.019741	0.942152	0.320144	0.226726	-0.498782	0.0492189	0.337207	0.201524	0.750843	0.000802585	-0.00570971	0.983257	0.39229	0.132869	-0.606799	0.0126884	0.694638	0.00282426	0.579508	0.0186384	0.139426	0.606559	-0.483016	0.0580632	60611	not_DEG
ENSMUSG00000003161.15	ENSMUSG00000003161	Sri	blue	M2	0.566824	0.0220495	0.712041	0.00197239	-0.756791	0.000689519	0.592159	0.0156583	0.21997	0.413012	-0.449143	0.0809443	0.357872	0.173527	0.63306	0.00848114	-0.0931611	0.731475	0.223269	0.40586	-0.135505	0.616814	0.129213	0.633408	0.664099	0.00502145	-0.347808	0.186819	-0.0826037	0.761027	109552	not_DEG
ENSMUSG00000003166.19	ENSMUSG00000003166	Dgcr2	turquoise	M1	-0.681325	0.00365876	-0.928324	2.15295e-07	0.929019	2.0149e-07	-0.542682	0.029852	-0.544673	0.0291386	0.741343	0.00101439	-0.609415	0.0122078	-0.553728	0.0260571	0.455427	0.0762757	-0.529133	0.0350658	0.462217	0.071454	-0.349508	0.184528	-0.381813	0.144474	0.119879	0.65833	0.124779	0.645202	13356	not_DEG
ENSMUSG00000003184.15	ENSMUSG00000003184	Irf3	turquoise	M1	-0.443416	0.0853744	-0.731664	0.00127515	0.765297	0.000550844	-0.550416	0.0271539	-0.43709	0.0904676	0.683724	0.00349529	-0.411701	0.113095	-0.407803	0.116889	0.360266	0.17046	-0.535161	0.0326674	0.276107	0.300605	-0.126183	0.641459	-0.313429	0.237167	0.318988	0.228502	0.1274	0.638223	54131	not_DEG
ENSMUSG00000003190.12	ENSMUSG00000003190	Bcl2l12	turquoise	M1	-0.350212	0.183586	-0.651973	0.00620391	0.744807	0.000932419	-0.753287	0.00075441	-0.24736	0.35567	0.530678	0.0344389	-0.166155	0.538551	-0.547062	0.0282999	0.0357676	0.895375	-0.258907	0.332911	-0.0177672	0.947928	0.0659256	0.808335	-0.535373	0.0325852	0.635162	0.00819948	0.208563	0.438244	75736	not_DEG
ENSMUSG00000003198.9	ENSMUSG00000003198	Zfp959	turquoise	M1	-0.405153	0.119519	-0.558924	0.0244054	0.604122	0.0131955	-0.577786	0.0190758	-0.209238	0.43673	0.582765	0.0178323	-0.59675	0.0146742	-0.0505318	0.852563	0.60614	0.0128117	-0.376034	0.15116	0.128885	0.634278	0.0814111	0.764386	-0.528113	0.0354843	0.309431	0.243523	-0.354558	0.177833	224893	not_DEG
ENSMUSG00000003199.16	ENSMUSG00000003199	Mpnd	blue	M2	0.502801	0.0471349	0.884136	5.50469e-06	-0.837788	5.1018e-05	0.144012	0.594652	0.475387	0.0627397	-0.694723	0.0028195	0.844997	3.78694e-05	0.415262	0.109705	-0.672265	0.00433233	0.592964	0.0154822	-0.764487	0.000562967	0.644028	0.00709206	0.542759	0.0298242	0.306686	0.247949	0.0526611	0.846418	68047	not_DEG
ENSMUSG00000003200.9	ENSMUSG00000003200	Sh3gl1	brown	M3	0.187987	0.485673	-0.382046	0.144208	0.328865	0.213607	0.571299	0.0207951	-0.343193	0.193131	0.369987	0.158378	-0.228246	0.395196	-0.431064	0.0955178	0.0946654	0.727292	-0.498563	0.0493345	0.821416	9.55001e-05	-0.79833	0.00020947	-0.109236	0.687162	-0.558618	0.0245004	0.48158	0.0589232	20405	not_DEG
ENSMUSG00000003206.6	ENSMUSG00000003206	Ebi3	blue	M2	0.677891	0.00390335	0.923602	3.32232e-07	-0.923681	3.29921e-07	0.56072	0.0238535	0.28751	0.280251	-0.710182	0.00205194	0.556744	0.0250883	0.668585	0.00463279	-0.300191	0.258618	0.391128	0.134123	-0.411062	0.113711	0.402008	0.122694	0.572334	0.0205132	-0.123787	0.647853	-0.183639	0.496001	50498	DEG_with_two_fold_change
ENSMUSG00000003208.8	ENSMUSG00000003208	Ccdc94	turquoise	M1	-0.0680949	0.802143	-0.193321	0.473147	0.224295	0.403649	-0.0535905	0.843738	0.254189	0.342108	0.279687	0.294122	0.311391	0.240393	-0.554286	0.0258757	-0.491925	0.0529331	-0.0619184	0.819802	0.0428643	0.874756	-0.240871	0.368833	-0.233157	0.384824	0.125595	0.643026	0.676874	0.00397819	72886	not_DEG
ENSMUSG00000003226.6	ENSMUSG00000003226	Ranbp2	turquoise	M1	-0.326322	0.217381	-0.841893	4.31319e-05	0.826648	7.87103e-05	-0.104534	0.700033	-0.578608	0.0188659	0.554547	0.0257912	-0.518888	0.0394446	-0.673146	0.00426273	0.307661	0.246372	-0.581399	0.018167	0.686732	0.00329876	-0.670522	0.00447261	-0.596174	0.0147949	-0.173524	0.520422	0.341767	0.195109	19386	not_DEG
ENSMUSG00000003227.4	ENSMUSG00000003227	Edar	turquoise	M1	-0.60694	0.0126621	-0.677793	0.0039105	0.740167	0.00104352	-0.690952	0.0030381	-0.306049	0.248983	0.390738	0.134546	-0.28249	0.289105	-0.603753	0.0132665	-0.00946404	0.972251	-0.113567	0.675379	0.0143631	0.957896	-0.0539755	0.842629	-0.418558	0.106631	0.422851	0.102718	0.131092	0.628434	13608	DEG_with_two_fold_change
ENSMUSG00000003228.8	ENSMUSG00000003228	Grk5	blue	M2	0.625161	0.0096087	0.941475	5.39787e-08	-0.938503	7.57415e-08	0.58347	0.0176614	0.308842	0.24447	-0.802593	0.00018258	0.668404	0.00464796	0.559594	0.0241985	-0.464855	0.069642	0.469565	0.0664903	-0.439046	0.0888708	0.351567	0.181779	0.605153	0.0129983	-0.14801	0.584349	-0.0609205	0.822662	14773	not_DEG
ENSMUSG00000003233.11	ENSMUSG00000003233	Dvl3	turquoise	M1	-0.651573	0.00624643	-0.828038	7.46892e-05	0.808836	0.000148412	-0.23429	0.382452	-0.533238	0.0334187	0.528853	0.0351802	-0.622933	0.00994715	-0.578858	0.0188024	0.443515	0.0852966	-0.332529	0.208244	0.622644	0.00999178	-0.53375	0.0332173	-0.456313	0.0756338	-0.199579	0.458654	0.0998309	0.712983	13544	not_DEG
ENSMUSG00000003234.15	ENSMUSG00000003234	Abcf3	brown	M3	-0.327162	0.21613	-0.511061	0.0430582	0.419365	0.105887	0.172568	0.522756	-0.0979884	0.718077	0.661936	0.00521795	-0.451028	0.0795226	-0.276495	0.299898	0.38206	0.144192	-0.447568	0.0821461	0.671392	0.00440215	-0.636195	0.00806383	-0.14873	0.582501	-0.52098	0.0385188	0.233992	0.383075	27406	not_DEG
ENSMUSG00000003235.12	ENSMUSG00000003235	Eif2b5	turquoise	M1	-0.628949	0.009054	-0.971812	3.51943e-10	0.97657	9.76904e-11	-0.456989	0.0751463	-0.388775	0.136689	0.731299	0.00128596	-0.607352	0.0125856	-0.717906	0.00173769	0.339525	0.198246	-0.509341	0.0438843	0.534912	0.032764	-0.507766	0.044651	-0.655721	0.00581695	0.0513349	0.850245	0.219635	0.413742	224045	DEG
ENSMUSG00000003269.15	ENSMUSG00000003269	Cyth2	brown	M3	-0.502009	0.0475401	-0.434991	0.092205	0.334726	0.20507	0.285483	0.283805	-0.28412	0.286212	0.51531	0.0410669	-0.568049	0.0217006	-0.0847551	0.754978	0.54238	0.0299615	-0.619983	0.0104097	0.69362	0.00288208	-0.516542	0.0405029	0.164836	0.541825	-0.557448	0.0248662	-0.105035	0.698657	19158	not_DEG
ENSMUSG00000003271.16	ENSMUSG00000003271	Sult2b1	brown	M3	-0.122148	0.652241	-0.510549	0.0433027	0.407735	0.116957	0.56384	0.0229179	-0.326588	0.216984	0.493332	0.0521543	-0.541378	0.0303265	-0.332558	0.208202	0.381805	0.144483	-0.615922	0.0110742	0.972764	2.77388e-10	-0.906301	1.32311e-06	-0.0156423	0.95415	-0.770766	0.000474489	0.242123	0.366271	54200	not_DEG
ENSMUSG00000003273.13	ENSMUSG00000003273	Car11	blue	M2	0.282893	0.288389	0.645619	0.00690655	-0.619661	0.0104613	-0.0504919	0.852679	0.142899	0.597533	-0.408507	0.116198	0.363691	0.166135	0.675199	0.00410409	-0.0598231	0.825811	0.341927	0.194886	-0.595419	0.0149544	0.718962	0.00169795	0.61609	0.011046	0.304848	0.25094	-0.38221	0.144022	12348	not_DEG
ENSMUSG00000003279.16	ENSMUSG00000003279	Dlgap1	blue	M2	0.194106	0.471317	0.744576	0.000937703	-0.66701	0.00476639	-0.0966213	0.721864	0.255934	0.338688	-0.609949	0.0121116	0.61171	0.0117981	0.510257	0.0434429	-0.400825	0.123903	0.509334	0.043888	-0.769893	0.000486048	0.761213	0.000614244	0.618931	0.0105787	0.383099	0.143014	-0.191432	0.477565	224997	not_DEG
ENSMUSG00000003282.9	ENSMUSG00000003282	Plag1	turquoise	M1	-0.291008	0.274178	-0.72001	0.00165922	0.730226	0.00131821	-0.450498	0.0799204	-0.575548	0.0196559	0.434486	0.0926261	-0.702985	0.00238478	-0.246836	0.356724	0.59463	0.0151224	-0.230173	0.391109	0.38681	0.138856	-0.25829	0.334104	-0.456121	0.0757726	0.0603457	0.824311	-0.177074	0.511787	56711	not_DEG
ENSMUSG00000003283.13	ENSMUSG00000003283	Hck	pink	M8	0.670705	0.00445767	0.720595	0.00163794	-0.659539	0.00544285	0.524359	0.0370577	0.226271	0.39941	-0.690081	0.00309049	0.798867	0.000205916	0.0971095	0.720511	-0.765381	0.000549607	0.320215	0.226616	-0.343717	0.192408	0.169816	0.529507	0.343707	0.192421	0.0138654	0.959354	0.363113	0.16686	15162	DEG
ENSMUSG00000003299.9	ENSMUSG00000003299	Mrpl4	grey	NA	-0.177628	0.510447	-0.153211	0.571059	0.133663	0.621654	-0.338277	0.200007	0.482385	0.0584396	0.502769	0.0471512	-0.0520851	0.84808	-0.00884329	0.97407	-0.025489	0.925348	-0.241255	0.368046	-0.198946	0.460111	0.132599	0.624456	-0.240673	0.369238	0.291907	0.27263	-0.0119986	0.964823	66163	not_DEG
ENSMUSG00000003308.14	ENSMUSG00000003308	Keap1	blue	M2	0.576256	0.019471	0.841615	4.36315e-05	-0.775414	0.000416652	-0.01103	0.967661	0.680142	0.00374158	-0.540325	0.0307135	0.707495	0.00217148	0.515797	0.0408434	-0.519645	0.0391076	0.559827	0.0241266	-0.833284	6.10216e-05	0.76176	0.000605426	0.218044	0.417217	0.468256	0.0673554	-0.155044	0.566404	50868	not_DEG
ENSMUSG00000003309.13	ENSMUSG00000003309	Ap1m2	turquoise	M1	-0.521255	0.0383982	-0.949384	1.99546e-08	0.899153	2.17075e-06	-0.142083	0.599648	-0.535696	0.0324606	0.753304	0.000754093	-0.785435	0.000311542	-0.562132	0.0234266	0.553441	0.0261507	-0.621987	0.0100938	0.81334	0.000127216	-0.723739	0.00152731	-0.418592	0.1066	-0.308892	0.244388	0.142384	0.598868	11768	DEG
ENSMUSG00000003316.14	ENSMUSG00000003316	Glg1	grey	NA	0.0616166	0.820666	0.0353032	0.896727	-0.047181	0.86225	0.134765	0.618758	-0.485693	0.0564845	-0.0480408	0.859763	-0.193591	0.472517	0.378054	0.1488	0.404615	0.120058	-0.367561	0.161338	0.119899	0.658277	-0.00516997	0.984839	0.222101	0.408384	-0.164262	0.543253	-0.219738	0.413516	20340	not_DEG
ENSMUSG00000003344.14	ENSMUSG00000003344	Btbd2	black	M7	0.239791	0.371049	0.588565	0.0164642	-0.507246	0.0449068	-0.43174	0.0949415	0.444724	0.0843478	-0.351958	0.18126	0.449589	0.0806065	0.545328	0.0289068	-0.248789	0.352807	0.435499	0.0917817	-0.925464	2.80939e-07	0.95807	5.46789e-09	0.153888	0.569337	0.737029	0.00112461	-0.424151	0.101554	208198	not_DEG
ENSMUSG00000003345.15	ENSMUSG00000003345	Csnk1g2	red	M5	-0.546658	0.0284406	-0.757511	0.000676775	0.685692	0.00336568	-0.128635	0.634941	-0.0744921	0.783948	0.854493	2.49817e-05	-0.695025	0.00280255	-0.351339	0.182082	0.556072	0.0253017	-0.475766	0.0625009	0.672243	0.00433408	-0.588276	0.0165305	-0.372224	0.155681	-0.334201	0.205826	0.0562664	0.836032	103236	not_DEG
ENSMUSG00000003346.14	ENSMUSG00000003346	Abhd17a	greenyellow	M11	0.562226	0.0233983	0.306082	0.24893	-0.290895	0.274372	0.0354246	0.896374	0.710638	0.00203217	0.0434367	0.873096	0.195067	0.46908	0.15353	0.570247	-0.22837	0.394932	0.364264	0.165419	-0.287789	0.279763	0.262057	0.326851	-0.364319	0.16535	0.247735	0.354918	-0.115389	0.670441	216169	not_DEG
ENSMUSG00000003348.9	ENSMUSG00000003348	Mob3a	yellow	M4	0.137417	0.611804	0.357219	0.17437	-0.453643	0.0775806	0.789838	0.000272878	-0.0813181	0.764648	-0.329939	0.212026	0.26231	0.326368	0.111267	0.681628	-0.19239	0.475322	0.0516755	0.849262	0.281357	0.291128	-0.372002	0.155948	0.635533	0.00815054	-0.690777	0.00304859	0.286049	0.282811	208228	not_DEG
ENSMUSG00000003352.13	ENSMUSG00000003352	Cacnb3	turquoise	M1	-0.697483	0.00266771	-0.373618	0.154017	0.433465	0.0934822	-0.735856	0.00115621	-0.247588	0.355213	0.296468	0.264859	-0.356227	0.175655	0.017847	0.947695	0.429824	0.0965809	-0.0828651	0.760292	-0.167004	0.536447	0.359517	0.171417	-0.115176	0.671018	0.428853	0.0974196	-0.395294	0.129664	12297	not_DEG
ENSMUSG00000003355.6	ENSMUSG00000003355	Fkbp11	pink	M8	-0.0198309	0.941889	0.140398	0.604027	-0.0401179	0.882727	-0.12185	0.653039	-0.0416816	0.878188	-0.388891	0.136562	0.781764	0.000347151	-0.545253	0.0289335	-0.845868	3.6494e-05	0.268569	0.314527	-0.335887	0.203406	0.0948969	0.726649	0.0678962	0.80271	0.344762	0.19097	0.760906	0.000619243	66120	not_DEG
ENSMUSG00000003360.14	ENSMUSG00000003360	Ddx23	turquoise	M1	-0.299028	0.260558	-0.403221	0.121462	0.447462	0.082227	-0.316416	0.232486	0.102548	0.705493	0.375886	0.151334	0.0834924	0.758527	-0.586932	0.0168408	-0.310299	0.242134	-0.261936	0.327083	0.0180505	0.947099	-0.113994	0.67422	-0.319885	0.227122	0.351956	0.181262	0.412143	0.11267	74351	not_DEG
ENSMUSG00000003363.15	ENSMUSG00000003363	Pld3	brown	M3	-0.00334413	0.990193	-0.365969	0.1633	0.23391	0.383246	0.577828	0.019065	-0.22935	0.392852	0.48991	0.0540625	-0.67516	0.00410704	0.0412776	0.87936	0.624677	0.00968136	-0.587748	0.0166518	0.875668	8.81085e-06	-0.75274	0.000764984	-0.0166676	0.951148	-0.807251	0.000156538	-0.0991156	0.714959	18807	not_DEG
ENSMUSG00000003378.9	ENSMUSG00000003378	Grik5	grey	NA	-0.0528686	0.84582	0.0829044	0.760181	0.0260447	0.923724	-0.690299	0.00307734	0.022381	0.934431	-0.0151742	0.95552	0.198864	0.4603	0.145794	0.590051	-0.0714877	0.79248	0.162856	0.546758	-0.643304	0.0071778	0.7768	0.000400572	-0.0798601	0.76876	0.862122	1.7503e-05	-0.290609	0.274867	14809	not_DEG
ENSMUSG00000003380.11	ENSMUSG00000003380	Rabac1	blue	M2	0.470423	0.0659272	0.936984	8.94836e-08	-0.912653	8.23578e-07	0.1351	0.617878	0.591878	0.0157202	-0.627338	0.00928671	0.612082	0.0117326	0.724617	0.00149751	-0.352793	0.180154	0.611826	0.0117776	-0.772437	0.00045298	0.748184	0.000857822	0.485547	0.05657	0.237962	0.374819	-0.337439	0.201194	14470	DEG
ENSMUSG00000003382.18	ENSMUSG00000003382	Etv3	turquoise	M1	-0.672256	0.00433297	-0.80607	0.000162829	0.794043	0.000239746	-0.242105	0.366309	-0.689763	0.00310978	0.448992	0.0810586	-0.682019	0.00361081	-0.485377	0.056669	0.517989	0.0398476	-0.360432	0.170249	0.621839	0.0101168	-0.48772	0.0553108	-0.249317	0.351753	-0.207935	0.439655	0.00962648	0.971774	27049	DEG
ENSMUSG00000003402.13	ENSMUSG00000003402	Prkcsh	turquoise	M1	-0.471567	0.0651822	-0.94142	5.43269e-08	0.93688	9.04937e-08	-0.291646	0.273079	-0.488965	0.0545983	0.786071	0.000305694	-0.565457	0.022444	-0.677247	0.00395061	0.328671	0.213894	-0.67958	0.00378143	0.640179	0.00755717	-0.600052	0.0139967	-0.48836	0.0549434	-0.0371363	0.891393	0.335786	0.203551	19089	not_DEG
ENSMUSG00000003411.10	ENSMUSG00000003411	Rab3b	blue	M2	-0.19502	0.469191	0.352378	0.180703	-0.303871	0.252539	-0.413995	0.110903	0.0108042	0.968323	-0.477111	0.0616593	0.112345	0.678696	0.388951	0.136496	-0.0122258	0.964157	0.723102	0.00154921	-0.614264	0.0113548	0.641173	0.00743485	0.303444	0.253241	0.301879	0.255819	-0.459889	0.073082	69908	not_DEG
ENSMUSG00000003418.11	ENSMUSG00000003418	St8sia6	turquoise	M1	-0.604518	0.0131196	-0.969847	5.61102e-10	0.968512	7.57245e-10	-0.500691	0.0482205	-0.545668	0.028787	0.699265	0.00257323	-0.677728	0.00391525	-0.612026	0.0117425	0.437382	0.0902279	-0.497019	0.0501549	0.510473	0.0433391	-0.45067	0.0797916	-0.547078	0.0282945	0.0639605	0.813954	0.116525	0.667371	241230	DEG_with_two_fold_change
ENSMUSG00000003420.7	ENSMUSG00000003420	Fcgrt	blue	M2	0.65673	0.00571611	0.92621	2.62367e-07	-0.911277	9.15345e-07	0.394077	0.130956	0.393342	0.131741	-0.659995	0.00539949	0.632648	0.00853729	0.674574	0.00415185	-0.375141	0.152212	0.440788	0.0874652	-0.566623	0.0221072	0.520616	0.0386788	0.524077	0.0371783	0.0471718	0.862277	-0.172982	0.521744	14132	DEG
ENSMUSG00000003421.12	ENSMUSG00000003421	Nosip	red	M5	-0.243107	0.364268	-0.364648	0.16494	0.348417	0.185996	-0.27932	0.294783	0.282343	0.289367	0.71022	0.00205029	-0.575091	0.0197761	0.144794	0.592632	0.56392	0.0228943	-0.379057	0.147637	0.150553	0.577834	0.0175823	0.94847	-0.532628	0.0336597	0.103764	0.702149	-0.460135	0.0729085	66394	not_DEG
ENSMUSG00000003423.14	ENSMUSG00000003423	Pih1d1	grey	NA	-0.115282	0.670732	-0.0804399	0.767124	0.156971	0.561531	-0.493256	0.0521962	0.237916	0.374913	0.30325	0.253558	0.319925	0.227062	-0.174092	0.519034	-0.282893	0.288388	-0.132981	0.623451	-0.378261	0.148559	0.333089	0.207431	-0.169175	0.531087	0.608586	0.0123585	0.267666	0.316219	68845	not_DEG
ENSMUSG00000003429.10	ENSMUSG00000003429	Rps11	red	M5	-0.297747	0.262705	-0.726187	0.00144543	0.654007	0.00599144	-0.20445	0.447531	-0.068511	0.800956	0.927025	2.43297e-07	-0.740226	0.00104204	-0.209126	0.436979	0.563411	0.0230447	-0.711003	0.00201649	0.514225	0.041569	-0.391302	0.133935	-0.445184	0.083989	-0.073372	0.787126	-0.134616	0.619148	27207	not_DEG
ENSMUSG00000003435.9	ENSMUSG00000003435	Supt5	brown	M3	-0.486843	0.0558163	-0.848897	3.20294e-05	0.797532	0.000214853	0.0347987	0.898196	-0.496155	0.0506182	0.619759	0.0104456	-0.65165	0.00623825	-0.621354	0.0101927	0.426031	0.0998866	-0.506093	0.0454767	0.855283	2.40996e-05	-0.812917	0.000129092	-0.400067	0.124681	-0.442441	0.086146	0.288811	0.277982	20924	not_DEG
ENSMUSG00000003437.14	ENSMUSG00000003437	Paf1	turquoise	M1	-0.529391	0.0349604	-0.958666	4.95415e-09	0.949269	2.02691e-08	-0.384274	0.141688	-0.4427	0.0859403	0.771453	0.000465541	-0.594854	0.0150747	-0.703456	0.00236176	0.31247	0.238682	-0.534822	0.032799	0.57325	0.0202659	-0.535279	0.0326215	-0.513638	0.0418419	0.028263	0.917248	0.271517	0.309038	54624	not_DEG
ENSMUSG00000003438.17	ENSMUSG00000003438	Timm50	turquoise	M1	-0.433762	0.0932326	-0.842131	4.27073e-05	0.868685	1.2669e-05	-0.440005	0.0880944	-0.215617	0.422549	0.681332	0.00365824	-0.30499	0.250708	-0.836755	5.318e-05	-0.0297671	0.912859	-0.390155	0.13518	0.362919	0.167103	-0.4282	0.0979864	-0.6183	0.0106812	0.216429	0.420762	0.459695	0.0732189	66525	not_DEG
ENSMUSG00000003444.8	ENSMUSG00000003444	Med29	turquoise	M1	-0.455801	0.0760046	-0.70162	0.00245258	0.660747	0.0053285	-0.336337	0.202763	-0.101184	0.70925	0.583324	0.0176966	-0.352647	0.180347	-0.652236	0.00617606	0.0551036	0.839379	-0.124162	0.64685	0.334235	0.205777	-0.430834	0.095714	-0.513399	0.041954	-0.0202254	0.940735	0.322111	0.223724	67224	not_DEG
ENSMUSG00000003452.15	ENSMUSG00000003452	Bicd1	grey	NA	-0.205765	0.444551	0.138928	0.607858	-0.27583	0.30111	0.397734	0.127101	-0.0869281	0.748883	-0.0844078	0.755954	-0.160411	0.552873	0.313342	0.237304	0.326769	0.216715	-0.00622598	0.981743	0.255026	0.340465	-0.188829	0.483685	0.516038	0.0407328	-0.589175	0.0163253	-0.182891	0.497786	12121	not_DEG
ENSMUSG00000003458.12	ENSMUSG00000003458	Ncstn	turquoise	M1	-0.404983	0.119689	-0.603922	0.0132339	0.5451	0.0289872	0.0857642	0.752146	-0.51486	0.0412743	0.597486	0.014521	-0.691391	0.00301199	-0.066168	0.807643	0.763805	0.000573348	-0.782369	0.000341056	0.733259	0.00122879	-0.534216	0.0330348	-0.152227	0.573563	-0.432654	0.0941658	-0.103907	0.701756	59287	not_DEG
ENSMUSG00000003464.13	ENSMUSG00000003464	Pex19	blue	M2	-0.00837534	0.975442	0.682573	0.00357296	-0.682981	0.00354528	-0.0670093	0.80524	0.464885	0.069622	-0.502773	0.0471488	0.597613	0.0144948	0.428367	0.0978417	-0.399891	0.124863	0.645803	0.00688542	-0.699025	0.0025858	0.598763	0.0142582	0.588276	0.0165303	0.178805	0.507602	-0.0852824	0.753498	19298	not_DEG
ENSMUSG00000003469.9	ENSMUSG00000003469	Phyhip	turquoise	M1	-0.518222	0.0397432	-0.426271	0.0996749	0.400258	0.124485	-0.410271	0.114477	-0.430206	0.0962525	0.29816	0.262012	-0.512794	0.0422373	-0.00885698	0.97403	0.563769	0.0229388	0.0440741	0.871248	0.208743	0.437839	-0.0421116	0.87694	0.0992682	0.714538	-0.063414	0.815518	-0.210979	0.432834	105653	not_DEG
ENSMUSG00000003476.15	ENSMUSG00000003476	Crhr2	blue	M2	0.537388	0.0318135	0.91912	4.89223e-07	-0.896616	2.56525e-06	0.302534	0.254738	0.597784	0.0144593	-0.780442	0.000360763	0.720069	0.00165709	0.461812	0.0717358	-0.574601	0.0199057	0.691687	0.00299448	-0.653133	0.00608207	0.536193	0.0322696	0.386554	0.13914	0.111026	0.682282	-0.108303	0.689711	12922	DEG
ENSMUSG00000003477.5	ENSMUSG00000003477	Inmt	blue	M2	0.629342	0.00899801	0.831772	6.47273e-05	-0.86361	1.629e-05	0.374131	0.153407	0.553619	0.0260926	-0.406776	0.117904	0.377744	0.14916	0.806559	0.000160199	-0.0959411	0.72375	0.320096	0.2268	-0.446767	0.0827615	0.456861	0.0752385	0.438267	0.0895045	-0.0609507	0.822576	-0.333011	0.207545	21743	DEG_with_two_fold_change
ENSMUSG00000003484.4	ENSMUSG00000003484	Cyp4f18	blue	M2	0.560867	0.0238089	0.692186	0.00296511	-0.748556	0.000849896	0.755964	0.000704401	0.270672	0.310606	-0.442819	0.0858464	0.210068	0.434871	0.642532	0.00727011	0.00314669	0.990772	0.114611	0.672548	-0.0119067	0.965092	0.0326583	0.90443	0.450032	0.080272	-0.476174	0.062245	-0.249248	0.351891	72054	DEG
ENSMUSG00000003500.13	ENSMUSG00000003500	Impdh1	purple	M10	0.0568858	0.83425	0.114359	0.673232	-0.0710758	0.793652	0.305262	0.250265	-0.110457	0.683835	-0.21786	0.417621	0.622217	0.010058	-0.473144	0.0641655	-0.620222	0.0103716	0.0375063	0.890317	0.0777743	0.774652	-0.262598	0.325817	0.135132	0.617794	-0.12025	0.657333	0.836306	5.41444e-05	23917	not_DEG
ENSMUSG00000003518.13	ENSMUSG00000003518	Dusp3	blue	M2	0.485358	0.0566801	0.955603	8.10498e-09	-0.942176	4.97064e-08	0.321146	0.225193	0.551142	0.0269105	-0.764201	0.000567303	0.730353	0.00131433	0.575866	0.0195728	-0.512107	0.0425612	0.59455	0.0151396	-0.674336	0.00417016	0.548116	0.0279358	0.461601	0.0718824	0.0623574	0.818543	-0.123037	0.64986	72349	not_DEG
ENSMUSG00000003526.11	ENSMUSG00000003526	Prodh	blue	M2	0.313831	0.236532	0.531114	0.0342633	-0.474186	0.0635006	-0.348933	0.185301	0.573922	0.0200861	-0.358547	0.172659	0.574154	0.0200244	0.256007	0.338546	-0.500367	0.0483888	0.623232	0.00990127	-0.849522	3.11683e-05	0.719436	0.00168036	-0.0231759	0.932107	0.619359	0.0105098	-0.0668305	0.805751	19125	not_DEG
ENSMUSG00000003527.8	ENSMUSG00000003527	Dgcr14	turquoise	M1	-0.746153	0.000902071	-0.867666	1.3336e-05	0.845523	3.70339e-05	-0.247542	0.355305	-0.547426	0.0281737	0.590917	0.0159334	-0.554196	0.0259048	-0.617535	0.0108064	0.370042	0.158312	-0.527148	0.035884	0.619844	0.0104319	-0.583952	0.0175453	-0.308728	0.244653	-0.181948	0.500044	0.237099	0.376605	27886	not_DEG
ENSMUSG00000003528.14	ENSMUSG00000003528	Slc25a1	grey	NA	-0.180771	0.502868	0.0873392	0.747731	-0.0491194	0.856644	-0.29114	0.27395	0.0675819	0.803606	-0.263385	0.324316	0.384986	0.140889	-0.320338	0.226429	-0.529739	0.0348186	0.591188	0.0158731	-0.370385	0.157896	0.265556	0.320194	0.235493	0.379941	0.332794	0.20786	0.246079	0.358248	13358	not_DEG
ENSMUSG00000003531.14	ENSMUSG00000003531	Dgcr6	blue	M2	0.367732	0.161128	0.9203	4.42803e-07	-0.887141	4.61783e-06	0.088091	0.745626	0.502395	0.0473423	-0.705738	0.00225267	0.690309	0.00307673	0.60628	0.0127855	-0.460742	0.0724824	0.69848	0.00261449	-0.802955	0.000180435	0.753559	0.000749194	0.559915	0.0240997	0.260249	0.330322	-0.233777	0.383524	13353	not_DEG
ENSMUSG00000003534.17	ENSMUSG00000003534	Ddr1	turquoise	M1	-0.528327	0.0353961	-0.515749	0.0408652	0.492612	0.0525518	-0.377595	0.149334	-0.412059	0.112751	0.526202	0.0362789	-0.633327	0.00844492	0.0391143	0.885643	0.730332	0.00131497	-0.339738	0.197947	0.316736	0.231987	-0.0507775	0.851854	-0.0317361	0.907117	-0.0215938	0.936733	-0.320033	0.226896	12305	DEG
ENSMUSG00000003541.6	ENSMUSG00000003541	Ier3	brown	M3	-0.279704	0.294092	-0.537591	0.0317367	0.426841	0.0991738	0.408836	0.115876	-0.348932	0.185303	0.574055	0.0200507	-0.601304	0.0137462	-0.204486	0.447447	0.5201	0.0389064	-0.725839	0.00145685	0.885785	5.0016e-06	-0.767615	0.000517332	0.0648255	0.811479	-0.673221	0.00425684	0.0872653	0.747938	15937	not_DEG
ENSMUSG00000003545.3	ENSMUSG00000003545	Fosb	brown	M3	-0.35284	0.180093	-0.224645	0.402896	0.113067	0.676734	0.518751	0.039506	-0.182693	0.498262	0.0914632	0.736205	-0.277028	0.298929	-0.221478	0.409733	0.111084	0.682125	-0.232954	0.38525	0.6208	0.01028	-0.684043	0.00347405	0.317541	0.230737	-0.755095	0.000720334	0.174486	0.518075	14282	not_DEG
ENSMUSG00000003546.9	ENSMUSG00000003546	Klc4	green	M6	0.28651	0.282001	0.683159	0.00353324	-0.721267	0.00161377	0.115127	0.671151	0.566383	0.0221763	-0.251211	0.347986	0.025879	0.924208	0.95726	6.23738e-09	0.257115	0.336388	0.310933	0.241123	-0.473821	0.0637331	0.598672	0.0142767	0.34269	0.193827	-0.00354081	0.989616	-0.776065	0.000409039	74764	not_DEG
ENSMUSG00000003549.9	ENSMUSG00000003549	Ercc1	brown	M3	-0.0971146	0.720497	-0.483149	0.0579839	0.391381	0.13385	0.488143	0.0550681	-0.0930015	0.73192	0.642586	0.00726362	-0.443879	0.0850105	-0.326217	0.217538	0.297945	0.262372	-0.686456	0.00331638	0.846494	3.55312e-05	-0.790896	0.000264204	-0.174895	0.517078	-0.596722	0.0146799	0.256067	0.338429	13870	not_DEG
ENSMUSG00000003555.7	ENSMUSG00000003555	Cyp17a1	blue	M2	0.3593	0.171694	0.626286	0.00944126	-0.663046	0.00511637	0.502385	0.0473472	0.113445	0.675708	-0.459639	0.0732584	0.319117	0.228304	0.494342	0.051601	-0.235415	0.380104	0.181974	0.499982	-0.1913	0.477875	0.144501	0.593387	0.79441	0.000237022	-0.287198	0.280796	-0.0967654	0.721464	13074	not_DEG
ENSMUSG00000003559.7	ENSMUSG00000003559	As3mt	blue	M2	0.55154	0.0267778	0.977832	6.65408e-11	-0.955666	8.0266e-09	0.274891	0.302825	0.588484	0.0164828	-0.715657	0.00182483	0.681178	0.00366896	0.65138	0.006267	-0.466311	0.0686564	0.612074	0.0117341	-0.720193	0.00165256	0.651327	0.00627262	0.478968	0.0605111	0.148786	0.582359	-0.238039	0.374659	57344	not_DEG
ENSMUSG00000003573.15	ENSMUSG00000003573	Homer3	brown	M3	0.0327381	0.904197	-0.481798	0.0587921	0.400028	0.124722	0.535938	0.0323674	-0.313804	0.236576	0.530232	0.0346187	-0.531777	0.0339978	-0.240683	0.369217	0.436185	0.0912135	-0.759992	0.000634316	0.919574	4.70897e-07	-0.809577	0.000144735	-0.155696	0.564753	-0.638163	0.00781034	0.159955	0.554017	26558	not_DEG
ENSMUSG00000003575.13	ENSMUSG00000003575	Crtc1	turquoise	M1	-0.555142	0.0255992	-0.873052	1.01201e-05	0.917994	5.37293e-07	-0.634602	0.00827386	-0.513408	0.0419496	0.562372	0.0233546	-0.472612	0.0645073	-0.641237	0.00742698	0.309834	0.242879	-0.323691	0.22133	0.330839	0.210706	-0.266822	0.317806	-0.569703	0.0212362	0.274985	0.302652	0.203235	0.450292	382056	not_DEG
ENSMUSG00000003581.14	ENSMUSG00000003581	Rnf215	grey	NA	0.048769	0.857657	0.0922827	0.733921	-0.00445623	0.986932	-0.437935	0.0897749	0.0138364	0.959439	0.142188	0.599377	0.0233021	0.931738	0.329621	0.212494	0.185715	0.491057	-0.0313882	0.908131	-0.375962	0.151245	0.587282	0.0167595	0.0353169	0.896687	0.567331	0.0219047	-0.340006	0.19757	71673	not_DEG
ENSMUSG00000003585.13	ENSMUSG00000003585	Sec14l2	brown	M3	-0.268724	0.314236	-0.57111	0.0208471	0.48351	0.0577696	0.381919	0.144353	-0.492441	0.0526464	0.467647	0.0677606	-0.560258	0.0239946	-0.333446	0.206916	0.448247	0.0816259	-0.659284	0.00546719	0.89625	2.6269e-06	-0.781142	0.000353504	0.0464042	0.864498	-0.629518	0.00897299	0.178603	0.50809	67815	not_DEG
ENSMUSG00000003604.14	ENSMUSG00000003604	Aven	turquoise	M1	-0.211334	0.432044	-0.639191	0.00768043	0.620309	0.0103578	-0.195858	0.467245	-0.231054	0.389246	0.608104	0.0124469	-0.201294	0.454723	-0.663936	0.00503604	-0.0768084	0.777385	-0.418085	0.107068	0.354682	0.17767	-0.419703	0.105577	-0.344584	0.191215	0.0771638	0.776379	0.501931	0.0475801	74268	not_DEG
ENSMUSG00000003617.16	ENSMUSG00000003617	Cp	blue	M2	0.60385	0.0132478	0.944988	3.53303e-08	-0.968198	8.11082e-10	0.494307	0.0516201	0.355155	0.177052	-0.751199	0.000795399	0.567193	0.0219441	0.698502	0.00261334	-0.297455	0.263196	0.571704	0.0206845	-0.46611	0.0687916	0.422062	0.103429	0.655341	0.00585525	-0.157639	0.559844	-0.19245	0.475182	12870	DEG
ENSMUSG00000003623.4	ENSMUSG00000003623	Crot	turquoise	M1	-0.476284	0.0621761	-0.951899	1.40613e-08	0.921824	3.88407e-07	-0.328188	0.214607	-0.447775	0.0819867	0.816916	0.000112238	-0.830903	6.69388e-05	-0.464836	0.0696552	0.640599	0.0075053	-0.581868	0.0180515	0.680041	0.00374871	-0.555528	0.0254754	-0.586773	0.0168779	-0.123549	0.64849	-0.00281856	0.991734	74114	DEG
ENSMUSG00000003644.17	ENSMUSG00000003644	Rps6ka1	turquoise	M1	-0.436692	0.0907955	-0.911651	8.89595e-07	0.886967	4.66546e-06	-0.154287	0.568324	-0.447573	0.0821419	0.809041	0.000147389	-0.671166	0.00442033	-0.558143	0.0246485	0.494617	0.0514509	-0.695386	0.0027824	0.755104	0.000720164	-0.674016	0.0041949	-0.536551	0.0321324	-0.201616	0.453985	0.226165	0.399637	20111	not_DEG
ENSMUSG00000003660.10	ENSMUSG00000003660	Snrnp200	turquoise	M1	-0.610215	0.0120638	-0.885673	5.03468e-06	0.902053	1.7839e-06	-0.58954	0.0162425	-0.559626	0.0241885	0.63627	0.00805413	-0.532955	0.0335303	-0.563663	0.0229703	0.346016	0.189254	-0.511759	0.0427262	0.340084	0.197462	-0.291016	0.274164	-0.459044	0.073679	0.22069	0.411444	0.153458	0.570431	320632	not_DEG
ENSMUSG00000003662.10	ENSMUSG00000003662	Ciao1	grey	NA	-0.270878	0.310222	-0.0390166	0.885927	0.0217908	0.936157	-0.470609	0.0658058	0.332358	0.208492	0.433406	0.0935314	-0.251299	0.34781	0.402125	0.122575	0.407107	0.117577	-0.168286	0.533279	-0.312425	0.238753	0.461697	0.0718156	-0.172949	0.521825	0.340419	0.196992	-0.525794	0.0364503	26371	not_DEG
ENSMUSG00000003680.15	ENSMUSG00000003680	Taf6l	grey	NA	0.203201	0.450369	-0.280708	0.29229	0.326864	0.216574	-0.131445	0.627503	-0.155069	0.566342	0.438507	0.0893082	-0.0215821	0.936767	-0.244905	0.360618	-0.0790848	0.770949	-0.444385	0.0846128	0.0846275	0.755337	-0.0348065	0.898173	-0.234095	0.382859	0.337957	0.20046	0.220389	0.412101	67706	not_DEG
ENSMUSG00000003680.15	ENSMUSG00000003680	Taf6l	grey	NA	0.203201	0.450369	-0.280708	0.29229	0.326864	0.216574	-0.131445	0.627503	-0.155069	0.566342	0.438507	0.0893082	-0.0215821	0.936767	-0.244905	0.360618	-0.0790848	0.770949	-0.444385	0.0846128	0.0846275	0.755337	-0.0348065	0.898173	-0.234095	0.382859	0.337957	0.20046	0.220389	0.412101	225895	not_DEG
ENSMUSG00000003721.14	ENSMUSG00000003721	Insig2	turquoise	M1	-0.590289	0.0160738	-0.854447	2.50337e-05	0.783792	0.000327088	-0.141382	0.60147	-0.543139	0.0296873	0.724535	0.00150028	-0.819422	0.000102639	-0.334457	0.205456	0.725226	0.00147712	-0.614948	0.0112384	0.774844	0.000423417	-0.635021	0.00821819	-0.254835	0.34084	-0.383913	0.142094	0.00126821	0.996281	72999	DEG
ENSMUSG00000003731.13	ENSMUSG00000003731	Kpna6	brown	M3	-0.34119	0.195914	-0.644565	0.00702904	0.553934	0.02599	0.282963	0.288265	-0.245682	0.359048	0.459723	0.0731987	-0.581009	0.0182634	-0.502542	0.0472671	0.335947	0.20332	-0.435645	0.0916608	0.854726	2.47182e-05	-0.890412	3.79253e-06	-0.312254	0.239023	-0.662594	0.00515755	0.263834	0.32346	16650	not_DEG
ENSMUSG00000003746.15	ENSMUSG00000003746	Man1a	blue	M2	0.663081	0.00511317	0.916064	6.29002e-07	-0.923423	3.37574e-07	0.440043	0.088064	0.363915	0.165856	-0.693089	0.0029126	0.458403	0.0741342	0.792544	0.000251154	-0.198322	0.461549	0.443229	0.085522	-0.492767	0.0524657	0.476507	0.0620367	0.528237	0.0354332	-0.0712833	0.793062	-0.355432	0.176691	17155	DEG
ENSMUSG00000003752.9	ENSMUSG00000003752	Itpkc	brown	M3	-0.187562	0.486678	-0.223694	0.404943	0.0965873	0.721958	0.514803	0.041301	-0.30039	0.258287	0.266674	0.318085	-0.576793	0.0193316	0.12059	0.656421	0.623279	0.00989392	-0.273103	0.306107	0.748025	0.000861213	-0.583517	0.0176502	0.23886	0.372965	-0.827153	7.72282e-05	-0.157631	0.559866	233011	not_DEG
ENSMUSG00000003762.13	ENSMUSG00000003762	Adck4	grey	NA	0.353073	0.179785	0.306229	0.248691	-0.326708	0.216806	0.417036	0.108042	0.0449262	0.868779	-0.0418289	0.87776	0.391406	0.133823	0.111442	0.68115	-0.26607	0.319223	-0.115631	0.669788	0.0217475	0.936283	-0.0693407	0.798592	0.394594	0.130406	-0.160046	0.55379	0.375268	0.152062	76889	not_DEG
ENSMUSG00000003778.14	ENSMUSG00000003778	Brd8	turquoise	M1	-0.41724	0.107853	-0.872368	1.04883e-05	0.939893	6.47795e-08	-0.613567	0.0114745	-0.469317	0.0666536	0.605234	0.012983	-0.443313	0.0854557	-0.660547	0.00534731	0.220473	0.411917	-0.483654	0.057684	0.302082	0.255483	-0.255092	0.340336	-0.661166	0.00528938	0.378036	0.148821	0.20405	0.448439	78656	not_DEG
ENSMUSG00000003779.15	ENSMUSG00000003779	Kif20a	turquoise	M1	-0.465026	0.0695257	-0.862146	1.7483e-05	0.888668	4.21528e-06	-0.394806	0.130181	-0.395088	0.129882	0.631976	0.00862929	-0.428116	0.0980596	-0.74176	0.00100421	0.107287	0.692488	-0.462964	0.0709381	0.428408	0.0978056	-0.469245	0.0667009	-0.577662	0.0191076	0.124219	0.6467	0.340034	0.197532	19348	DEG
ENSMUSG00000003808.18	ENSMUSG00000003808	Farsa	turquoise	M1	-0.441778	0.0866734	-0.8932	3.1908e-06	0.900446	1.99039e-06	-0.210665	0.433535	-0.402339	0.122357	0.663297	0.00509355	-0.362643	0.167451	-0.882032	6.20756e-06	0.0587082	0.829012	-0.578267	0.0189528	0.623867	0.00980414	-0.657468	0.00564328	-0.497758	0.0497608	-0.0270649	0.920745	0.556174	0.0252693	66590	not_DEG
ENSMUSG00000003809.14	ENSMUSG00000003809	Gcdh	turquoise	M1	-0.218136	0.417015	-0.479399	0.0602469	0.546836	0.0283787	-0.819564	0.000102119	0.12	0.658005	0.461096	0.0722344	-0.211716	0.431191	-0.314801	0.23501	0.0800142	0.768325	-0.00886593	0.974004	-0.220639	0.411556	0.240581	0.369426	-0.624981	0.00963565	0.678992	0.0038235	-0.0280718	0.917806	270076	not_DEG
ENSMUSG00000003810.12	ENSMUSG00000003810	Mast2	blue	M2	0.34096	0.196235	0.819993	0.00010055	-0.759444	0.000643505	0.22371	0.40491	0.469099	0.0667971	-0.702361	0.00241558	0.825998	8.06505e-05	0.314505	0.235473	-0.644087	0.0070851	0.51566	0.040906	-0.648255	0.00660778	0.487463	0.0554583	0.304094	0.252174	0.166855	0.536817	0.114856	0.671883	17776	not_DEG
ENSMUSG00000003812.13	ENSMUSG00000003812	Dnase2a	turquoise	M1	-0.453453	0.0777212	-0.877052	8.17823e-06	0.810195	0.000141728	-0.104912	0.698996	-0.430698	0.0958309	0.799225	0.000203567	-0.872756	1.0278e-05	-0.341783	0.195088	0.721148	0.00161802	-0.656339	0.00575501	0.810358	0.000140944	-0.680839	0.00369257	-0.408309	0.116392	-0.370387	0.157893	-0.0317	0.907222	13423	DEG
ENSMUSG00000003813.15	ENSMUSG00000003813	Rad23a	blue	M2	0.0171671	0.949685	0.55565	0.0254363	-0.544493	0.0292025	-0.0315731	0.907593	0.678068	0.00389039	-0.397782	0.12705	0.598693	0.0142725	0.137269	0.612192	-0.564293	0.0227843	0.593821	0.0152963	-0.613232	0.0115322	0.426595	0.0993897	0.142814	0.597753	0.186648	0.488842	0.0680075	0.802392	19358	not_DEG
ENSMUSG00000003814.8	ENSMUSG00000003814	Calr	purple	M10	0.0359811	0.894754	-0.280207	0.293188	0.266552	0.318314	0.245083	0.360258	-0.251901	0.346619	0.129173	0.633514	0.171962	0.524239	-0.58962	0.0162245	-0.324012	0.220846	-0.154086	0.568835	0.41468	0.110254	-0.617756	0.0107701	-0.0219865	0.935584	-0.300125	0.258728	0.838555	4.94579e-05	12317	not_DEG
ENSMUSG00000003824.12	ENSMUSG00000003824	Syce2	turquoise	M1	-0.541051	0.0304463	-0.89428	2.98053e-06	0.932813	1.38582e-07	-0.547567	0.0281252	-0.434229	0.0928407	0.613116	0.0115523	-0.409756	0.114978	-0.771534	0.000464498	0.104571	0.69993	-0.39719	0.127669	0.350291	0.18348	-0.386102	0.139643	-0.552207	0.0265564	0.231554	0.388192	0.348983	0.185234	71846	DEG
ENSMUSG00000003847.16	ENSMUSG00000003847	Nfat5	grey	NA	0.14082	0.60293	-0.0185585	0.945613	0.037743	0.889629	0.162227	0.548326	-0.493192	0.0522316	-0.195375	0.468366	-0.269003	0.313714	0.189607	0.481853	0.385692	0.1401	-0.240277	0.370051	0.220402	0.412072	-0.0176295	0.948332	0.0231627	0.932145	-0.105458	0.697499	-0.320033	0.226896	54446	not_DEG
ENSMUSG00000003848.14	ENSMUSG00000003848	Nob1	turquoise	M1	-0.537424	0.0318	-0.841123	4.45279e-05	0.869551	1.21249e-05	-0.443671	0.0851734	-0.291288	0.273694	0.607826	0.012498	-0.282311	0.289425	-0.847231	3.4425e-05	-0.00374046	0.989031	-0.446501	0.0829671	0.357	0.174653	-0.404202	0.120473	-0.623468	0.00986497	0.22413	0.404004	0.445517	0.0837299	67619	not_DEG
ENSMUSG00000003849.8	ENSMUSG00000003849	Nqo1	blue	M2	0.226407	0.39912	0.714167	0.00188448	-0.6521	0.00619051	0.101895	0.707289	0.486486	0.0560232	-0.625526	0.00955405	0.542054	0.0300798	0.428193	0.0979923	-0.362572	0.16754	0.412472	0.112355	-0.576821	0.0193244	0.539325	0.0310849	0.339523	0.19825	0.193726	0.472203	-0.205674	0.444757	18104	not_DEG
ENSMUSG00000003863.17	ENSMUSG00000003863	Ppfia3	brown	M3	-0.386701	0.138977	-0.641962	0.00733886	0.573488	0.0202022	0.228981	0.393635	-0.515147	0.0411419	0.399628	0.125134	-0.678627	0.00384981	-0.403444	0.121237	0.459184	0.07358	-0.313224	0.237489	0.8419	4.31191e-05	-0.753073	0.000758535	-0.11041	0.683961	-0.599586	0.0140907	0.0630664	0.816513	76787	not_DEG
ENSMUSG00000003865.15	ENSMUSG00000003865	Gys1	blue	M2	0.473468	0.0639586	0.933664	1.27039e-07	-0.938653	7.44888e-08	0.273221	0.305891	0.686743	0.00329807	-0.662729	0.0051452	0.546829	0.0283809	0.695244	0.00279033	-0.338293	0.199984	0.634424	0.0082976	-0.662168	0.00519655	0.594993	0.0150449	0.39993	0.124823	0.0517308	0.849102	-0.346743	0.188264	14936	DEG
ENSMUSG00000003868.13	ENSMUSG00000003868	Ruvbl2	turquoise	M1	-0.553696	0.0260676	-0.92861	2.09517e-07	0.959497	4.30703e-09	-0.476761	0.0618779	-0.40185	0.122855	0.669447	0.00456093	-0.411731	0.113066	-0.833265	6.10662e-05	0.121544	0.65386	-0.445208	0.0839699	0.454904	0.0766569	-0.473327	0.0640485	-0.582664	0.0178569	0.160952	0.551519	0.415564	0.109421	20174	DEG
ENSMUSG00000003872.8	ENSMUSG00000003872	Lin7b	black	M7	0.0748144	0.783033	0.423921	0.101759	-0.342117	0.194623	-0.44333	0.0854428	0.0407917	0.880771	-0.353832	0.178785	0.283243	0.287767	0.474582	0.0632489	-0.00896623	0.97371	0.473422	0.0639877	-0.683845	0.00348719	0.822261	9.26034e-05	0.306382	0.248443	0.575265	0.0197304	-0.380625	0.145831	22342	not_DEG
ENSMUSG00000003873.10	ENSMUSG00000003873	Bax	turquoise	M1	-0.206184	0.443603	-0.544889	0.0290622	0.602743	0.0134628	-0.241582	0.367377	-0.110914	0.682588	0.517048	0.0402729	0.0875665	0.747094	-0.740841	0.00102673	-0.255012	0.340492	-0.415419	0.109557	0.242742	0.365011	-0.339489	0.198298	-0.492645	0.0525333	0.230871	0.389634	0.686863	0.00329036	12028	not_DEG
ENSMUSG00000003882.4	ENSMUSG00000003882	Il7r	blue	M2	0.60601	0.0128363	0.911593	8.93568e-07	-0.924656	3.02319e-07	0.594237	0.0152068	0.325102	0.219207	-0.717711	0.00174508	0.596868	0.0146496	0.57591	0.0195612	-0.416171	0.10885	0.445983	0.0833682	-0.388728	0.13674	0.327567	0.215529	0.711139	0.00201067	-0.187024	0.48795	-0.0786927	0.772056	16197	not_DEG
ENSMUSG00000003923.14	ENSMUSG00000003923	Tfam	turquoise	M1	-0.412632	0.112202	-0.612573	0.0116467	0.678195	0.00388114	-0.613244	0.0115302	0.130526	0.629933	0.60181	0.0136461	-0.215116	0.423654	-0.527972	0.0355426	-0.00323562	0.990511	-0.373124	0.154606	0.024748	0.927512	-0.0724107	0.789857	-0.685544	0.00337528	0.453127	0.0779615	0.173676	0.520051	21780	not_DEG
ENSMUSG00000003929.10	ENSMUSG00000003929	Zfp81	turquoise	M1	-0.288556	0.278426	-0.524062	0.0371845	0.637063	0.00795126	-0.796355	0.000223002	-0.421169	0.104239	0.213285	0.427704	-0.245255	0.35991	-0.306862	0.247664	0.204782	0.446776	-0.195074	0.469064	-0.124882	0.644928	0.21566	0.422455	-0.487737	0.0553005	0.645502	0.00692015	-0.0669933	0.805286	224694	not_DEG
ENSMUSG00000003934.5	ENSMUSG00000003934	Efnb3	turquoise	M1	-0.476984	0.0617384	-0.474306	0.0634239	0.557652	0.024802	-0.915595	6.53184e-07	-0.194851	0.469584	0.340373	0.197056	-0.201392	0.454499	-0.278649	0.295993	0.105906	0.69627	-0.0510132	0.851174	-0.307243	0.247047	0.389974	0.135377	-0.356046	0.175891	0.742832	0.000978455	-0.131705	0.626817	13643	not_DEG
ENSMUSG00000003948.16	ENSMUSG00000003948	Mmd	salmon	M13	0.0427408	0.875114	0.00420272	0.987675	0.0610552	0.822276	-0.322336	0.223381	-0.19572	0.467565	-0.347098	0.187781	0.110766	0.682992	-0.177009	0.511945	-0.213622	0.426957	0.709656	0.0020749	-0.244548	0.361341	0.186256	0.489772	-0.00577234	0.983073	0.262974	0.325098	0.0490335	0.856892	67468	not_DEG
ENSMUSG00000003949.16	ENSMUSG00000003949	Hlf	blue	M2	0.463817	0.070351	0.927177	2.39865e-07	-0.919807	4.61694e-07	0.19679	0.465086	0.45094	0.079589	-0.74591	0.000907485	0.53203	0.0338972	0.731377	0.00128367	-0.286405	0.282185	0.715807	0.0018189	-0.683775	0.00349186	0.673592	0.00422789	0.607389	0.0125787	0.107181	0.692778	-0.382748	0.143411	217082	not_DEG
ENSMUSG00000003955.7	ENSMUSG00000003955	Fam162a	yellow	M4	0.483771	0.0576144	0.215863	0.422006	-0.299975	0.258978	0.86633	1.42549e-05	0.301502	0.256443	0.0236118	0.930833	0.172209	0.523634	-0.075886	0.779997	-0.263504	0.324088	-0.242422	0.365663	0.445383	0.0838339	-0.544263	0.0292846	0.168608	0.532484	-0.607714	0.0125187	0.393638	0.131424	70186	DEG
ENSMUSG00000003970.8	ENSMUSG00000003970	Rpl8	red	M5	-0.451931	0.0788484	-0.84953	3.11573e-05	0.81117	0.000137089	-0.256075	0.338413	-0.161625	0.549834	0.939468	6.7981e-08	-0.612746	0.0116166	-0.51151	0.0428442	0.377614	0.149311	-0.713508	0.00191141	0.56873	0.0215083	-0.496786	0.0502794	-0.492972	0.0523525	-0.027913	0.918269	0.156571	0.562541	26961	DEG
ENSMUSG00000003992.14	ENSMUSG00000003992	Ssbp2	green	M6	0.211941	0.430691	0.4934	0.0521169	-0.4834	0.0578349	-0.134404	0.619706	0.195899	0.46715	-0.272823	0.306623	-0.0260254	0.923781	0.821245	9.6096e-05	0.347056	0.187838	0.319102	0.228327	-0.45249	0.0784327	0.667046	0.00476332	0.350842	0.182744	0.21679	0.419968	-0.752602	0.000767664	66970	not_DEG
ENSMUSG00000004018.9	ENSMUSG00000004018	Fancl	turquoise	M1	-0.308056	0.245735	-0.791388	0.000260255	0.852713	2.70658e-05	-0.632558	0.00854947	-0.321321	0.224926	0.576116	0.0195074	-0.310371	0.24202	-0.677328	0.00394466	0.069671	0.797651	-0.38357	0.142482	0.185089	0.492544	-0.166662	0.537295	-0.635732	0.00812445	0.486639	0.0559343	0.251692	0.347031	67030	not_DEG
ENSMUSG00000004031.13	ENSMUSG00000004031	Brinp2	turquoise	M1	-0.594784	0.0150896	-0.928293	2.15924e-07	0.939857	6.50503e-08	-0.434537	0.0925835	-0.604482	0.0131264	0.61219	0.0117138	-0.681045	0.00367823	-0.57235	0.0205089	0.497165	0.050077	-0.435534	0.091753	0.574778	0.0198588	-0.480085	0.0598282	-0.479942	0.0599156	-0.0238794	0.930051	0.106366	0.695009	240843	DEG_with_two_fold_change
ENSMUSG00000004032.10	ENSMUSG00000004032	Gstm5	grey	NA	-0.432439	0.0943484	-0.0927939	0.732497	0.0248872	0.927106	-0.253363	0.343731	-0.0470897	0.862514	0.22594	0.400118	-0.319395	0.227876	0.289453	0.276867	0.450268	0.0800938	0.0915451	0.735977	0.00251844	0.992614	0.127709	0.637401	0.396381	0.128517	-0.11732	0.665224	-0.304883	0.250883	14866	not_DEG
ENSMUSG00000004035.12	ENSMUSG00000004035	Gstm7	grey	NA	-0.583492	0.0176562	-0.247954	0.354478	0.25978	0.331225	-0.54348	0.0295644	-0.079126	0.770832	0.260285	0.330252	-0.502004	0.0475428	0.247585	0.355218	0.498703	0.0492609	-0.046177	0.865156	-0.134825	0.6186	0.276974	0.299028	0.035536	0.896049	0.182598	0.498489	-0.581213	0.018213	68312	not_DEG
ENSMUSG00000004040.16	ENSMUSG00000004040	Stat3	blue	M2	0.297593	0.262964	0.759261	0.000646594	-0.786265	0.000303927	0.678749	0.00384099	0.206052	0.4439	-0.64638	0.00681922	0.682371	0.00358671	0.301801	0.255947	-0.490735	0.0535981	0.248557	0.353271	-0.194725	0.469876	0.0929343	0.732107	0.713942	0.00189366	-0.344769	0.190961	0.215075	0.423745	20848	not_DEG
ENSMUSG00000004043.14	ENSMUSG00000004043	Stat5a	blue	M2	0.42954	0.0968256	0.91229	8.46995e-07	-0.891879	3.46498e-06	0.386621	0.139066	0.444122	0.084819	-0.774394	0.000428819	0.823984	8.692e-05	0.377015	0.15001	-0.667824	0.00469696	0.583387	0.0176814	-0.595583	0.0149196	0.47289	0.064329	0.601353	0.0137365	0.0467509	0.863495	0.0676434	0.803431	20850	not_DEG
ENSMUSG00000004044.9	ENSMUSG00000004044	Ptrf	blue	M2	0.563531	0.0230091	0.941	5.7045e-08	-0.888062	4.37123e-06	0.187691	0.486373	0.475766	0.0625013	-0.724171	0.00151259	0.799765	0.000200074	0.563141	0.0231249	-0.55229	0.0265289	0.525106	0.0367406	-0.761305	0.000612756	0.676305	0.00402063	0.499118	0.0490422	0.280629	0.292431	-0.0723295	0.790087	19285	DEG
ENSMUSG00000004054.8	ENSMUSG00000004054	Map3k11	red	M5	-0.426762	0.0992429	-0.597172	0.0145863	0.569989	0.0211566	-0.0469114	0.86303	-0.26552	0.320263	0.711085	0.00201297	-0.47607	0.0623104	-0.299924	0.259063	0.370241	0.158071	-0.727659	0.00139794	0.503377	0.0468416	-0.345911	0.189397	-0.215097	0.423696	-0.0765009	0.778255	0.0161807	0.952573	26403	not_DEG
ENSMUSG00000004056.15	ENSMUSG00000004056	Akt2	blue	M2	0.466039	0.0688394	0.942241	4.93239e-08	-0.943044	4.48141e-08	0.298334	0.26172	0.622429	0.010025	-0.675478	0.00408295	0.599623	0.0140833	0.648236	0.00660991	-0.405776	0.118898	0.701511	0.00245807	-0.655781	0.00581091	0.577786	0.0190757	0.479733	0.0600429	0.0342114	0.899905	-0.258442	0.333811	11652	not_DEG
ENSMUSG00000004069.16	ENSMUSG00000004069	Dnaja3	blue	M2	0.138604	0.608703	0.442538	0.0860691	-0.40289	0.121798	-0.190623	0.479463	0.640535	0.00751322	-0.334942	0.20476	0.640498	0.00751773	-0.0288008	0.915678	-0.68922	0.00314301	0.485916	0.0563545	-0.685493	0.00337861	0.479559	0.0601494	-0.0309826	0.909314	0.455104	0.0765109	0.160779	0.551952	83945	not_DEG
ENSMUSG00000004070.15	ENSMUSG00000004070	Hmox2	yellow	M4	0.640812	0.00747908	0.204099	0.448328	-0.241129	0.368303	0.633578	0.0084111	0.0886847	0.743965	-0.0250247	0.926704	-0.0184233	0.946008	0.18434	0.494328	-0.0179164	0.947492	-0.224136	0.403991	0.289383	0.276988	-0.325078	0.219243	-0.0228788	0.932975	-0.392167	0.133002	0.0489093	0.857251	15369	not_DEG
ENSMUSG00000004071.12	ENSMUSG00000004071	Cdip1	turquoise	M1	-0.699042	0.0025849	-0.713985	0.00189188	0.7382	0.00109377	-0.775414	0.000416646	-0.134625	0.619123	0.613905	0.0114162	-0.607653	0.0125299	-0.247131	0.35613	0.516965	0.0403103	-0.23892	0.372842	0.100728	0.710507	-0.00122238	0.996415	-0.531178	0.0342377	0.309224	0.243856	-0.242572	0.365356	66626	not_DEG
ENSMUSG00000004085.14	ENSMUSG00000004085	Zak	blue	M2	0.397357	0.127494	0.72332	0.00154168	-0.774598	0.000426361	0.478317	0.0609123	0.626442	0.00941819	-0.540038	0.0308198	0.326349	0.217341	0.482957	0.0580981	-0.262124	0.326723	0.575616	0.0196382	-0.304782	0.251048	0.196298	0.466224	0.257764	0.335126	-0.289307	0.27712	-0.24124	0.368078	65964	not_DEG
ENSMUSG00000004096.8	ENSMUSG00000004096	Cwc15	turquoise	M1	-0.366904	0.162145	-0.783579	0.000329152	0.786292	0.000303688	-0.175092	0.516599	-0.30518	0.250399	0.703417	0.00236365	-0.39846	0.126344	-0.657219	0.00566778	0.159822	0.554351	-0.547442	0.0281682	0.593435	0.0153798	-0.623559	0.00985118	-0.387443	0.138155	-0.119982	0.658052	0.476075	0.0623069	66070	not_DEG
ENSMUSG00000004098.7	ENSMUSG00000004098	Col5a3	pink	M8	0.523809	0.0372926	0.559473	0.0242358	-0.454392	0.077031	0.127931	0.636811	0.148815	0.582283	-0.620598	0.010312	0.883412	5.73831e-06	-0.0393547	0.884944	-0.758986	0.000651254	0.325163	0.219115	-0.504175	0.0464374	0.323583	0.221494	0.100354	0.711538	0.356528	0.175265	0.467959	0.0675531	53867	DEG
ENSMUSG00000004099.15	ENSMUSG00000004099	Dnmt1	turquoise	M1	-0.405212	0.119461	-0.866866	1.388e-05	0.901202	1.89077e-06	-0.315522	0.233881	-0.412311	0.112509	0.619232	0.0105302	-0.363696	0.16613	-0.834339	5.85432e-05	0.0363201	0.893767	-0.517906	0.0398851	0.490973	0.0534642	-0.536276	0.0322377	-0.605771	0.0128813	0.10635	0.695053	0.460028	0.0729837	13433	not_DEG
ENSMUSG00000004100.11	ENSMUSG00000004100	Ppan	turquoise	M1	-0.512582	0.0423371	-0.819778	0.000101335	0.82471	8.46159e-05	-0.18296	0.497622	-0.389322	0.13609	0.56192	0.0234904	-0.21055	0.433793	-0.9242	3.14955e-07	-0.0882474	0.745188	-0.50087	0.0481279	0.552282	0.0265316	-0.646635	0.00679016	-0.391868	0.133324	-0.0463052	0.864785	0.669142	0.00458624	235036	not_DEG
ENSMUSG00000004105.8	ENSMUSG00000004105	Angptl2	green	M6	0.418284	0.106884	0.769565	0.000490461	-0.825334	8.26758e-05	0.396876	0.127997	0.429273	0.0970562	-0.422019	0.103468	0.18911	0.483023	0.868286	1.29272e-05	0.147063	0.586782	0.353392	0.179364	-0.312159	0.239175	0.404383	0.120292	0.50346	0.0467995	-0.23625	0.378366	-0.513709	0.0418088	26360	not_DEG
ENSMUSG00000004110.14	ENSMUSG00000004110	Cacna1e	blue	M2	0.166187	0.538471	0.778112	0.000385838	-0.727657	0.00139801	-0.150804	0.577193	0.379829	0.146746	-0.72491	0.00148768	0.566463	0.0221533	0.537645	0.031716	-0.352142	0.181016	0.783571	0.000329223	-0.837048	5.25587e-05	0.803661	0.000176314	0.454214	0.0771613	0.358653	0.172523	-0.313174	0.23757	12290	not_DEG
ENSMUSG00000004127.12	ENSMUSG00000004127	Trmt10a	brown	M3	-0.161292	0.550667	-0.565822	0.0223382	0.511061	0.0430582	0.192078	0.476053	-0.0889103	0.743334	0.34785	0.186762	-0.39596	0.12896	-0.617556	0.010803	0.0233269	0.931665	-0.240727	0.369127	0.626699	0.00938033	-0.740022	0.00104716	-0.458717	0.0739109	-0.396226	0.12868	0.292726	0.271225	108943	not_DEG
ENSMUSG00000004151.16	ENSMUSG00000004151	Etv1	blue	M2	0.685875	0.00335379	0.905183	1.43328e-06	-0.853695	2.58986e-05	0.345706	0.189677	0.264671	0.32187	-0.777572	0.000391847	0.744543	0.000938459	0.538496	0.031395	-0.50932	0.0438946	0.43445	0.0926565	-0.603739	0.0132694	0.523884	0.0372607	0.491521	0.0531577	0.151977	0.574201	-0.0339756	0.900592	14009	not_DEG
ENSMUSG00000004187.10	ENSMUSG00000004187	Kifc2	turquoise	M1	-0.151473	0.575486	-0.405501	0.119172	0.440488	0.0877059	-0.452713	0.0782677	-0.0710365	0.793764	0.527642	0.035679	-0.564928	0.0225983	0.132642	0.624345	0.658705	0.00552286	-0.399909	0.124844	0.130288	0.630563	0.155899	0.564239	-0.435825	0.0915119	0.300603	0.257934	-0.496435	0.0504678	16581	not_DEG
ENSMUSG00000004207.14	ENSMUSG00000004207	Psap	blue	M2	0.674635	0.00414723	0.839026	4.85217e-05	-0.867249	1.36169e-05	0.63774	0.00786428	0.329334	0.212916	-0.541331	0.0303436	0.395028	0.129946	0.738442	0.00108749	-0.127043	0.639171	0.202515	0.451932	-0.249007	0.352371	0.252612	0.345213	0.547692	0.0280819	-0.272007	0.308131	-0.233727	0.38363	19156	DEG
ENSMUSG00000004221.16	ENSMUSG00000004221	Ikbkg	green	M6	0.389819	0.135547	0.689144	0.00314768	-0.699173	0.00257805	0.265139	0.320984	0.143632	0.595635	-0.458213	0.0742699	0.116018	0.668739	0.8408	4.51238e-05	0.188974	0.483343	0.35308	0.179776	-0.337287	0.201411	0.471216	0.0654106	0.48861	0.054801	-0.119471	0.659429	-0.563216	0.0231027	16151	not_DEG
ENSMUSG00000004233.14	ENSMUSG00000004233	Wars2	turquoise	M1	-0.257659	0.335329	-0.692438	0.00295039	0.741225	0.00101728	-0.659095	0.00548528	-0.196802	0.465059	0.563147	0.0231233	-0.526529	0.0361422	-0.290383	0.275257	0.40552	0.119153	-0.434157	0.092901	0.118522	0.661983	-0.0647373	0.811732	-0.788742	0.000282109	0.412212	0.112604	-0.125099	0.64435	70560	not_DEG
ENSMUSG00000004263.15	ENSMUSG00000004263	Atn1	turquoise	M1	-0.456221	0.0757003	-0.71917	0.00169021	0.759756	0.00063826	-0.37839	0.14841	-0.445632	0.0836401	0.473374	0.0640188	-0.291785	0.27284	-0.604425	0.0131374	0.186043	0.490277	-0.512272	0.0424836	0.404779	0.119894	-0.339544	0.198219	-0.274937	0.302741	0.148668	0.58266	0.339746	0.197936	13498	not_DEG
ENSMUSG00000004264.17	ENSMUSG00000004264	Phb2	turquoise	M1	-0.407077	0.117607	-0.717594	0.00174956	0.760297	0.000629246	-0.527412	0.0357744	-0.0194135	0.943111	0.644243	0.0070668	-0.245469	0.359478	-0.712774	0.00194172	-0.0584657	0.829709	-0.365823	0.163481	0.158575	0.557486	-0.208015	0.439475	-0.710306	0.00204655	0.385616	0.140184	0.306611	0.24807	12034	not_DEG
ENSMUSG00000004266.15	ENSMUSG00000004266	Ptpn6	blue	M2	0.693754	0.00287442	0.953724	1.07787e-08	-0.944371	3.8134e-08	0.55341	0.0261609	0.34551	0.189945	-0.775534	0.000415237	0.664258	0.00500726	0.576603	0.0193808	-0.460815	0.072431	0.525627	0.0365207	-0.458784	0.0738638	0.384505	0.141429	0.602701	0.013471	-0.10867	0.688709	-0.0517174	0.849141	15170	DEG
ENSMUSG00000004267.16	ENSMUSG00000004267	Eno2	blue	M2	0.238095	0.374545	0.681437	0.00365095	-0.698245	0.002627	0.44211	0.0864087	0.165103	0.54116	-0.594664	0.0151153	0.476116	0.0622811	0.503556	0.0467504	-0.155826	0.564425	0.214019	0.426079	-0.231055	0.389246	0.182767	0.498084	0.606331	0.012776	-0.27717	0.298671	0.00626817	0.981619	13807	not_DEG
ENSMUSG00000004268.11	ENSMUSG00000004268	Emg1	turquoise	M1	-0.393786	0.131266	-0.772167	0.000456391	0.804272	0.000172809	-0.370113	0.158226	-0.193748	0.47215	0.614174	0.0113703	-0.157057	0.561312	-0.859655	1.96805e-05	-0.150404	0.578216	-0.445163	0.0840052	0.345571	0.189861	-0.450539	0.0798899	-0.514567	0.04141	0.20472	0.446916	0.602311	0.0135473	14791	not_DEG
ENSMUSG00000004270.13	ENSMUSG00000004270	Lpcat3	grey	NA	-0.404259	0.120416	-0.299498	0.259773	0.228692	0.394249	0.31891	0.228622	-0.651672	0.00623588	0.0856027	0.752599	-0.126014	0.641912	-0.317009	0.231563	0.0713726	0.792808	-0.315271	0.234272	0.551322	0.0268502	-0.541683	0.0302148	0.561983	0.0234712	-0.526504	0.0361527	0.393	0.132107	14792	not_DEG
ENSMUSG00000004285.12	ENSMUSG00000004285	Atp6v1f	brown	M3	-0.208096	0.439292	-0.374117	0.153424	0.28521	0.284288	0.197429	0.463608	0.0528749	0.845802	0.69849	0.00261397	-0.494229	0.0516628	0.0541427	0.842147	0.572273	0.0205297	-0.613131	0.0115498	0.595113	0.0150194	-0.477072	0.0616841	-0.0999086	0.712769	-0.4538	0.0774655	-0.0152499	0.955299	66144	not_DEG
ENSMUSG00000004317.14	ENSMUSG00000004317	Clcn5	yellow	M4	0.586464	0.0169499	0.488209	0.0550299	-0.478085	0.0610553	0.758654	0.000656933	-0.0713656	0.792828	-0.545213	0.0289474	0.569527	0.0212851	-0.0161776	0.952582	-0.515238	0.0411	0.0148266	0.956538	0.0846509	0.755271	-0.201295	0.454721	0.301525	0.256404	-0.316072	0.233022	0.427305	0.0987671	12728	not_DEG
ENSMUSG00000004319.15	ENSMUSG00000004319	Clcn3	brown	M3	-0.013686	0.959879	-0.287909	0.279554	0.167601	0.534971	0.598536	0.0143046	-0.266213	0.318953	0.215954	0.421807	-0.566945	0.0220149	-0.0602571	0.824565	0.469198	0.0667319	-0.386636	0.139049	0.819311	0.000103049	-0.726757	0.0014269	0.0591344	0.827788	-0.805398	0.000166501	-0.056672	0.834865	12725	not_DEG
ENSMUSG00000004328.15	ENSMUSG00000004328	Hif3a	blue	M2	0.474639	0.0632129	0.550565	0.0271037	-0.44221	0.0863295	-0.289927	0.276046	0.31529	0.234243	-0.4123	0.112519	0.419899	0.105397	0.461315	0.0720815	-0.234903	0.381171	0.32454	0.220051	-0.782775	0.000337021	0.82742	7.64532e-05	-0.122613	0.650994	0.702739	0.00239689	-0.3703	0.157999	53417	not_DEG
ENSMUSG00000004347.16	ENSMUSG00000004347	Pde1c	blue	M2	0.12837	0.635644	0.563358	0.0230604	-0.44982	0.0804319	-0.123409	0.648864	0.0847793	0.754911	-0.74379	0.00095591	0.568346	0.0216166	0.165348	0.540553	-0.495282	0.0510897	0.602559	0.0134989	-0.654844	0.00590574	0.62307	0.00992613	0.295514	0.266474	0.428025	0.0981389	-0.107925	0.690742	18575	not_DEG
ENSMUSG00000004356.7	ENSMUSG00000004356	Utp20	turquoise	M1	-0.553325	0.0261887	-0.823585	8.82104e-05	0.843301	4.06739e-05	-0.23903	0.372614	-0.491578	0.0531264	0.475781	0.0624916	-0.228243	0.395203	-0.903878	1.57164e-06	-0.026584	0.922149	-0.501071	0.0480237	0.518574	0.0395853	-0.595308	0.014978	-0.473901	0.0636821	-0.00625902	0.981646	0.611618	0.0118143	70683	not_DEG
ENSMUSG00000004359.16	ENSMUSG00000004359	Spic	blue	M2	0.728019	0.00138654	0.700426	0.00251321	-0.734357	0.00119765	0.685273	0.00339293	0.21775	0.417861	-0.493108	0.052278	0.264942	0.321356	0.599232	0.0141626	-0.11876	0.661341	0.162615	0.547359	-0.110704	0.683161	0.109019	0.687755	0.427155	0.0988988	-0.309303	0.243729	-0.218172	0.416936	20728	DEG_with_two_fold_change
ENSMUSG00000004360.8	ENSMUSG00000004360	9330159F19Rik	blue	M2	0.460338	0.0727661	0.860608	1.88143e-05	-0.808348	0.000150878	-0.0613864	0.821326	0.638852	0.00772302	-0.625864	0.00950375	0.545421	0.0288741	0.678406	0.00386582	-0.33833	0.199932	0.686169	0.00333486	-0.86354	1.63452e-05	0.817732	0.000109034	0.24035	0.369901	0.391843	0.133351	-0.416673	0.108382	212448	not_DEG
ENSMUSG00000004364.14	ENSMUSG00000004364	Cul3	yellow	M4	0.243512	0.363443	0.480784	0.0594037	-0.586564	0.0169267	0.733247	0.00122913	0.346822	0.188157	-0.359707	0.171173	-0.00450416	0.986792	0.415341	0.10963	0.0526374	0.846487	0.242997	0.364491	0.182272	0.499268	-0.21312	0.42807	0.383114	0.142997	-0.712153	0.00196768	-0.229747	0.392011	26554	not_DEG
ENSMUSG00000004383.17	ENSMUSG00000004383	Large	blue	M2	0.402469	0.122225	0.798295	0.000209707	-0.856716	2.25687e-05	0.446157	0.0832327	0.486728	0.0558831	-0.52158	0.0382562	0.318275	0.229602	0.74864	0.000848129	-0.0079509	0.976686	0.434252	0.092822	-0.338648	0.199482	0.33931	0.198548	0.379853	0.146719	-0.269908	0.312027	-0.3605	0.170163	16795	not_DEG
ENSMUSG00000004393.10	ENSMUSG00000004393	Ddx56	turquoise	M1	-0.435276	0.0919671	-0.708391	0.002131	0.710946	0.00201892	-0.286885	0.281343	-0.0815983	0.763858	0.558704	0.0244736	-0.214728	0.42451	-0.821173	9.63478e-05	-0.145073	0.591909	-0.221056	0.41065	0.333757	0.206467	-0.461895	0.0716779	-0.591729	0.0157532	0.0763212	0.778764	0.482911	0.0581256	52513	not_DEG
ENSMUSG00000004394.12	ENSMUSG00000004394	Tmed4	blue	M2	0.291091	0.274035	0.77029	0.000480762	-0.727906	0.00139012	-0.170422	0.528018	0.645902	0.00687402	-0.460543	0.0726218	0.418575	0.106615	0.722194	0.00158089	-0.188251	0.48505	0.608494	0.0123753	-0.851557	2.84962e-05	0.863278	1.65544e-05	0.221713	0.409224	0.421204	0.104207	-0.532387	0.033755	103694	not_DEG
ENSMUSG00000004415.15	ENSMUSG00000004415	Col26a1	turquoise	M1	-0.474217	0.0634804	-0.690843	0.00304464	0.667327	0.00473929	-0.369649	0.158788	-0.0321226	0.905991	0.706983	0.0021949	-0.449052	0.0810134	-0.452281	0.0785877	0.357938	0.173442	-0.301622	0.256244	0.376093	0.151092	-0.321111	0.225247	-0.673924	0.00420206	0.0243851	0.928573	0.108123	0.690203	140709	not_DEG
ENSMUSG00000004446.12	ENSMUSG00000004446	Bid	blue	M2	0.650806	0.00632853	0.784087	0.000324253	-0.738852	0.00107689	0.611385	0.0118555	0.105782	0.69661	-0.779193	0.000374037	0.6634	0.00508424	0.298654	0.261183	-0.538135	0.0315311	0.366939	0.162102	-0.265019	0.321211	0.184567	0.493787	0.53051	0.0345064	-0.140308	0.604262	0.153622	0.570014	12122	not_DEG
ENSMUSG00000004451.14	ENSMUSG00000004451	Ralb	brown	M3	0.423834	0.101837	-0.0286588	0.916093	0.00827302	0.975742	0.608154	0.0124377	0.00722119	0.978825	0.0907823	0.738105	0.259348	0.332059	-0.367278	0.161686	-0.336063	0.203154	-0.417802	0.107331	0.438383	0.0894097	-0.580013	0.0185115	-0.143675	0.595522	-0.349688	0.184287	0.671761	0.0043725	64143	not_DEG
ENSMUSG00000004455.16	ENSMUSG00000004455	Ppp1cc	turquoise	M1	0.0104932	0.969234	-0.305744	0.24948	0.442506	0.0860945	-0.615192	0.0111971	-0.306314	0.248552	-0.0218764	0.935906	0.079489	0.769807	-0.454551	0.0769148	-0.249367	0.351652	0.103373	0.703223	-0.278114	0.296961	0.269921	0.312001	-0.506013	0.0455166	0.731687	0.00127448	0.130079	0.631116	434233	not_DEG
ENSMUSG00000004455.16	ENSMUSG00000004455	Ppp1cc	turquoise	M1	0.0104932	0.969234	-0.305744	0.24948	0.442506	0.0860945	-0.615192	0.0111971	-0.306314	0.248552	-0.0218764	0.935906	0.079489	0.769807	-0.454551	0.0769148	-0.249367	0.351652	0.103373	0.703223	-0.278114	0.296961	0.269921	0.312001	-0.506013	0.0455166	0.731687	0.00127448	0.130079	0.631116	19047	not_DEG
ENSMUSG00000004460.16	ENSMUSG00000004460	Dnajb11	purple	M10	0.113796	0.674758	-0.0472473	0.862058	0.0333626	0.902378	0.433842	0.0931654	-0.157717	0.559649	-0.0857467	0.752195	0.398613	0.126185	-0.552639	0.026414	-0.524717	0.0369054	-0.034895	0.897915	0.32746	0.215687	-0.555204	0.0255794	0.133655	0.621676	-0.357674	0.173783	0.895312	2.79055e-06	67838	not_DEG
ENSMUSG00000004462.6	ENSMUSG00000004462	Tbccd1	blue	M2	0.592741	0.0155308	0.627602	0.00924832	-0.569745	0.0212244	0.226267	0.399418	0.31024	0.242229	-0.373975	0.153592	0.715221	0.00184213	0.189072	0.483113	-0.607313	0.0125929	0.182243	0.499339	-0.48282	0.0581798	0.422579	0.102963	0.301325	0.256736	0.310125	0.242412	0.231953	0.387353	70573	not_DEG
ENSMUSG00000004473.10	ENSMUSG00000004473	Clec11a	blue	M2	0.347323	0.187476	0.649972	0.00641874	-0.53774	0.0316801	-0.223507	0.405346	0.0949691	0.726449	-0.669483	0.00455796	0.78801	0.000288419	0.248908	0.35257	-0.579557	0.0186259	0.575738	0.0196061	-0.814453	0.000122384	0.762531	0.000593159	0.380468	0.146012	0.60321	0.0133718	0.0715155	0.792401	20256	not_DEG
ENSMUSG00000004500.8	ENSMUSG00000004500	Zfp324	grey	NA	-0.245392	0.359634	0.13358	0.621874	0.00598305	0.982455	-0.568502	0.0215727	-0.178631	0.508022	-0.442496	0.0861025	0.528985	0.0351264	-0.225546	0.400962	-0.502424	0.0473271	0.35945	0.171502	-0.653245	0.00607039	0.593554	0.015354	0.0302088	0.911571	0.731104	0.00129178	0.145767	0.590119	243834	not_DEG
ENSMUSG00000004508.6	ENSMUSG00000004508	Gab2	blue	M2	0.440631	0.0875905	0.951252	1.54143e-08	-0.947392	2.60049e-08	0.421447	0.103986	0.318164	0.229773	-0.774524	0.00042725	0.545188	0.0289565	0.744325	0.000943496	-0.247323	0.355744	0.518787	0.0394896	-0.525366	0.0366309	0.52133	0.0383654	0.655654	0.00582372	-0.0968661	0.721185	-0.305572	0.24976	14389	not_DEG
ENSMUSG00000004530.12	ENSMUSG00000004530	Coro1c	yellow	M4	0.313801	0.23658	0.132139	0.625671	-0.19297	0.473965	0.880877	6.62453e-06	-0.0848373	0.754748	-0.0712331	0.793205	0.129575	0.632449	-0.137611	0.611297	-0.219313	0.414444	-0.286247	0.282462	0.549136	0.027587	-0.627746	0.00922738	0.340606	0.19673	-0.694774	0.00281663	0.438621	0.0892155	23790	not_DEG
ENSMUSG00000004535.12	ENSMUSG00000004535	Tax1bp1	brown	M3	-0.352124	0.181039	-0.380302	0.146202	0.292132	0.272243	0.161623	0.549837	-0.344651	0.191122	0.465965	0.0688896	-0.712327	0.00196037	0.177461	0.510851	0.813128	0.000128155	-0.443298	0.0854676	0.640484	0.00751951	-0.403951	0.120726	0.117923	0.663597	-0.558336	0.0245883	-0.307262	0.247016	52440	not_DEG
ENSMUSG00000004558.14	ENSMUSG00000004558	Ndrg2	blue	M2	0.48436	0.0572663	0.911967	8.68306e-07	-0.92164	3.94664e-07	0.304163	0.252062	0.721255	0.00161418	-0.633396	0.00843562	0.509953	0.0435892	0.678109	0.00388741	-0.325837	0.218106	0.646038	0.00685837	-0.607971	0.0124713	0.531225	0.0342188	0.388971	0.136473	-0.00490907	0.985604	-0.32766	0.21539	29811	DEG
ENSMUSG00000004561.14	ENSMUSG00000004561	Mettl17	turquoise	M1	-0.044602	0.869718	-0.39904	0.125742	0.461862	0.0717011	-0.616959	0.0109013	0.0971191	0.720484	0.51914	0.0393321	-0.307783	0.246175	-0.0528655	0.845829	0.34939	0.184686	-0.257388	0.335855	-0.063976	0.813909	0.218448	0.416333	-0.561265	0.0236879	0.553939	0.0259884	-0.202361	0.452285	52535	not_DEG
ENSMUSG00000004562.16	ENSMUSG00000004562	Arhgef40	blue	M2	0.401898	0.122806	0.861425	1.80967e-05	-0.787425	0.000293541	0.0687624	0.80024	0.246584	0.357229	-0.697163	0.00268494	0.635488	0.00815654	0.652908	0.0061055	-0.306852	0.247681	0.464485	0.0698942	-0.732787	0.00124235	0.782245	0.000342297	0.515468	0.0409942	0.335761	0.203587	-0.293883	0.269247	268739	not_DEG
ENSMUSG00000004565.15	ENSMUSG00000004565	Pnpla6	turquoise	M1	-0.310811	0.241317	-0.850672	2.96334e-05	0.875812	8.74345e-06	-0.440116	0.0880053	-0.513054	0.0421153	0.687576	0.00324523	-0.692034	0.00297404	-0.411509	0.11328	0.547086	0.0282916	-0.599469	0.0141145	0.468791	0.0670009	-0.297686	0.262808	-0.648498	0.0065808	0.189036	0.483197	-0.0745182	0.783874	50767	not_DEG
ENSMUSG00000004567.16	ENSMUSG00000004567	Mcoln1	green	M6	0.218037	0.417233	0.332873	0.207745	-0.30795	0.245906	-0.26348	0.324135	0.20323	0.450304	-0.0871674	0.748212	-0.219803	0.413376	0.820127	0.000100066	0.516605	0.040474	0.136323	0.614669	-0.420234	0.105091	0.65052	0.00635933	-0.0379778	0.888946	0.307693	0.246319	-0.873514	9.87768e-06	94178	not_DEG
ENSMUSG00000004568.12	ENSMUSG00000004568	Arhgef18	blue	M2	0.115168	0.671041	0.673366	0.00424547	-0.639148	0.00768588	-0.124294	0.646498	0.124197	0.646758	-0.546925	0.0283474	0.337166	0.201582	0.682155	0.00360152	-0.0341372	0.900122	0.48499	0.056896	-0.682569	0.00357325	0.816939	0.000112144	0.545321	0.0289093	0.324657	0.219876	-0.524229	0.0371135	102098	not_DEG
ENSMUSG00000004591.16	ENSMUSG00000004591	Pkn2	turquoise	M1	-0.173413	0.520693	-0.520124	0.0388957	0.584593	0.017392	-0.415617	0.10937	-0.31417	0.236	0.252605	0.345226	-0.303954	0.252403	-0.429789	0.0966112	0.0750885	0.782256	-0.331203	0.210176	0.0794786	0.769837	-0.0429022	0.874646	-0.612749	0.0116161	0.389716	0.135659	-0.0436686	0.872424	109333	not_DEG
ENSMUSG00000004609.11	ENSMUSG00000004609	Cd33	blue	M2	0.637069	0.00795048	0.8	0.000198573	-0.834146	5.89906e-05	0.620341	0.0103528	0.213741	0.426694	-0.604958	0.0130355	0.278792	0.295734	0.739117	0.0010701	-0.0585043	0.829598	0.303132	0.253753	-0.223482	0.4054	0.260671	0.32951	0.567576	0.0218347	-0.288745	0.278096	-0.362751	0.167315	12489	DEG
ENSMUSG00000004610.4	ENSMUSG00000004610	Etfb	blue	M2	0.157154	0.561068	0.447003	0.0825795	-0.361335	0.169102	-0.416005	0.109006	0.599967	0.0140137	-0.19511	0.468982	0.588558	0.0164658	0.207244	0.44121	-0.450558	0.0798752	0.38155	0.144773	-0.801617	0.00018847	0.718237	0.00172514	-0.0659403	0.808293	0.680376	0.00372507	-0.0104599	0.969332	110826	not_DEG
ENSMUSG00000004612.9	ENSMUSG00000004612	Nkg7	blue	M2	0.546288	0.0285696	0.919774	4.63011e-07	-0.901628	1.83665e-06	0.417903	0.107237	0.358428	0.172812	-0.766228	0.000537174	0.66162	0.0052471	0.538855	0.0312605	-0.474434	0.063343	0.564527	0.0227155	-0.531053	0.034288	0.465106	0.0694716	0.657623	0.00562808	-0.0171807	0.949645	-0.0636332	0.81489	72310	not_DEG
ENSMUSG00000004626.14	ENSMUSG00000004626	Stxbp2	turquoise	M1	-0.331927	0.209119	-0.860082	1.92882e-05	0.84082	4.50864e-05	-0.158182	0.558477	-0.499633	0.0487721	0.766566	0.000532286	-0.736935	0.00112713	-0.422731	0.102826	0.60712	0.0126287	-0.631801	0.00865341	0.75085	0.000802435	-0.609291	0.0122303	-0.464026	0.0702083	-0.206066	0.443869	0.10088	0.710087	20911	not_DEG
ENSMUSG00000004631.15	ENSMUSG00000004631	Sgce	blue	M2	0.568076	0.021693	0.924862	2.96729e-07	-0.891304	3.59026e-06	0.157252	0.560822	0.392812	0.132308	-0.710976	0.00201764	0.601829	0.0136424	0.76153	0.000609121	-0.280746	0.292221	0.513069	0.0421085	-0.732694	0.00124505	0.725324	0.00147388	0.475315	0.0627848	0.240082	0.370452	-0.337592	0.200977	20392	not_DEG
ENSMUSG00000004633.17	ENSMUSG00000004633	Chn2	turquoise	M1	-0.635908	0.00810131	-0.92755	2.31626e-07	0.952393	1.30996e-08	-0.599669	0.014074	-0.458635	0.0739693	0.682707	0.00356383	-0.624098	0.00976894	-0.556355	0.0252117	0.432589	0.0942211	-0.489833	0.054106	0.398584	0.126215	-0.343634	0.192522	-0.602545	0.0135015	0.172367	0.523249	0.0808673	0.765919	69993	DEG_with_two_fold_change
ENSMUSG00000004637.15	ENSMUSG00000004637	Wwox	magenta	M9	-0.280899	0.291947	-0.322602	0.222978	0.201224	0.454883	0.12274	0.650653	0.0586569	0.829159	0.570091	0.0211283	-0.739951	0.00104895	0.259153	0.332435	0.719107	0.00169254	-0.468776	0.067011	0.467758	0.0676868	-0.322519	0.223103	-0.0425372	0.875705	-0.459082	0.073652	-0.443107	0.0856186	80707	not_DEG
ENSMUSG00000004642.13	ENSMUSG00000004642	Slbp	turquoise	M1	-0.47484	0.0630851	-0.845957	3.63547e-05	0.893444	3.14216e-06	-0.442156	0.0863726	-0.423803	0.101865	0.550545	0.0271103	-0.276963	0.299046	-0.884963	5.24723e-06	-0.0529594	0.845558	-0.375937	0.151274	0.372499	0.155352	-0.422862	0.102708	-0.538874	0.0312535	0.220782	0.411245	0.49467	0.0514218	20492	not_DEG
ENSMUSG00000004651.6	ENSMUSG00000004651	Tyr	turquoise	M1	-0.598256	0.014362	-0.85145	2.86317e-05	0.878288	7.64553e-06	-0.613005	0.0115716	-0.285798	0.283252	0.611037	0.0119171	-0.517062	0.0402663	-0.62622	0.00945101	0.224781	0.402605	-0.28789	0.279587	0.273359	0.305636	-0.301853	0.255862	-0.641222	0.00742883	0.217146	0.419185	0.13596	0.615621	22173	DEG_with_two_fold_change
ENSMUSG00000004655.5	ENSMUSG00000004655	Aqp1	blue	M2	0.0608315	0.822918	0.754823	0.000725375	-0.772436	0.000452985	0.13536	0.617194	0.353163	0.179666	-0.6162	0.0110276	0.40124	0.123477	0.712398	0.0019574	-0.0828935	0.760212	0.475187	0.0628659	-0.551334	0.0268463	0.520722	0.0386322	0.588728	0.0164269	-0.0639854	0.813882	-0.366745	0.162341	11826	not_DEG
ENSMUSG00000004661.15	ENSMUSG00000004661	Arid3b	grey	NA	0.133269	0.622693	0.166378	0.537997	-0.139148	0.607283	-0.211673	0.431287	0.21852	0.416175	-0.146805	0.587445	-0.169968	0.529135	0.396661	0.128223	0.356701	0.175041	0.328382	0.214321	-0.223852	0.404603	0.374509	0.152959	-0.303414	0.253289	0.194307	0.470848	-0.560226	0.0240043	56380	not_DEG
ENSMUSG00000004665.10	ENSMUSG00000004665	Cnn2	blue	M2	0.284183	0.286101	0.59604	0.0148231	-0.570701	0.0209596	0.485061	0.0568543	-0.058343	0.830061	-0.644028	0.00709213	0.762029	0.000601117	0.0480654	0.859692	-0.656386	0.00575036	0.190818	0.479005	-0.223058	0.406315	0.0775889	0.775177	0.748288	0.0008556	-0.128332	0.635746	0.479469	0.0602041	12798	not_DEG
ENSMUSG00000004667.18	ENSMUSG00000004667	Polr2e	turquoise	M1	-0.576687	0.019359	-0.607128	0.0126272	0.60892	0.0122976	-0.478098	0.061047	0.024977	0.926843	0.674625	0.00414799	-0.17947	0.505999	-0.531689	0.0340329	0.00202317	0.994067	-0.386124	0.139618	0.124741	0.645306	-0.158111	0.558656	-0.324355	0.220329	0.264006	0.323134	0.301513	0.256424	66420	not_DEG
ENSMUSG00000004677.15	ENSMUSG00000004677	Myo9b	brown	M3	0.246536	0.357326	-0.283552	0.287219	0.260537	0.329767	0.586741	0.0168853	-0.374814	0.152598	0.235462	0.380007	-0.152318	0.57333	-0.325693	0.218321	0.108066	0.690359	-0.625632	0.00953828	0.740435	0.00103683	-0.703805	0.00234482	-0.142968	0.597354	-0.482491	0.0583764	0.424784	0.10099	17925	not_DEG
ENSMUSG00000004698.9	ENSMUSG00000004698	Hdac9	blue	M2	0.486308	0.0561266	0.964821	1.62914e-09	-0.945116	3.47687e-08	0.343555	0.192631	0.452649	0.0783151	-0.849543	3.11399e-05	0.692592	0.00294139	0.557134	0.024965	-0.515005	0.0412078	0.708937	0.00210662	-0.648011	0.00663497	0.558959	0.0243944	0.577567	0.0191319	0.0410067	0.880147	-0.168685	0.532295	79221	not_DEG
ENSMUSG00000004707.14	ENSMUSG00000004707	Ly9	blue	M2	0.784983	0.000315761	0.862112	1.75117e-05	-0.86381	1.6132e-05	0.63735	0.00791427	0.284202	0.286066	-0.657441	0.00564596	0.530458	0.0345275	0.587606	0.0166846	-0.331109	0.210312	0.303802	0.252652	-0.302804	0.254293	0.253679	0.34311	0.494511	0.0515087	-0.188825	0.483695	-0.0741835	0.784823	17085	DEG_with_two_fold_change
ENSMUSG00000004709.14	ENSMUSG00000004709	Cd244	blue	M2	0.4981	0.0495795	0.941481	5.39397e-08	-0.901254	1.88409e-06	0.294286	0.268559	0.292167	0.272183	-0.835477	5.59641e-05	0.711178	0.00200898	0.556278	0.025236	-0.506891	0.0450815	0.621859	0.0101136	-0.668539	0.00463663	0.621548	0.0101624	0.64384	0.00711427	0.139479	0.606422	-0.155008	0.566497	18106	not_DEG
ENSMUSG00000004730.14	ENSMUSG00000004730	Adgre1	blue	M2	0.704105	0.00233029	0.875336	8.96868e-06	-0.888486	4.26166e-06	0.662464	0.00516944	0.27185	0.308421	-0.715848	0.0018173	0.527103	0.0359027	0.574716	0.0198751	-0.343185	0.193143	0.41229	0.112529	-0.29969	0.259454	0.231347	0.388629	0.516374	0.0405793	-0.261068	0.328746	-0.0901913	0.739754	13733	DEG_with_two_fold_change
ENSMUSG00000004748.5	ENSMUSG00000004748	Mtfp1	blue	M2	0.577134	0.0192434	0.92687	2.46822e-07	-0.93185	1.52688e-07	0.330311	0.211481	0.692516	0.00294582	-0.667319	0.00473995	0.536643	0.0320974	0.676975	0.00397077	-0.350585	0.183086	0.614918	0.0112434	-0.610564	0.0120013	0.541639	0.030231	0.380679	0.14577	0.0348602	0.898016	-0.329748	0.212307	67900	not_DEG
ENSMUSG00000004768.14	ENSMUSG00000004768	Rab23	turquoise	M1	-0.665799	0.00487122	-0.838129	5.032e-05	0.8597	1.96391e-05	-0.531215	0.0342229	-0.517871	0.0399008	0.5765	0.0194075	-0.500434	0.0483539	-0.481956	0.0586967	0.44507	0.0840779	-0.582857	0.01781	0.379899	0.146666	-0.323121	0.222192	-0.529012	0.0351153	0.127521	0.6379	0.117946	0.663535	19335	not_DEG
ENSMUSG00000004771.12	ENSMUSG00000004771	Rab11a	yellow	M4	0.442627	0.0859987	0.15954	0.555059	-0.253191	0.34407	0.925551	2.78717e-07	-0.00277745	0.991855	-0.0893867	0.742002	-0.044245	0.870753	-0.00689935	0.979769	-0.0576926	0.83193	-0.14277	0.597868	0.603614	0.0132934	-0.641573	0.0073861	0.317456	0.23087	-0.801359	0.000190052	0.239118	0.372433	53869	not_DEG
ENSMUSG00000004788.11	ENSMUSG00000004788	Eif2b2	turquoise	M1	-0.486794	0.0558447	-0.948187	2.34282e-08	0.898411	2.28042e-06	-0.165968	0.539015	-0.329738	0.212322	0.863574	1.63182e-05	-0.72817	0.00138178	-0.598114	0.0143912	0.470216	0.0660628	-0.648571	0.00657267	0.762776	0.000589301	-0.714217	0.00188248	-0.563942	0.0228877	-0.242967	0.364551	0.192334	0.475453	217715	not_DEG
ENSMUSG00000004789.9	ENSMUSG00000004789	Dlst	greenyellow	M11	0.214413	0.425207	0.0562396	0.836109	-0.119685	0.658852	0.371802	0.156188	0.739717	0.00105485	0.246334	0.357733	-0.0802046	0.767788	-0.0201018	0.941097	-0.0803552	0.767363	-0.123176	0.649488	0.209724	0.43564	-0.307992	0.245838	-0.314298	0.235798	-0.305556	0.249786	0.00260468	0.992362	78920	not_DEG
ENSMUSG00000004791.6	ENSMUSG00000004791	Pgf	pink	M8	0.353076	0.17978	0.63695	0.0079659	-0.577855	0.0190579	0.0675091	0.803814	0.364189	0.165513	-0.545479	0.0288538	0.869694	1.20369e-05	0.0686409	0.800586	-0.794763	0.000234421	0.369641	0.158798	-0.679219	0.00380722	0.507901	0.0445852	0.231426	0.388463	0.418265	0.106901	0.261585	0.327755	18654	not_DEG
ENSMUSG00000004798.14	ENSMUSG00000004798	Ulk2	blue	M2	0.552257	0.0265401	0.925115	2.90013e-07	-0.890166	3.84973e-06	0.0757334	0.780429	0.539144	0.0311524	-0.709393	0.00208648	0.539856	0.0308872	0.763682	0.000575235	-0.29153	0.273278	0.641452	0.00740078	-0.799616	0.000201034	0.77701	0.000398185	0.385717	0.140072	0.282188	0.289644	-0.439271	0.0886877	29869	DEG
ENSMUSG00000004814.10	ENSMUSG00000004814	Ccl24	blue	M2	0.158535	0.557588	0.702882	0.00238984	-0.763334	0.000580608	0.486686	0.0559074	0.238547	0.373611	-0.643746	0.00712542	0.328656	0.213916	0.5479	0.0280101	-0.119097	0.660435	0.515106	0.0411612	-0.228983	0.393631	0.183634	0.496012	0.665096	0.00493289	-0.397923	0.126902	-0.206734	0.442361	56221	not_DEG
ENSMUSG00000004815.12	ENSMUSG00000004815	Dgkq	turquoise	M1	-0.37801	0.14885	-0.496177	0.0506063	0.537758	0.0316732	-0.220993	0.410787	-0.52476	0.0368873	0.126774	0.639888	-0.22851	0.394634	-0.484961	0.0569129	0.198499	0.461139	-0.151621	0.575107	0.331017	0.210447	-0.23481	0.381365	-0.370833	0.157354	0.0329636	0.90354	0.16124	0.550796	110524	not_DEG
ENSMUSG00000004837.2	ENSMUSG00000004837	Grap	blue	M2	0.627939	0.00919945	0.959762	4.11696e-09	-0.938202	7.83104e-08	0.428364	0.0978441	0.390152	0.135183	-0.692625	0.0029395	0.62368	0.00983265	0.691005	0.00303492	-0.374193	0.153334	0.444527	0.0845022	-0.563554	0.0230023	0.543773	0.0294596	0.578082	0.0189999	0.0282213	0.917369	-0.211273	0.432179	71520	DEG
ENSMUSG00000004843.6	ENSMUSG00000004843	Chmp2b	brown	M3	-0.0764575	0.778378	-0.457123	0.0750504	0.350721	0.182905	0.374215	0.153308	-0.382297	0.143923	0.447303	0.0823495	-0.736837	0.00112975	-0.0296212	0.913285	0.675131	0.00410929	-0.441761	0.0866869	0.846822	3.50346e-05	-0.671909	0.00436069	0.0323735	0.90526	-0.685746	0.00336218	-0.130108	0.631038	68942	not_DEG
ENSMUSG00000004846.10	ENSMUSG00000004846	Plod3	blue	M2	0.649499	0.0064704	0.817118	0.000111435	-0.744065	0.0009495	0.204577	0.447243	0.374379	0.153114	-0.633501	0.00842137	0.820584	9.84291e-05	0.381084	0.145305	-0.628762	0.00908087	0.400395	0.124344	-0.664934	0.00494719	0.550218	0.0272206	0.31696	0.231639	0.320415	0.22631	0.106791	0.693846	26433	DEG
ENSMUSG00000004849.14	ENSMUSG00000004849	Ap1s1	brown	M3	-0.290657	0.274782	-0.79736	0.000216026	0.788152	0.000287187	0.042104	0.876962	-0.440815	0.0874434	0.661001	0.00530474	-0.384844	0.141048	-0.72787	0.00139125	0.186628	0.488889	-0.666412	0.0048179	0.780812	0.000356912	-0.777714	0.000390259	-0.437243	0.0903417	-0.266254	0.318876	0.555649	0.0254366	11769	not_DEG
ENSMUSG00000004864.12	ENSMUSG00000004864	Mapk13	brown	M3	-0.190995	0.478589	-0.583078	0.0177564	0.468732	0.0670401	0.484464	0.0572054	-0.2914	0.273502	0.574195	0.0200134	-0.654271	0.00596426	-0.34192	0.194897	0.455239	0.076413	-0.547356	0.0281981	0.977269	7.91903e-11	-0.915773	6.43875e-07	-0.138035	0.610189	-0.781845	0.00034633	0.1707	0.527336	26415	not_DEG
ENSMUSG00000004865.15	ENSMUSG00000004865	Srpk1	blue	M2	0.66524	0.0049202	0.65206	0.00619476	-0.65592	0.00579696	0.741366	0.00101382	0.216775	0.420001	-0.648026	0.00663329	0.528936	0.0351462	0.116477	0.6675	-0.580894	0.0182919	0.414615	0.110315	-0.0758602	0.78007	-0.0643941	0.812713	0.379505	0.14712	-0.324187	0.220583	0.221008	0.410754	20815	DEG
ENSMUSG00000004872.15	ENSMUSG00000004872	Pax3	turquoise	M1	-0.459427	0.0734076	-0.672444	0.00431807	0.743551	0.000961495	-0.683121	0.00353583	-0.339436	0.198371	0.419451	0.105808	-0.274324	0.303864	-0.594372	0.0151776	-0.00977676	0.971334	-0.195759	0.467475	-0.000190522	0.999441	-0.000779934	0.997713	-0.511981	0.0426211	0.520702	0.0386409	0.106963	0.693375	18505	not_DEG
ENSMUSG00000004880.11	ENSMUSG00000004880	Lbr	turquoise	M1	-0.618163	0.0107035	-0.937827	8.16163e-08	0.958163	5.38502e-09	-0.506371	0.0453389	-0.482748	0.0582228	0.656834	0.00570583	-0.594578	0.0151335	-0.683592	0.00350413	0.312212	0.23909	-0.397639	0.127199	0.463676	0.0704478	-0.420834	0.104543	-0.54887	0.0276775	0.114669	0.672391	0.162666	0.547232	98386	DEG
ENSMUSG00000004885.5	ENSMUSG00000004885	Crabp2	brown	M3	-0.00411969	0.987919	-0.299718	0.259406	0.194359	0.470728	0.698942	0.00259016	-0.306421	0.248379	0.298138	0.262049	-0.432658	0.0941628	-0.182041	0.499821	0.348165	0.186337	-0.453048	0.0780198	0.909764	1.0262e-06	-0.830927	6.68769e-05	0.149566	0.580359	-0.855707	2.36377e-05	0.19746	0.463536	12904	not_DEG
ENSMUSG00000004891.16	ENSMUSG00000004891	Nes	brown	M3	-0.379177	0.147498	-0.343295	0.19299	0.245573	0.359268	0.258323	0.334042	-0.0855487	0.752751	0.517085	0.0402562	-0.431885	0.0948185	-0.0517495	0.849048	0.514034	0.0416578	-0.48071	0.0594489	0.598949	0.0142201	-0.463137	0.0708182	-0.122917	0.65018	-0.527746	0.0356359	-0.0298805	0.912528	18008	not_DEG
ENSMUSG00000004895.9	ENSMUSG00000004895	Prcc	red	M5	-0.577551	0.0191361	-0.594904	0.0150639	0.588436	0.0164937	-0.519926	0.0389832	0.113096	0.676655	0.80827	0.000151275	-0.456029	0.075839	-0.223892	0.404517	0.396372	0.128527	-0.457242	0.0749646	0.144643	0.593019	-0.0219075	0.935815	-0.50233	0.0473754	0.254223	0.34204	-0.135675	0.616367	94315	not_DEG
ENSMUSG00000004896.16	ENSMUSG00000004896	Rrnad1	turquoise	M1	-0.194135	0.471249	-0.404128	0.120547	0.498962	0.0491244	-0.754367	0.000733893	-0.207007	0.441746	0.277691	0.297726	-0.174165	0.518856	-0.17869	0.507881	0.209767	0.435545	-0.239425	0.371801	-0.212719	0.428961	0.360625	0.170004	-0.504323	0.0463626	0.73296	0.00123738	-0.166693	0.537217	229503	not_DEG
ENSMUSG00000004897.16	ENSMUSG00000004897	Hdgf	blue	M2	0.169454	0.530399	0.399199	0.125577	-0.425946	0.0999612	0.454199	0.0771722	0.485596	0.0565413	-0.322336	0.223382	0.562436	0.0233354	-0.192478	0.475116	-0.720377	0.00164587	0.337086	0.201696	-0.111655	0.680571	-0.156709	0.562192	0.308058	0.245731	-0.246367	0.357668	0.502938	0.0470649	15191	not_DEG
ENSMUSG00000004929.12	ENSMUSG00000004929	Thop1	brown	M3	-0.0535409	0.843881	-0.568839	0.0214779	0.516322	0.0406034	0.410648	0.114112	-0.243769	0.362922	0.41599	0.10902	-0.336829	0.202062	-0.688643	0.0031786	-0.0125004	0.963352	-0.403071	0.121615	0.814508	0.00012215	-0.880448	6.7852e-06	-0.311076	0.240894	-0.513706	0.0418104	0.494317	0.0516144	50492	not_DEG
ENSMUSG00000004931.10	ENSMUSG00000004931	Apba3	greenyellow	M11	0.661436	0.00526422	0.442001	0.0864955	-0.460229	0.0728427	0.291279	0.273711	0.664069	0.00502416	-0.0150324	0.955936	0.0784233	0.772818	0.404186	0.120489	-0.0329377	0.903616	0.319014	0.228462	-0.153319	0.570783	0.205065	0.446134	-0.134706	0.618911	-0.0196944	0.942289	-0.271382	0.309288	57267	not_DEG
ENSMUSG00000004933.17	ENSMUSG00000004933	Matk	blue	M2	0.487386	0.0555025	0.853261	2.64089e-05	-0.842254	4.24891e-05	0.339963	0.197631	0.309696	0.243099	-0.734199	0.0012021	0.440239	0.0879057	0.721136	0.00161845	-0.159766	0.554493	0.479011	0.0604851	-0.498423	0.0494087	0.492343	0.0527008	0.463191	0.0707815	-0.0352731	0.896814	-0.356783	0.174935	17179	not_DEG
ENSMUSG00000004934.13	ENSMUSG00000004934	Pias4	turquoise	M1	-0.531445	0.0341307	-0.843947	3.95864e-05	0.840726	4.52609e-05	-0.523474	0.0374364	-0.17114	0.526256	0.805606	0.000165357	-0.722424	0.00157283	-0.39182	0.133376	0.572222	0.0205435	-0.370852	0.157332	0.424521	0.101224	-0.316488	0.232373	-0.705451	0.00226615	0.0772878	0.776028	-0.0801922	0.767823	59004	not_DEG
ENSMUSG00000004936.8	ENSMUSG00000004936	Map2k1	yellow	M4	0.664841	0.00495542	0.393023	0.132082	-0.435713	0.0916042	0.837424	5.17707e-05	0.256608	0.337373	-0.161698	0.549651	0.392019	0.133161	0.0179883	0.947281	-0.385902	0.139866	-0.13363	0.62174	0.256622	0.337347	-0.369049	0.159518	0.209913	0.435216	-0.458936	0.0737556	0.44151	0.0868867	26395	not_DEG
ENSMUSG00000004937.5	ENSMUSG00000004937	Sgta	red	M5	-0.513964	0.0416899	-0.670913	0.00444081	0.584225	0.0174798	0.0748973	0.782799	0.0364389	0.893422	0.784049	0.000324613	-0.51242	0.0424135	-0.47681	0.0618471	0.315782	0.233475	-0.499791	0.0486895	0.691386	0.00301226	-0.68412	0.00346887	-0.372063	0.155874	-0.425424	0.100423	0.231742	0.387796	52551	not_DEG
ENSMUSG00000004939.6	ENSMUSG00000004939	Nmrk2	blue	M2	0.280162	0.293268	0.649462	0.00647442	-0.636338	0.00804525	0.0208701	0.938849	0.507932	0.0445702	-0.420933	0.104453	0.222058	0.408478	0.659479	0.00544851	-0.0765724	0.778053	0.563781	0.0229351	-0.567881	0.0217482	0.534709	0.0328429	0.196001	0.466914	0.0774604	0.77554	-0.481825	0.0587754	69564	not_DEG
ENSMUSG00000004945.15	ENSMUSG00000004945	Tmem242	greenyellow	M11	0.564683	0.0226699	0.616068	0.0110498	-0.570867	0.0209139	-0.107038	0.69317	0.812814	0.000129554	-0.280452	0.292748	0.342061	0.194701	0.541849	0.0301543	-0.25263	0.345176	0.41565	0.10934	-0.678643	0.00384869	0.619581	0.0104741	-0.0780393	0.773903	0.413867	0.111025	-0.373247	0.154458	70544	not_DEG
ENSMUSG00000004947.15	ENSMUSG00000004947	Dtx2	blue	M2	-0.00712287	0.979113	0.511647	0.0427792	-0.522676	0.0377803	0.387744	0.137823	0.105036	0.698655	-0.531019	0.0343015	0.436851	0.0906646	0.11767	0.664279	-0.362808	0.167243	0.612403	0.0116765	-0.143481	0.596025	0.0639099	0.814098	0.580588	0.0183679	-0.327437	0.215721	0.17724	0.511386	74198	not_DEG
ENSMUSG00000004951.10	ENSMUSG00000004951	Hspb1	yellow	M4	0.00844282	0.975244	0.214478	0.425063	-0.35095	0.182599	0.543694	0.0294877	0.0901242	0.739942	-0.0828343	0.760378	-0.228451	0.394759	0.343745	0.19237	0.271184	0.309655	0.297025	0.26392	0.329644	0.21246	-0.327366	0.215827	0.491124	0.0533798	-0.790966	0.000263638	-0.151578	0.575216	15507	not_DEG
ENSMUSG00000004952.13	ENSMUSG00000004952	Rasa4	blue	M2	0.634824	0.00824429	0.975758	1.2376e-10	-0.981596	1.82692e-11	0.462021	0.07159	0.509455	0.0438292	-0.726594	0.00143217	0.612464	0.0116658	0.701837	0.00244171	-0.345768	0.189592	0.528619	0.0352761	-0.529578	0.0348841	0.481462	0.0589943	0.561208	0.0237052	-0.0658047	0.80868	-0.208772	0.437775	54153	DEG
ENSMUSG00000004980.16	ENSMUSG00000004980	Hnrnpa2b1	turquoise	M1	-0.232947	0.385264	-0.797414	0.00021566	0.84615	3.60577e-05	-0.268435	0.314777	-0.388515	0.136974	0.514523	0.0414304	-0.277071	0.298851	-0.83842	4.97293e-05	-0.0505806	0.852423	-0.471757	0.0650593	0.47789	0.0611757	-0.541732	0.0301969	-0.545116	0.0289816	0.12664	0.640244	0.532824	0.0335819	53379	not_DEG
ENSMUSG00000004994.12	ENSMUSG00000004994	Ccdc130	grey	NA	-0.27698	0.299015	-0.190736	0.479197	0.150886	0.576983	-0.197819	0.462707	0.324079	0.220744	0.539162	0.0311458	-0.329284	0.21299	0.179211	0.506623	0.393681	0.131378	-0.254059	0.342363	0.0838001	0.757662	0.0466026	0.863924	-0.0301006	0.911886	0.029417	0.91388	-0.269305	0.313151	67736	not_DEG
ENSMUSG00000004996.9	ENSMUSG00000004996	Mri1	turquoise	M1	-0.478416	0.060851	-0.413647	0.111233	0.483103	0.0580115	-0.488198	0.0550366	0.233001	0.38515	0.33059	0.211071	-0.00881716	0.974147	-0.54466	0.0291432	-0.187569	0.486661	-0.105195	0.698219	-0.0682553	0.801686	-0.022919	0.932858	-0.585415	0.0171966	0.374224	0.153297	0.226457	0.399011	67873	not_DEG
ENSMUSG00000005034.15	ENSMUSG00000005034	Prkacb	blue	M2	0.522365	0.0379148	0.735116	0.00117653	-0.622863	0.00995792	0.0700858	0.79647	0.0421295	0.876888	-0.814159	0.000123644	0.709466	0.00208326	0.368693	0.159953	-0.519687	0.0390892	0.402515	0.122178	-0.668374	0.00465051	0.612744	0.011617	0.378612	0.148152	0.400839	0.123888	-0.0373931	0.890646	18749	not_DEG
ENSMUSG00000005043.13	ENSMUSG00000005043	Sgsh	blue	M2	0.512684	0.0422893	0.754924	0.000723507	-0.828246	7.4102e-05	0.740609	0.00103248	0.205432	0.445303	-0.561479	0.0236231	0.342738	0.193761	0.602501	0.0135101	-0.147128	0.586615	0.228718	0.394193	-0.0905215	0.738833	0.0711918	0.793322	0.752567	0.000768353	-0.473613	0.0638656	-0.125956	0.642066	27029	not_DEG
ENSMUSG00000005045.16	ENSMUSG00000005045	Chd5	blue	M2	0.39558	0.129361	0.85135	2.87585e-05	-0.830527	6.79173e-05	0.184237	0.494575	0.298927	0.260728	-0.760843	0.000620275	0.616677	0.0109481	0.574076	0.020045	-0.321702	0.224345	0.626384	0.00942669	-0.616085	0.0110469	0.592823	0.0155129	0.55357	0.0261088	0.106328	0.695112	-0.16074	0.55205	269610	not_DEG
ENSMUSG00000005054.6	ENSMUSG00000005054	Cstb	brown	M3	-0.298225	0.261902	-0.659425	0.00545375	0.557063	0.0249873	0.317504	0.230795	-0.360966	0.16957	0.661098	0.00529566	-0.685432	0.00338258	-0.310118	0.242424	0.578964	0.0187757	-0.652101	0.00619041	0.950423	1.73077e-08	-0.854431	2.50518e-05	-0.152495	0.572879	-0.691197	0.00302349	0.171229	0.526038	13014	DEG
ENSMUSG00000005057.13	ENSMUSG00000005057	Sh2b2	grey	NA	0.00757676	0.977783	0.366464	0.162689	-0.360805	0.169775	0.0735203	0.786705	0.148417	0.583303	-0.331398	0.20989	0.391177	0.13407	0.0737384	0.786086	-0.353074	0.179784	0.524218	0.0371182	-0.322528	0.22309	0.283667	0.287015	0.28682	0.281457	0.064774	0.811627	-0.00775694	0.977255	23921	not_DEG
ENSMUSG00000005069.12	ENSMUSG00000005069	Pex5	grey	NA	-0.308969	0.244265	-0.16327	0.545722	0.0858637	0.751867	0.0101404	0.970268	-0.118268	0.662666	0.421596	0.103851	-0.330831	0.210718	0.262726	0.325573	0.505386	0.045829	-0.414695	0.11024	0.19033	0.480152	-0.0119732	0.964897	0.0833204	0.759011	-0.143438	0.596136	-0.298789	0.260959	19305	not_DEG
ENSMUSG00000005078.16	ENSMUSG00000005078	Jkamp	blue	M2	0.211107	0.432548	0.790819	0.000264828	-0.813746	0.000125435	0.19451	0.470376	0.233172	0.384792	-0.68039	0.00372405	0.541239	0.0303773	0.607467	0.0125644	-0.22237	0.407802	0.558873	0.0244212	-0.554523	0.0257991	0.543205	0.0296634	0.663945	0.00503521	-0.00812765	0.976168	-0.226032	0.399922	104771	not_DEG
ENSMUSG00000005087.17	ENSMUSG00000005087	Cd44	brown	M3	0.205842	0.444375	-0.301154	0.257018	0.25148	0.347451	0.637951	0.00783728	-0.298095	0.26212	0.273712	0.304988	-0.124418	0.646166	-0.416896	0.108173	-0.0339928	0.900542	-0.654072	0.00598479	0.760643	0.00062354	-0.791127	0.000262341	0.00304698	0.991065	-0.545302	0.028916	0.531247	0.0342099	12505	not_DEG
ENSMUSG00000005102.13	ENSMUSG00000005102	Eif2ak4	turquoise	M1	-0.685668	0.00336723	-0.869758	1.19975e-05	0.901807	1.81418e-06	-0.56434	0.0227707	-0.576087	0.019515	0.609011	0.0122812	-0.57773	0.0190902	-0.492768	0.0524651	0.506788	0.0451324	-0.507892	0.0445896	0.410152	0.114592	-0.281136	0.291523	-0.525093	0.0367462	0.150777	0.577263	0.0446788	0.869496	27103	not_DEG
ENSMUSG00000005103.12	ENSMUSG00000005103	Wdr1	brown	M3	-0.23127	0.388791	-0.64661	0.00679301	0.612016	0.0117443	0.274897	0.302814	-0.448311	0.0815772	0.466095	0.0688018	-0.220669	0.411492	-0.734106	0.00120473	-0.0185434	0.945657	-0.655401	0.00584925	0.766919	0.000527217	-0.853226	2.64505e-05	-0.25212	0.346185	-0.410729	0.114033	0.665777	0.00487313	22388	not_DEG
ENSMUSG00000005107.13	ENSMUSG00000005107	Slc2a9	blue	M2	0.456491	0.0755052	0.891455	3.55712e-06	-0.894068	3.02073e-06	0.557903	0.0247235	0.320539	0.226121	-0.702611	0.00240324	0.454326	0.0770795	0.700591	0.00250473	-0.214774	0.424409	0.349484	0.184561	-0.363799	0.166	0.365604	0.163752	0.639076	0.00769483	-0.222197	0.408176	-0.293824	0.269346	117591	not_DEG
ENSMUSG00000005124.9	ENSMUSG00000005124	Wisp1	turquoise	M1	-0.455923	0.0759163	-0.790142	0.000270364	0.735865	0.00115598	-0.0094571	0.972271	-0.607119	0.0126288	0.632678	0.00853314	-0.606977	0.0126552	-0.44397	0.0849385	0.54362	0.0295144	-0.763176	0.00058306	0.783738	0.00032761	-0.653289	0.00606573	-0.255471	0.339595	-0.334199	0.205828	0.18525	0.492161	22402	not_DEG
ENSMUSG00000005125.12	ENSMUSG00000005125	Ndrg1	blue	M2	0.3711	0.157033	0.464659	0.0697753	-0.576441	0.0194228	0.689615	0.00311879	0.21597	0.42177	-0.138227	0.609688	0.0505061	0.852638	0.534101	0.0330797	0.155784	0.564531	-0.0685163	0.800941	0.18014	0.504386	-0.0979888	0.718076	0.57717	0.0192341	-0.544904	0.0290569	-0.164082	0.543702	17988	not_DEG
ENSMUSG00000005131.3	ENSMUSG00000005131	4930550C14Rik	blue	M2	0.287787	0.279766	0.801341	0.000190161	-0.826856	7.80978e-05	0.391401	0.133829	0.312874	0.238043	-0.589112	0.0163395	0.403231	0.121452	0.668446	0.00464447	-0.0946249	0.727405	0.492838	0.0524269	-0.361563	0.168814	0.39761	0.127229	0.622306	0.0100441	-0.221151	0.410443	-0.271062	0.30988	75311	not_DEG
ENSMUSG00000005142.9	ENSMUSG00000005142	Man2b1	blue	M2	0.709726	0.00207181	0.785069	0.00031495	-0.803567	0.000176855	0.593101	0.0154525	0.21048	0.433948	-0.541919	0.0301291	0.353845	0.178768	0.706944	0.00219666	-0.0935759	0.730321	0.204508	0.447399	-0.241652	0.367233	0.277155	0.298698	0.478108	0.0610412	-0.199151	0.45964	-0.269657	0.312494	17159	DEG
ENSMUSG00000005148.7	ENSMUSG00000005148	Klf5	blue	M2	0.19049	0.479776	0.636967	0.00796368	-0.708194	0.00213984	0.541782	0.030179	0.168936	0.531676	-0.585904	0.0170813	0.275204	0.302252	0.405431	0.119242	-0.193228	0.473364	0.520858	0.0385722	-0.14956	0.580375	0.145062	0.591939	0.694843	0.00281275	-0.397875	0.126953	-0.192433	0.475221	12224	not_DEG
ENSMUSG00000005150.16	ENSMUSG00000005150	Wdr83	turquoise	M1	-0.359002	0.172075	-0.89183	3.47551e-06	0.904617	1.49193e-06	-0.386899	0.138757	-0.174137	0.518925	0.787837	0.00028993	-0.50011	0.0485229	-0.725312	0.00147427	0.182627	0.498419	-0.532288	0.0337945	0.491216	0.0533283	-0.507605	0.0447301	-0.716589	0.00178829	0.115114	0.671186	0.317274	0.231152	67836	not_DEG
ENSMUSG00000005161.15	ENSMUSG00000005161	Prdx2	turquoise	M1	-0.572686	0.0204178	-0.946342	2.97815e-08	0.89354	3.1233e-06	-0.199506	0.458823	-0.413787	0.1111	0.839581	4.74354e-05	-0.789915	0.000272241	-0.518993	0.0393977	0.596171	0.0147955	-0.625316	0.00958548	0.775466	0.000416037	-0.682157	0.00360138	-0.488132	0.0550742	-0.286431	0.282139	0.11738	0.665061	21672	DEG
ENSMUSG00000005198.15	ENSMUSG00000005198	Polr2a	turquoise	M1	-0.430672	0.0958528	-0.879531	7.14001e-06	0.857844	2.14205e-05	-0.203644	0.449361	-0.567654	0.0218125	0.679455	0.00379031	-0.623111	0.0099198	-0.526767	0.0360428	0.451527	0.0791499	-0.74063	0.00103196	0.664826	0.00495677	-0.612918	0.0115867	-0.429142	0.0971693	-0.135669	0.616384	0.225083	0.401957	20020	not_DEG
ENSMUSG00000005204.12	ENSMUSG00000005204	Senp3	brown	M3	-0.323441	0.221708	-0.877348	8.04803e-06	0.862099	1.75225e-05	-0.0176476	0.948279	-0.579991	0.018517	0.646935	0.00675611	-0.491262	0.0533024	-0.753806	0.0007445	0.253976	0.342526	-0.628064	0.00918124	0.803582	0.000176767	-0.772849	0.000447805	-0.447443	0.0822419	-0.238993	0.37269	0.4698	0.0663356	80886	not_DEG
ENSMUSG00000005220.10	ENSMUSG00000005220	Corin	turquoise	M1	-0.558221	0.024624	-0.89378	3.07637e-06	0.91281	8.13604e-07	-0.519058	0.039369	-0.458276	0.0742253	0.596266	0.0147756	-0.66995	0.00451942	-0.550333	0.0271816	0.43797	0.0897468	-0.35484	0.177463	0.452282	0.0785876	-0.403059	0.121626	-0.587936	0.0166084	0.0634928	0.815292	0.0495282	0.855463	53419	DEG_with_two_fold_change
ENSMUSG00000005225.15	ENSMUSG00000005225	Plekha8	turquoise	M1	-0.45426	0.077128	-0.855087	2.43159e-05	0.878127	7.71314e-06	-0.168839	0.531915	-0.504059	0.0464957	0.525749	0.0364691	-0.39296	0.13215	-0.850381	3.00164e-05	0.0903673	0.739263	-0.504324	0.046362	0.623149	0.00991389	-0.626235	0.0094488	-0.53505	0.0327103	-0.0499484	0.854249	0.430061	0.0963775	231999	not_DEG
ENSMUSG00000005233.16	ENSMUSG00000005233	Spc25	turquoise	M1	-0.383197	0.142902	-0.842882	4.13921e-05	0.890797	3.70394e-06	-0.443066	0.0856512	-0.337662	0.200878	0.636117	0.00807399	-0.358392	0.172858	-0.77393	0.000434446	0.0350317	0.897517	-0.445696	0.0835903	0.373771	0.153835	-0.416661	0.108392	-0.613024	0.0115683	0.226064	0.399854	0.392131	0.133041	66442	not_DEG
ENSMUSG00000005237.14	ENSMUSG00000005237	Dnah2	blue	M2	0.555373	0.0255253	0.766861	0.000528045	-0.71036	0.00204421	0.269592	0.312616	0.277276	0.298478	-0.657677	0.00562285	0.674587	0.00415086	0.367918	0.1609	-0.517375	0.0401247	0.395991	0.128928	-0.55233	0.0265157	0.547529	0.0281384	0.415658	0.109333	0.272407	0.307391	-0.0878531	0.746292	327954	not_DEG
ENSMUSG00000005251.14	ENSMUSG00000005251	Ripk4	turquoise	M1	-0.465708	0.0690636	-0.81225	0.000132099	0.742388	0.000989063	0.0202237	0.94074	-0.421061	0.104337	0.797437	0.000215499	-0.765804	0.000543375	-0.397268	0.127587	0.609564	0.0121808	-0.700965	0.00248567	0.828138	7.44063e-05	-0.647732	0.00666624	-0.281949	0.29007	-0.364321	0.165348	0.0182162	0.946614	72388	not_DEG
ENSMUSG00000005262.12	ENSMUSG00000005262	Ufd1l	turquoise	M1	-0.587959	0.0166032	-0.578136	0.0189862	0.510215	0.0434628	-0.0897195	0.741072	-0.23987	0.370885	0.451285	0.0793304	-0.514262	0.0415514	-0.304283	0.251864	0.507486	0.0447887	-0.325776	0.218196	0.557757	0.024769	-0.447818	0.0819542	-0.247242	0.355908	-0.334703	0.205103	0.00678307	0.98011	22230	not_DEG
ENSMUSG00000005267.13	ENSMUSG00000005267	Zfp287	blue	M2	0.325591	0.218474	0.808522	0.000149993	-0.732628	0.00124696	-0.0171001	0.949881	0.0769053	0.77711	-0.880091	6.92168e-06	0.682298	0.00359176	0.52074	0.0386244	-0.392679	0.132451	0.652816	0.00611515	-0.758428	0.000660823	0.721591	0.00160219	0.529248	0.0350187	0.320762	0.225779	-0.171762	0.524731	170740	not_DEG
ENSMUSG00000005268.20	ENSMUSG00000005268	Prlr	blue	M2	0.229221	0.393125	0.652283	0.00617115	-0.604254	0.0131701	0.0885339	0.744387	0.0381575	0.888424	-0.569718	0.021232	0.473076	0.0642097	0.478583	0.0607478	-0.283308	0.287651	0.221273	0.410179	-0.542423	0.0299458	0.600637	0.0138792	0.695226	0.00279134	0.246476	0.357447	-0.202609	0.451718	19116	not_DEG
ENSMUSG00000005299.6	ENSMUSG00000005299	Letm1	turquoise	M1	-0.339749	0.197931	-0.720175	0.00165323	0.663353	0.00508852	0.0143618	0.9579	-0.14979	0.579786	0.642272	0.00730133	-0.359925	0.170895	-0.735614	0.00116284	0.0173071	0.949275	-0.461898	0.0716756	0.593695	0.0153235	-0.662706	0.00514733	-0.479555	0.0601519	-0.197476	0.463501	0.425817	0.100075	56384	not_DEG
ENSMUSG00000005312.14	ENSMUSG00000005312	Ubqln1	brown	M3	-0.477394	0.0614838	-0.788696	0.000282502	0.721683	0.00159893	0.17269	0.522459	-0.6485	0.00658059	0.507548	0.0447582	-0.565561	0.022414	-0.629309	0.00900278	0.322499	0.223134	-0.570462	0.0210255	0.887976	4.39375e-06	-0.864678	1.54637e-05	-0.102791	0.704824	-0.534544	0.0329072	0.371837	0.156146	56085	not_DEG
ENSMUSG00000005320.9	ENSMUSG00000005320	Fgfr4	blue	M2	0.445058	0.084087	0.831998	6.41598e-05	-0.766694	0.000530438	0.0757819	0.780292	0.231089	0.389172	-0.724598	0.00149816	0.760702	0.000622571	0.439562	0.0884528	-0.55778	0.0247618	0.55573	0.0254107	-0.746921	0.00088513	0.719519	0.00167729	0.614893	0.0112477	0.370653	0.157573	-0.0638619	0.814236	14186	not_DEG
ENSMUSG00000005338.13	ENSMUSG00000005338	Cadm3	blue	M2	0.447264	0.0823793	0.941627	5.30263e-08	-0.927927	2.23546e-07	0.350577	0.183097	0.316346	0.232595	-0.83577	5.53147e-05	0.756634	0.000692326	0.540049	0.0308158	-0.525589	0.0365365	0.623481	0.00986303	-0.62187	0.010112	0.50843	0.0443269	0.701854	0.00244087	0.0110462	0.967614	-0.0199777	0.94146	94332	not_DEG
ENSMUSG00000005354.15	ENSMUSG00000005354	Txn2	blue	M2	0.396771	0.128107	0.651133	0.00629342	-0.635766	0.00811996	0.156742	0.562108	0.803004	0.000180149	-0.352356	0.180732	0.688384	0.00319463	0.179312	0.50638	-0.657406	0.00564934	0.469432	0.0665778	-0.57609	0.0195142	0.372212	0.155696	0.0686153	0.800659	0.192485	0.475099	0.163483	0.545192	56551	not_DEG
ENSMUSG00000005355.8	ENSMUSG00000005355	Casp14	yellow	M4	0.1671	0.536209	-0.166144	0.538578	0.111981	0.679686	0.721685	0.00159887	-0.15291	0.571825	0.182168	0.499517	-0.238035	0.374667	-0.246819	0.356758	0.0211282	0.938094	-0.429143	0.0971683	0.703506	0.00235935	-0.692566	0.00294291	0.0402098	0.88246	-0.632292	0.00858592	0.213646	0.426905	12365	not_DEG
ENSMUSG00000005360.14	ENSMUSG00000005360	Slc1a3	turquoise	M1	-0.455261	0.0763971	-0.616176	0.0110317	0.670703	0.00445785	-0.858116	2.11518e-05	-0.28183	0.290283	0.462134	0.0715119	-0.393434	0.131643	-0.284255	0.285973	0.304947	0.250779	-0.116931	0.666274	-0.110119	0.684755	0.165197	0.540929	-0.563386	0.0230523	0.544743	0.0291138	-0.104329	0.700597	20512	not_DEG
ENSMUSG00000005362.14	ENSMUSG00000005362	Crbn	blue	M2	0.313218	0.2375	0.712259	0.00196324	-0.705267	0.00227483	0.10569	0.696862	0.268955	0.313804	-0.609221	0.0122429	0.140845	0.602865	0.796408	0.000222628	0.0636747	0.814771	0.521305	0.0383764	-0.547295	0.0282191	0.6068	0.0126883	0.320771	0.225766	0.0545469	0.840982	-0.683086	0.00353817	58799	not_DEG
ENSMUSG00000005370.3	ENSMUSG00000005370	Msh6	turquoise	M1	-0.571693	0.0206874	-0.83631	5.41362e-05	0.889304	4.05684e-06	-0.672119	0.00434393	-0.374709	0.152723	0.588864	0.0163959	-0.338991	0.198998	-0.735802	0.0011577	0.0775914	0.775169	-0.313993	0.236278	0.190427	0.479923	-0.189885	0.481198	-0.608489	0.0123762	0.403097	0.121588	0.268428	0.314791	17688	not_DEG
ENSMUSG00000005371.14	ENSMUSG00000005371	Fbxo11	brown	M3	-0.263577	0.323949	-0.554463	0.0258185	0.491016	0.0534403	0.188015	0.485608	-0.339464	0.198332	0.597742	0.0144679	-0.654115	0.0059803	-0.121914	0.652867	0.663943	0.00503542	-0.770464	0.000478456	0.748676	0.000847369	-0.513969	0.0416878	-0.20266	0.451602	-0.382537	0.14365	-0.141681	0.600693	225055	not_DEG
ENSMUSG00000005373.13	ENSMUSG00000005373	Mlxipl	blue	M2	0.507308	0.0448761	0.896024	2.66562e-06	-0.855467	2.38986e-05	0.132283	0.625291	0.604732	0.0130786	-0.771827	0.000460733	0.734542	0.00119247	0.457928	0.0744733	-0.589929	0.0161547	0.788898	0.00028078	-0.767788	0.0005149	0.638925	0.00771387	0.344462	0.191382	0.253615	0.343236	-0.118486	0.66208	58805	not_DEG
ENSMUSG00000005374.13	ENSMUSG00000005374	Tbl2	turquoise	M1	-0.416812	0.108252	-0.732769	0.00124288	0.796781	0.000220023	-0.461155	0.0721931	-0.484031	0.0574606	0.328098	0.214741	-0.0495163	0.855497	-0.916547	6.04853e-07	-0.202843	0.451185	-0.245421	0.359575	0.250022	0.350347	-0.343366	0.192893	-0.464086	0.0701668	0.299656	0.25951	0.636919	0.00796981	27368	not_DEG
ENSMUSG00000005378.17	ENSMUSG00000005378	Wbscr22	turquoise	M1	-0.396731	0.128149	-0.875743	8.77553e-06	0.872765	1.02732e-05	-0.12721	0.638727	-0.395993	0.128925	0.670078	0.00450896	-0.346144	0.189079	-0.876931	8.23196e-06	0.0542351	0.841881	-0.60602	0.0128344	0.674448	0.00416155	-0.727198	0.00141268	-0.498686	0.0492697	-0.111642	0.680607	0.611212	0.011886	66138	not_DEG
ENSMUSG00000005397.7	ENSMUSG00000005397	Nid1	blue	M2	0.521748	0.0381832	0.687318	0.00326153	-0.609545	0.0121842	0.208197	0.439066	0.211836	0.430924	-0.587483	0.016713	0.682484	0.00357904	0.369176	0.159363	-0.466778	0.0683421	0.181881	0.500206	-0.538849	0.0312628	0.448526	0.0814131	0.220823	0.411157	0.264221	0.322725	0.05333	0.844489	18073	DEG
ENSMUSG00000005410.5	ENSMUSG00000005410	Mcm5	turquoise	M1	-0.364932	0.164587	-0.784878	0.000316746	0.824378	8.56635e-05	-0.335332	0.204201	-0.296589	0.264655	0.575168	0.0197559	-0.24176	0.367013	-0.842	4.29403e-05	-0.0976278	0.719075	-0.368505	0.160182	0.388075	0.137458	-0.486119	0.0562366	-0.572585	0.0204451	0.141602	0.600896	0.535458	0.0325524	17218	DEG
ENSMUSG00000005413.7	ENSMUSG00000005413	Hmox1	yellow	M4	0.449951	0.0803324	0.103083	0.704019	-0.142159	0.599452	0.809704	0.000144112	-0.0420924	0.876995	-0.0211245	0.938105	0.0823485	0.761745	-0.114115	0.673893	-0.151467	0.575499	-0.354001	0.178563	0.508594	0.044247	-0.539514	0.0310143	0.0428882	0.874687	-0.538216	0.0315006	0.30152	0.256413	15368	DEG
ENSMUSG00000005417.17	ENSMUSG00000005417	Mprip	turquoise	M1	-0.567064	0.0219809	-0.910788	9.50016e-07	0.862823	1.69226e-05	-0.180932	0.502482	-0.564868	0.0226157	0.692193	0.00296469	-0.783665	0.000328313	-0.483439	0.0578118	0.63858	0.00775747	-0.566572	0.0221218	0.765511	0.000547689	-0.652469	0.00615159	-0.476941	0.0617655	-0.30071	0.257756	0.0668858	0.805593	26936	DEG
ENSMUSG00000005442.13	ENSMUSG00000005442	Cic	grey	NA	0.0868305	0.749156	-0.202565	0.451819	0.256399	0.337782	0.258896	0.332931	-0.677554	0.00392798	-0.100238	0.711861	0.140921	0.602667	-0.41947	0.105791	-0.123198	0.649429	-0.273109	0.306098	0.384573	0.141353	-0.369155	0.159389	-0.0228933	0.932933	-0.124234	0.646659	0.508576	0.0442555	71722	not_DEG
ENSMUSG00000005447.12	ENSMUSG00000005447	Pafah1b3	turquoise	M1	-0.569649	0.0212512	-0.905357	1.41569e-06	0.901421	1.86281e-06	-0.351835	0.181422	-0.493791	0.0519023	0.78026	0.000362675	-0.655656	0.00582345	-0.514447	0.0414658	0.515531	0.0409653	-0.674619	0.0041484	0.613558	0.011476	-0.463286	0.0707161	-0.3835	0.14256	-0.00943543	0.972334	0.112784	0.677504	18476	not_DEG
ENSMUSG00000005465.8	ENSMUSG00000005465	Il27ra	blue	M2	0.515187	0.0411236	0.932136	1.48385e-07	-0.891815	3.47878e-06	0.404797	0.119876	0.298986	0.260629	-0.849981	3.05476e-05	0.815099	0.000119651	0.466176	0.0687474	-0.558361	0.0245802	0.522635	0.0377978	-0.567261	0.0219245	0.464065	0.0701813	0.568776	0.0214956	0.0318822	0.906691	0.0650422	0.81086	50931	not_DEG
ENSMUSG00000005469.9	ENSMUSG00000005469	Prkaca	blue	M2	0.14723	0.586353	0.653343	0.00606011	-0.634832	0.00824326	-0.143053	0.597133	0.682724	0.00356273	-0.399903	0.12485	0.493881	0.051853	0.438864	0.0890183	-0.355676	0.176372	0.658476	0.00554496	-0.768917	0.000499259	0.683379	0.00351845	0.0954325	0.725162	0.336169	0.203002	-0.277302	0.298432	18747	not_DEG
ENSMUSG00000005470.8	ENSMUSG00000005470	Asf1b	turquoise	M1	-0.316203	0.232817	-0.705165	0.00227966	0.777295	0.000394962	-0.469071	0.066816	-0.286489	0.282037	0.48799	0.0551554	-0.174188	0.5188	-0.758628	0.000657385	-0.147854	0.584749	-0.342187	0.194526	0.192016	0.476197	-0.276408	0.300056	-0.568586	0.0215489	0.353437	0.179305	0.432395	0.0943853	66929	not_DEG
ENSMUSG00000005481.17	ENSMUSG00000005481	Ddx39	turquoise	M1	-0.496744	0.050302	-0.917793	5.46257e-07	0.902806	1.69349e-06	-0.128997	0.633983	-0.41912	0.106113	0.693698	0.00287763	-0.47216	0.0647988	-0.839219	4.81422e-05	0.169113	0.531238	-0.573741	0.0201345	0.729954	0.00132645	-0.763266	0.000581665	-0.503373	0.0468432	-0.198988	0.460015	0.507456	0.0448034	68278	DEG
ENSMUSG00000005483.9	ENSMUSG00000005483	Dnajb1	brown	M3	-0.368348	0.160374	-0.479333	0.0602878	0.392233	0.13293	0.399859	0.124895	-0.383485	0.142577	0.450451	0.0799562	-0.46873	0.0670411	-0.327675	0.215368	0.37226	0.155638	-0.518902	0.0394386	0.820908	9.72802e-05	-0.702331	0.00241712	0.0971701	0.720343	-0.636511	0.00802267	0.197594	0.463229	81489	not_DEG
ENSMUSG00000005501.14	ENSMUSG00000005501	Usp40	turquoise	M1	-0.286531	0.281964	-0.912182	8.54081e-07	0.912379	8.4118e-07	-0.284865	0.284895	-0.48989	0.0540742	0.670923	0.00443999	-0.56918	0.021382	-0.656292	0.00575975	0.340212	0.197281	-0.607927	0.0124794	0.627485	0.0092653	-0.607023	0.0126466	-0.61357	0.0114739	-0.0189067	0.944594	0.310044	0.242541	227334	not_DEG
ENSMUSG00000005505.12	ENSMUSG00000005505	Kbtbd4	brown	M3	0.151725	0.574844	0.0236881	0.93061	-0.0839509	0.757238	0.591409	0.0158239	-0.105747	0.696706	-0.172637	0.522587	-0.190369	0.480061	-0.0505782	0.852429	0.0848808	0.754625	0.0448467	0.869009	0.465146	0.0694442	-0.502176	0.0474542	0.0153543	0.954993	-0.629975	0.00890825	0.0398413	0.883531	67136	not_DEG
ENSMUSG00000005506.16	ENSMUSG00000005506	Celf1	turquoise	M1	-0.450036	0.0802682	-0.837238	5.21598e-05	0.911523	8.98342e-07	-0.526968	0.0359589	-0.493725	0.0519383	0.484247	0.057333	-0.323153	0.222144	-0.798346	0.000209364	0.06128	0.821631	-0.413887	0.111006	0.322337	0.223381	-0.307875	0.246027	-0.608427	0.0123875	0.334645	0.205187	0.348263	0.186205	13046	not_DEG
ENSMUSG00000005510.9	ENSMUSG00000005510	Ndufs3	blue	M2	0.398164	0.126652	0.787829	0.000289995	-0.781791	0.000346876	0.0700132	0.796676	0.864208	1.58224e-05	-0.436738	0.0907574	0.467001	0.0681928	0.599294	0.01415	-0.312932	0.237951	0.603271	0.01336	-0.688323	0.00319844	0.613906	0.0114161	0.17619	0.513931	0.193371	0.473031	-0.339878	0.19775	68349	not_DEG
ENSMUSG00000005514.14	ENSMUSG00000005514	Por	blue	M2	0.424978	0.100818	0.741147	0.00101919	-0.80773	0.000154046	0.668265	0.00465969	0.372213	0.155694	-0.575216	0.0197432	0.574159	0.0200229	0.292296	0.271962	-0.49396	0.0518097	0.51215	0.0425413	-0.202544	0.451867	0.0620149	0.819525	0.57929	0.0186931	-0.383742	0.142287	0.154695	0.56729	18984	not_DEG
ENSMUSG00000005533.10	ENSMUSG00000005533	Igf1r	turquoise	M1	-0.193846	0.471922	-0.39776	0.127073	0.435014	0.0921854	-0.592789	0.0155203	-0.255139	0.340244	0.425898	0.100004	-0.611057	0.0119136	0.235073	0.380816	0.687091	0.00327589	-0.345705	0.189679	-0.023593	0.930888	0.300919	0.257409	-0.347001	0.187912	0.42192	0.103558	-0.649222	0.00650082	16001	not_DEG
ENSMUSG00000005534.10	ENSMUSG00000005534	Insr	blue	M2	0.411703	0.113093	0.894825	2.87882e-06	-0.867519	1.34347e-05	0.0512292	0.85055	0.435328	0.0919245	-0.732951	0.00123763	0.518046	0.0398222	0.761325	0.000612419	-0.227885	0.395966	0.631387	0.00871066	-0.789262	0.000277696	0.777348	0.000394365	0.378539	0.148236	0.247892	0.354603	-0.457591	0.0747144	16337	not_DEG
ENSMUSG00000005566.13	ENSMUSG00000005566	Trim28	turquoise	M1	-0.594151	0.0152253	-0.950359	1.74608e-08	0.980155	3.08474e-11	-0.533135	0.0334592	-0.442629	0.0859966	0.72189	0.00159161	-0.49876	0.0492307	-0.748877	0.000843136	0.243008	0.364468	-0.501959	0.047566	0.438019	0.0897068	-0.405982	0.118693	-0.61783	0.010758	0.199025	0.459929	0.28562	0.283565	21849	DEG
ENSMUSG00000005575.15	ENSMUSG00000005575	Ube2m	turquoise	M1	-0.400699	0.124031	-0.811994	0.000133266	0.773881	0.000435048	0.0164818	0.951692	-0.144861	0.592457	0.749209	0.00083616	-0.450358	0.0800261	-0.762336	0.000596241	0.128226	0.636028	-0.588481	0.0164834	0.732655	0.0012462	-0.767489	0.000519107	-0.512613	0.0423225	-0.264919	0.3214	0.44532	0.0838826	22192	not_DEG
ENSMUSG00000005580.11	ENSMUSG00000005580	Adcy9	blue	M2	0.338073	0.200295	0.863983	1.59972e-05	-0.860595	1.88255e-05	0.263768	0.323587	0.254096	0.34229	-0.815361	0.000118561	0.474254	0.0634573	0.677007	0.00396839	-0.216199	0.421267	0.641397	0.00740743	-0.560342	0.0239689	0.535084	0.032697	0.614163	0.0113721	-0.0464353	0.864408	-0.31407	0.236158	11515	not_DEG
ENSMUSG00000005583.16	ENSMUSG00000005583	Mef2c	blue	M2	0.495196	0.051136	0.932576	1.41948e-07	-0.913013	8.00875e-07	0.307196	0.247123	0.592773	0.0155238	-0.780334	0.000361892	0.643359	0.00717129	0.550929	0.0269815	-0.483368	0.0578537	0.711968	0.00197544	-0.645989	0.00686397	0.545297	0.0289178	0.405478	0.119195	0.056133	0.836416	-0.211271	0.432183	17260	DEG
ENSMUSG00000005609.15	ENSMUSG00000005609	Ctr9	turquoise	M1	-0.680743	0.00369931	-0.958283	5.27927e-09	0.975638	1.28051e-10	-0.496096	0.0506499	-0.569062	0.0214152	0.642529	0.00727049	-0.527351	0.0357998	-0.727429	0.00140529	0.315528	0.233871	-0.524981	0.0367937	0.488185	0.0550436	-0.450411	0.079986	-0.561512	0.0236132	0.104088	0.701257	0.265106	0.321046	22083	not_DEG
ENSMUSG00000005610.16	ENSMUSG00000005610	Eif4g2	turquoise	M1	-0.388132	0.137395	-0.821726	9.44311e-05	0.806553	0.000160231	0.0200602	0.941219	-0.421106	0.104296	0.544314	0.0292663	-0.399294	0.125479	-0.840616	4.5466e-05	0.119112	0.660394	-0.512683	0.0422898	0.769973	0.000484979	-0.806759	0.000159134	-0.502669	0.0472018	-0.294022	0.26901	0.539418	0.03105	13690	not_DEG
ENSMUSG00000005611.15	ENSMUSG00000005611	Mrvi1	blue	M2	0.202115	0.452847	0.748946	0.000841666	-0.696192	0.00273786	-0.0359747	0.894772	0.117927	0.663587	-0.659446	0.00545168	0.664144	0.00501737	0.495452	0.0509976	-0.415011	0.109941	0.478939	0.0605294	-0.740441	0.00103666	0.714525	0.00187004	0.71105	0.00201449	0.323929	0.220971	-0.107831	0.691	17540	not_DEG
ENSMUSG00000005615.14	ENSMUSG00000005615	Pcyt1a	blue	M2	0.456646	0.0753933	0.95744	6.05878e-09	-0.954344	9.82359e-09	0.410542	0.114214	0.379943	0.146615	-0.854328	2.51684e-05	0.640956	0.00746143	0.622575	0.0100024	-0.431079	0.0955048	0.614878	0.0112503	-0.581491	0.0181443	0.48517	0.0567905	0.635143	0.00820203	-0.0721563	0.790579	-0.189821	0.481348	13026	not_DEG
ENSMUSG00000005621.11	ENSMUSG00000005621	Zfp592	grey	NA	-0.222682	0.407127	0.0944757	0.727819	-0.00358413	0.989489	-0.494344	0.0515997	-0.180958	0.502419	-0.23899	0.372697	0.388335	0.137172	-0.0853542	0.753296	-0.23825	0.374223	0.131875	0.626368	-0.523291	0.0375149	0.564565	0.0227046	-0.0155584	0.954395	0.632111	0.00861073	0.0467583	0.863474	233410	not_DEG
ENSMUSG00000005625.15	ENSMUSG00000005625	Psmd4	red	M5	-0.536528	0.0321413	-0.714757	0.00186069	0.641262	0.00742397	-0.137081	0.612683	0.0936411	0.73014	0.854176	2.53419e-05	-0.642366	0.00729	-0.374302	0.153204	0.456729	0.0753335	-0.455648	0.0761152	0.584668	0.0173742	-0.555435	0.0255052	-0.523018	0.0376324	-0.296628	0.264589	0.0582979	0.830191	19185	not_DEG
ENSMUSG00000005628.12	ENSMUSG00000005628	Tmod4	blue	M2	0.592615	0.0155585	0.959269	4.47688e-09	-0.945484	3.3204e-08	0.292606	0.271429	0.663822	0.00504624	-0.703417	0.00236367	0.602738	0.0134638	0.668162	0.00466836	-0.403787	0.120891	0.659596	0.00543733	-0.666913	0.00477473	0.599219	0.0141652	0.413971	0.110925	0.0941054	0.728848	-0.288033	0.279338	50874	DEG
ENSMUSG00000005656.8	ENSMUSG00000005656	Snx6	yellow	M4	0.612571	0.0116472	0.0952517	0.725664	-0.0721228	0.790675	0.499119	0.0490419	-0.0239543	0.929832	-0.0756837	0.78057	0.347339	0.187454	-0.29018	0.275608	-0.448463	0.0814611	-0.225372	0.401336	0.228737	0.394152	-0.364425	0.165218	-0.106592	0.69439	-0.141877	0.600182	0.576449	0.0194206	72183	DEG
ENSMUSG00000005667.8	ENSMUSG00000005667	Mthfd2	turquoise	M1	-0.144636	0.593038	-0.5331	0.0334731	0.588124	0.0165654	-0.184697	0.493479	-0.187251	0.487414	0.333016	0.207538	0.115241	0.670842	-0.862629	1.7081e-05	-0.424238	0.101476	-0.242763	0.364967	0.22969	0.392131	-0.415795	0.109203	-0.49285	0.0524201	0.185084	0.492557	0.755263	0.000717232	17768	not_DEG
ENSMUSG00000005672.12	ENSMUSG00000005672	Kit	turquoise	M1	-0.557012	0.0250037	-0.952508	1.28835e-08	0.96689	1.07157e-09	-0.368926	0.159668	-0.616857	0.0109183	0.642159	0.007315	-0.544716	0.0291233	-0.735738	0.00115943	0.280228	0.29315	-0.581077	0.0182467	0.577467	0.0191576	-0.55254	0.0264465	-0.474477	0.0633157	0.0195982	0.94257	0.315741	0.233538	16590	DEG_with_two_fold_change
ENSMUSG00000005674.9	ENSMUSG00000005674	Tomm40l	blue	M2	0.64455	0.00703083	0.651717	0.00623112	-0.669695	0.00454044	0.633565	0.00841273	0.514436	0.041471	-0.464277	0.0700364	0.564781	0.0226413	0.17219	0.523681	-0.53289	0.0335558	0.277387	0.298276	-0.133416	0.622306	-0.00792923	0.97675	0.285801	0.283246	-0.248799	0.352788	0.252592	0.345252	641376	not_DEG
ENSMUSG00000005682.8	ENSMUSG00000005682	Pan2	turquoise	M1	-0.494571	0.051476	-0.842306	4.23981e-05	0.872544	1.03923e-05	-0.550118	0.0272542	-0.327387	0.215796	0.727374	0.00140704	-0.70794	0.00215132	-0.362887	0.167144	0.592876	0.0155014	-0.574515	0.0199284	0.398075	0.126745	-0.220635	0.411565	-0.652569	0.00614103	0.221259	0.41021	-0.169179	0.531078	103135	not_DEG
ENSMUSG00000005683.7	ENSMUSG00000005683	Cs	grey	NA	-0.047778	0.860523	0.0443958	0.870316	-0.147969	0.584455	0.0938665	0.729513	0.65502	0.00588778	0.184127	0.494836	-0.24598	0.358448	0.150505	0.577958	0.0792818	0.770392	0.149359	0.580889	0.000257845	0.999244	-0.0876416	0.746884	-0.147691	0.585168	-0.230141	0.391175	-0.286802	0.28149	12974	not_DEG
ENSMUSG00000005686.16	ENSMUSG00000005686	Ampd3	brown	M3	0.0416713	0.878217	-0.241869	0.36679	0.188047	0.485531	0.484304	0.0572996	-0.246178	0.358048	0.316182	0.23285	-0.283633	0.287074	-0.151415	0.575635	0.306295	0.248584	-0.398741	0.126052	0.669376	0.00456684	-0.573979	0.0200708	-0.163242	0.545795	-0.561027	0.0237602	0.185639	0.491238	11717	not_DEG
ENSMUSG00000005687.14	ENSMUSG00000005687	Bcas2	turquoise	M1	-0.335535	0.203909	-0.897753	2.38167e-06	0.911351	9.10261e-07	-0.412398	0.112426	-0.263158	0.324748	0.760803	0.000620915	-0.563562	0.0230001	-0.639917	0.00758969	0.288724	0.278133	-0.605554	0.0129223	0.495435	0.0510069	-0.465207	0.0694026	-0.672264	0.00433241	0.14556	0.590654	0.21578	0.422189	68183	not_DEG
ENSMUSG00000005698.15	ENSMUSG00000005698	Ctcf	turquoise	M1	-0.508318	0.0443813	-0.946085	3.07728e-08	0.966113	1.25787e-09	-0.396064	0.128851	-0.519551	0.0391493	0.644384	0.00705018	-0.556231	0.0252511	-0.75338	0.000752628	0.253675	0.343117	-0.527581	0.0357045	0.554023	0.0259612	-0.519666	0.0390986	-0.516626	0.0404645	0.0726493	0.789179	0.280318	0.292989	13018	not_DEG
ENSMUSG00000005699.15	ENSMUSG00000005699	Pard6a	grey	NA	-0.128032	0.636543	-0.175434	0.515767	0.195706	0.467597	-0.540746	0.0305585	0.231631	0.38803	0.458352	0.074171	-0.0895679	0.741496	0.0530828	0.845202	0.106083	0.695783	-0.0345966	0.898784	-0.284813	0.284988	0.29571	0.266141	-0.32015	0.226717	0.4358	0.0915328	-0.0912027	0.736932	56513	not_DEG
ENSMUSG00000005705.10	ENSMUSG00000005705	Agrp	brown	M3	-0.157486	0.560231	-0.0553259	0.838739	-0.0483731	0.858802	0.554175	0.0259118	-0.164309	0.543136	0.0337785	0.901166	-0.404499	0.120175	0.117906	0.663642	0.380975	0.14543	-0.135447	0.616967	0.5304	0.034551	-0.472804	0.064384	0.0952439	0.725685	-0.742076	0.000996559	-0.193514	0.472696	11604	not_DEG
ENSMUSG00000005716.16	ENSMUSG00000005716	Pvalb	blue	M2	0.484267	0.0573212	0.931813	1.53261e-07	-0.902334	1.74974e-06	0.142427	0.598755	0.607111	0.0126303	-0.747613	0.000870071	0.652315	0.00616775	0.612377	0.011681	-0.455794	0.0760099	0.727502	0.00140295	-0.764355	0.000564971	0.688242	0.00320352	0.454635	0.0768533	0.214999	0.423911	-0.264138	0.322882	19293	DEG
ENSMUSG00000005718.7	ENSMUSG00000005718	Tfap4	turquoise	M1	-0.252247	0.345934	-0.684881	0.00341864	0.734608	0.00119065	-0.593177	0.0154358	-0.0610802	0.822204	0.616581	0.0109642	-0.358669	0.172503	-0.487685	0.0553306	0.100238	0.711861	-0.341122	0.196009	0.128834	0.634415	-0.152254	0.573495	-0.567863	0.0217534	0.409034	0.115682	0.140651	0.60337	83383	not_DEG
ENSMUSG00000005732.14	ENSMUSG00000005732	Ranbp1	turquoise	M1	-0.386345	0.139373	-0.828016	7.47498e-05	0.870178	1.1743e-05	-0.316104	0.232972	-0.380358	0.146138	0.547345	0.0282019	-0.23321	0.384712	-0.926529	2.5476e-07	-0.0943172	0.72826	-0.385731	0.140056	0.463068	0.0708659	-0.538571	0.0313668	-0.54679	0.0283944	0.118007	0.66337	0.60236	0.0135378	19385	not_DEG
ENSMUSG00000005763.15	ENSMUSG00000005763	Cd247	blue	M2	0.260194	0.330428	0.842583	4.19119e-05	-0.847699	3.37372e-05	0.260169	0.330475	0.3109	0.241175	-0.737054	0.00112396	0.477697	0.0612956	0.621381	0.0101884	-0.262082	0.326803	0.708935	0.00210673	-0.540411	0.0306817	0.520078	0.038916	0.714177	0.00188408	-0.0688325	0.80004	-0.269645	0.312516	12503	not_DEG
ENSMUSG00000005774.12	ENSMUSG00000005774	Rfx5	turquoise	M1	-0.570671	0.0209678	-0.76673	0.000529921	0.827901	7.50786e-05	-0.774975	0.000421846	-0.533838	0.0331826	0.443191	0.0855525	-0.350406	0.183326	-0.573399	0.020226	0.20674	0.442347	-0.224847	0.402462	0.09418	0.728641	-0.0181824	0.946713	-0.455035	0.0765611	0.480976	0.0592878	0.111142	0.681969	53970	not_DEG
ENSMUSG00000005779.12	ENSMUSG00000005779	Psmb4	turquoise	M1	-0.417184	0.107904	-0.809427	0.000145475	0.809893	0.000143191	-0.316706	0.232033	-0.0397297	0.883855	0.805151	0.000167869	-0.44204	0.0864642	-0.676496	0.00400636	0.173609	0.520213	-0.442146	0.0863804	0.477254	0.0615703	-0.501085	0.0480167	-0.717868	0.00173911	0.0271161	0.920596	0.327883	0.21506	19172	not_DEG
ENSMUSG00000005802.12	ENSMUSG00000005802	Slc30a4	brown	M3	-0.323921	0.220983	-0.555648	0.0254372	0.461578	0.0718981	0.326404	0.217259	-0.48594	0.0563404	0.394115	0.130915	-0.68564	0.00336906	-0.224672	0.402838	0.617515	0.0108096	-0.424996	0.100802	0.885842	4.98494e-06	-0.762843	0.000588252	-0.0928588	0.732317	-0.725855	0.00145632	0.0139532	0.959097	22785	not_DEG
ENSMUSG00000005803.14	ENSMUSG00000005803	Sqrdl	blue	M2	0.600926	0.0138215	0.971748	3.57499e-10	-0.969614	5.91847e-10	0.388372	0.137131	0.522864	0.0376989	-0.71602	0.00181055	0.559254	0.0243031	0.749102	0.000838401	-0.3032	0.253641	0.60471	0.0130828	-0.58297	0.0177825	0.539424	0.031048	0.506228	0.0454096	-0.0291716	0.914596	-0.301606	0.256271	59010	DEG
ENSMUSG00000005804.14	ENSMUSG00000005804	Bloc1s6	blue	M2	0.389834	0.13553	0.568113	0.0216825	-0.624733	0.00967297	0.343801	0.192293	0.612663	0.0116312	-0.208029	0.439443	0.0658905	0.808435	0.65831	0.00556107	0.16567	0.539752	0.371678	0.156337	-0.169913	0.52927	0.186884	0.488282	0.0712595	0.79313	-0.298867	0.260828	-0.38206	0.144193	18457	not_DEG
ENSMUSG00000005813.12	ENSMUSG00000005813	Metap1	brown	M3	-0.0679243	0.802629	-0.643871	0.00711063	0.61569	0.0111131	0.221767	0.409107	-0.115071	0.671302	0.569554	0.0212776	-0.271835	0.308449	-0.764067	0.000569343	-0.0546104	0.8408	-0.539242	0.0311158	0.715018	0.00185023	-0.790307	0.000269009	-0.538336	0.0314554	-0.288008	0.279381	0.56084	0.0238169	75624	not_DEG
ENSMUSG00000005823.8	ENSMUSG00000005823	Gpr108	blue	M2	0.400769	0.12396	0.687125	0.00327376	-0.711972	0.00197529	0.230124	0.391212	0.317417	0.230931	-0.34931	0.184794	0.433208	0.0936989	0.621073	0.010237	-0.16025	0.553278	0.420408	0.104932	-0.430871	0.0956822	0.416698	0.108358	0.581072	0.0182478	-0.0225937	0.933809	-0.127843	0.637046	78308	not_DEG
ENSMUSG00000005824.6	ENSMUSG00000005824	Tnfsf14	blue	M2	0.673402	0.00424265	0.834548	5.8061e-05	-0.847356	3.42399e-05	0.672263	0.00433244	0.306088	0.24892	-0.561128	0.0237296	0.450904	0.0796158	0.621262	0.0102071	-0.245741	0.358929	0.23846	0.37379	-0.234226	0.382586	0.249574	0.35124	0.580538	0.0183804	-0.240572	0.369444	-0.17642	0.513372	50930	DEG_with_two_fold_change
ENSMUSG00000005836.8	ENSMUSG00000005836	Gata6	blue	M2	0.115822	0.669271	0.584543	0.0174039	-0.603529	0.0133099	0.0796147	0.769452	0.0991063	0.714985	-0.333426	0.206945	0.298799	0.260941	0.651395	0.00626535	0.00487555	0.985703	0.204972	0.446346	-0.434504	0.0926111	0.527661	0.0356711	0.73954	0.00105932	0.056274	0.83601	-0.318375	0.229448	14465	not_DEG
ENSMUSG00000005846.11	ENSMUSG00000005846	Rsl1d1	turquoise	M1	-0.469503	0.0665313	-0.906794	1.27691e-06	0.915144	6.77174e-07	-0.322085	0.223763	-0.308808	0.244523	0.704204	0.00232551	-0.383788	0.142235	-0.869226	1.23267e-05	0.0693774	0.798487	-0.532193	0.0338323	0.536062	0.0323197	-0.579784	0.018569	-0.626539	0.00940393	0.0605103	0.823839	0.488457	0.0548884	66409	not_DEG
ENSMUSG00000005871.14	ENSMUSG00000005871	Apc	turquoise	M1	-0.62021	0.0103736	-0.885604	5.05483e-06	0.863438	1.6426e-05	-0.310116	0.242428	-0.626085	0.00947093	0.583449	0.0176665	-0.748726	0.0008463	-0.445855	0.0834672	0.617382	0.0108316	-0.598288	0.0143555	0.622751	0.0099752	-0.501668	0.0477155	-0.474124	0.0635397	-0.139948	0.605199	-0.0354168	0.896396	11789	not_DEG
ENSMUSG00000005873.5	ENSMUSG00000005873	Reep5	turquoise	M1	-0.496607	0.0503754	-0.244142	0.362163	0.240879	0.368815	-0.332993	0.207572	-0.39534	0.129615	0.242895	0.364699	-0.320494	0.226189	0.160905	0.551636	0.516611	0.0404714	-0.181475	0.501178	0.0982049	0.717478	0.106386	0.694954	0.286047	0.282813	0.00404903	0.988126	-0.223796	0.404725	13476	DEG
ENSMUSG00000005881.13	ENSMUSG00000005881	Ergic3	grey	NA	0.115778	0.669389	0.105777	0.696623	-0.182152	0.499555	0.183107	0.497271	0.0658384	0.808584	0.310112	0.242433	-0.250476	0.349444	0.565169	0.0225278	0.495597	0.0509192	-0.337502	0.201105	0.123314	0.649119	0.00795876	0.976663	0.23897	0.372738	-0.254822	0.340866	-0.306162	0.2488	66366	not_DEG
ENSMUSG00000005882.18	ENSMUSG00000005882	Uqcc1	blue	M2	0.425012	0.100787	0.895436	2.76849e-06	-0.89161	3.52318e-06	0.171514	0.525339	0.728221	0.00138016	-0.623823	0.00981088	0.633155	0.00846822	0.578382	0.0189235	-0.473387	0.0640101	0.680373	0.00372527	-0.733321	0.00122701	0.608613	0.0123536	0.389571	0.135817	0.14143	0.601344	-0.208728	0.437873	56046	not_DEG
ENSMUSG00000005883.15	ENSMUSG00000005883	Spo11	turquoise	M1	-0.394597	0.130403	-0.814844	0.000120726	0.864664	1.54739e-05	-0.668254	0.00466062	-0.38987	0.135491	0.579816	0.018561	-0.655145	0.00587509	-0.403422	0.121259	0.472515	0.0645696	-0.323838	0.221109	0.262694	0.325633	-0.143953	0.594804	-0.667419	0.00473144	0.333296	0.207132	-0.144113	0.594391	26972	DEG_with_two_fold_change
ENSMUSG00000005886.14	ENSMUSG00000005886	Ncoa2	turquoise	M1	-0.401603	0.123107	-0.675172	0.00410618	0.616666	0.01095	0.0178718	0.947622	-0.655782	0.00581086	0.399832	0.124924	-0.813105	0.000128255	-0.210798	0.433238	0.694132	0.0028529	-0.41514	0.10982	0.725228	0.00147708	-0.573032	0.0203245	-0.199346	0.45919	-0.439767	0.0882871	-0.174326	0.518465	17978	not_DEG
ENSMUSG00000005893.14	ENSMUSG00000005893	Nr2c2	turquoise	M1	-0.492529	0.0525974	-0.604331	0.0131553	0.627137	0.00931611	-0.453335	0.0778078	-0.482569	0.0583298	0.361862	0.168436	-0.672201	0.00433738	-0.129871	0.631665	0.605314	0.0129678	-0.331187	0.210198	0.24784	0.354708	-0.0869402	0.748849	-0.48308	0.0580248	0.101145	0.709357	-0.380422	0.146064	22026	not_DEG
ENSMUSG00000005897.14	ENSMUSG00000005897	Nr2c1	turquoise	M1	-0.311925	0.239546	-0.502826	0.0471216	0.566	0.0222867	-0.723888	0.00152221	-0.536278	0.032237	0.189257	0.482676	-0.187694	0.486366	-0.286756	0.281569	0.195021	0.469188	-0.114257	0.673507	-0.115084	0.671268	0.172703	0.522428	-0.382535	0.143653	0.546036	0.0286579	0.00154554	0.995468	22025	not_DEG
ENSMUSG00000005899.12	ENSMUSG00000005899	Smpd4	turquoise	M1	-0.580559	0.0183752	-0.914503	7.12548e-07	0.960812	3.43094e-09	-0.550542	0.0271116	-0.461671	0.0718339	0.653133	0.00608203	-0.446606	0.0828861	-0.729852	0.00132957	0.207543	0.440537	-0.525283	0.0366658	0.379179	0.147496	-0.350242	0.183545	-0.619059	0.010558	0.265424	0.320445	0.264886	0.321463	77626	not_DEG
ENSMUSG00000005907.14	ENSMUSG00000005907	Pex1	turquoise	M1	-0.589874	0.016167	-0.830342	6.84019e-05	0.870346	1.16428e-05	-0.713126	0.00192713	-0.491949	0.0529195	0.511784	0.0427142	-0.553316	0.0261917	-0.482219	0.0585394	0.405679	0.118994	-0.306629	0.248042	0.23712	0.376561	-0.164003	0.543898	-0.535146	0.0326731	0.300749	0.257691	0.0025604	0.992491	71382	not_DEG
ENSMUSG00000005936.18	ENSMUSG00000005936	Kctd20	grey	NA	-0.378832	0.147897	0.220993	0.410786	-0.21157	0.431518	-0.278955	0.29544	-0.0479911	0.859907	-0.186647	0.488846	0.0285372	0.916447	0.419066	0.106162	0.264841	0.321549	0.148452	0.583216	-0.38838	0.137122	0.515892	0.0407995	0.0976943	0.718891	0.188486	0.484496	-0.448233	0.081637	66989	not_DEG
ENSMUSG00000005947.11	ENSMUSG00000005947	Itgae	blue	M2	0.237941	0.374863	0.786632	0.000300612	-0.782759	0.000337178	0.113476	0.675626	0.227129	0.397577	-0.626988	0.00933792	0.466209	0.0687254	0.632115	0.00861028	-0.231928	0.387404	0.613075	0.0115595	-0.610248	0.0120577	0.630348	0.00885574	0.745672	0.000912831	0.0848144	0.754812	-0.283903	0.286596	16407	not_DEG
ENSMUSG00000005949.9	ENSMUSG00000005949	Ctns	turquoise	M1	-0.563215	0.023103	-0.935184	1.08449e-07	0.907833	1.18387e-06	-0.371245	0.156858	-0.488442	0.0548965	0.785538	0.000310596	-0.831208	6.61547e-05	-0.40576	0.118914	0.698257	0.00262633	-0.593403	0.0153868	0.647388	0.00670487	-0.500961	0.0480804	-0.527852	0.0355924	-0.114862	0.671869	-0.0550747	0.839462	83429	DEG_with_two_fold_change
ENSMUSG00000005950.14	ENSMUSG00000005950	P2rx5	blue	M2	0.167901	0.53423	0.620374	0.0103475	-0.586999	0.0168251	-0.00561382	0.983538	0.478825	0.060599	-0.607767	0.0125089	0.5394	0.031057	0.244285	0.361875	-0.4517	0.0790204	0.736277	0.0011448	-0.625435	0.00956762	0.483683	0.0576668	0.044859	0.868973	0.180796	0.502809	-0.0829363	0.760091	94045	not_DEG
ENSMUSG00000005951.13	ENSMUSG00000005951	Shpk	turquoise	M1	-0.492168	0.0527976	-0.50285	0.0471097	0.452817	0.0781909	-0.615343	0.0111715	-0.0329858	0.903475	0.620029	0.0104025	-0.54941	0.0274938	0.045707	0.866517	0.61803	0.0107253	-0.162516	0.547606	0.0566737	0.83486	0.0911097	0.737191	-0.31165	0.239982	0.19031	0.480198	-0.333889	0.206275	74637	not_DEG
ENSMUSG00000005952.15	ENSMUSG00000005952	Trpv1	turquoise	M1	-0.445584	0.0836777	-0.880058	6.93412e-06	0.861143	1.83413e-05	-0.430877	0.0956778	-0.335196	0.204395	0.776999	0.000398309	-0.815562	0.000117725	-0.369894	0.158491	0.659746	0.00542311	-0.467401	0.0679254	0.560256	0.0239953	-0.419799	0.105489	-0.571247	0.0208095	-0.0340361	0.900416	-0.0921313	0.734343	193034	not_DEG
ENSMUSG00000005958.14	ENSMUSG00000005958	Ephb3	turquoise	M1	-0.556209	0.0252582	-0.925632	2.76684e-07	0.896246	2.62762e-06	-0.297596	0.262959	-0.505316	0.0458642	0.749436	0.00083143	-0.797489	0.000215145	-0.454543	0.0769203	0.652982	0.0060978	-0.586342	0.0169786	0.707192	0.0021853	-0.564287	0.022786	-0.437916	0.0897909	-0.177791	0.510052	0.0212949	0.937607	13845	DEG_with_two_fold_change
ENSMUSG00000005968.14	ENSMUSG00000005968	Tuft1	blue	M2	0.381932	0.144337	0.680234	0.00373507	-0.731401	0.00128296	0.723632	0.00153096	0.0484066	0.858705	-0.638352	0.00778634	0.269463	0.312855	0.450646	0.0798095	-0.184972	0.492823	0.393225	0.131866	-0.0268259	0.921443	0.0349255	0.897826	0.776293	0.0004064	-0.504514	0.0462663	-0.140295	0.604294	22156	not_DEG
ENSMUSG00000005973.6	ENSMUSG00000005973	Rcn1	brown	M3	-0.206227	0.443507	-0.703936	0.00233847	0.675775	0.00406046	0.0435537	0.872757	-0.367825	0.161015	0.610578	0.0119987	-0.311783	0.239771	-0.686525	0.00331196	0.123563	0.648451	-0.430719	0.0958125	0.69843	0.00261717	-0.716097	0.00180752	-0.37042	0.157854	-0.274373	0.303774	0.569002	0.0214319	19672	not_DEG
ENSMUSG00000005980.15	ENSMUSG00000005980	Dnase1	turquoise	M1	-0.473324	0.0640504	-0.391222	0.134022	0.474984	0.0629942	-0.816044	0.000115747	-0.248564	0.353258	0.190034	0.480848	0.00886921	0.973994	-0.342595	0.19396	-0.0806956	0.766403	-0.145804	0.590025	-0.363809	0.165988	0.360815	0.169762	-0.321989	0.223908	0.730663	0.00130499	0.0434682	0.873005	13419	not_DEG
ENSMUSG00000005981.11	ENSMUSG00000005981	Trap1	grey	NA	-0.0500857	0.853852	0.213281	0.427714	-0.164208	0.543387	-0.216901	0.419725	0.443333	0.0854404	-0.2167	0.420165	0.628401	0.00913277	-0.318832	0.228743	-0.754665	0.00072832	0.408452	0.116251	-0.517115	0.0402425	0.24281	0.364871	-0.107827	0.691011	0.385364	0.140466	0.449428	0.0807283	68015	not_DEG
ENSMUSG00000005982.13	ENSMUSG00000005982	Naa60	blue	M2	0.796884	0.000219304	0.652673	0.00613018	-0.646779	0.00677384	0.527442	0.0357618	0.210372	0.43419	-0.468034	0.0675028	0.561533	0.0236069	0.345251	0.1903	-0.378539	0.148237	0.122191	0.652124	-0.218597	0.416007	0.132362	0.625083	0.244865	0.360699	-0.0830885	0.759663	0.182131	0.499607	74763	not_DEG
ENSMUSG00000005983.15	ENSMUSG00000005983	1700037C18Rik	turquoise	M1	-0.571422	0.0207616	-0.900294	2.01087e-06	0.895382	2.77796e-06	-0.216508	0.420588	-0.483236	0.0579319	0.669924	0.00452157	-0.444913	0.0842005	-0.790973	0.000263586	0.195987	0.466945	-0.556704	0.0251009	0.665614	0.00488737	-0.688049	0.00321552	-0.412403	0.112421	-0.160514	0.552615	0.505994	0.045526	73261	not_DEG
ENSMUSG00000005986.15	ENSMUSG00000005986	Ankrd13d	turquoise	M1	-0.431744	0.0949382	-0.823078	8.98703e-05	0.81793	0.000108268	-0.399564	0.1252	-0.520401	0.0387735	0.668544	0.00463627	-0.811332	0.000136329	-0.260678	0.329496	0.738255	0.00109234	-0.524474	0.037009	0.525581	0.0365402	-0.308939	0.244313	-0.532183	0.0338363	0.0278794	0.918367	-0.236115	0.378647	68423	not_DEG
ENSMUSG00000005994.14	ENSMUSG00000005994	Tyrp1	turquoise	M1	-0.524979	0.0367946	-0.826741	7.84341e-05	0.863472	1.63991e-05	-0.647346	0.00670969	-0.283496	0.287319	0.598614	0.0142886	-0.497572	0.0498598	-0.601207	0.0137654	0.206248	0.443459	-0.265429	0.320435	0.214763	0.424434	-0.232555	0.386088	-0.669751	0.00453581	0.299677	0.259474	0.101688	0.707862	22178	DEG_with_two_fold_change
ENSMUSG00000006005.17	ENSMUSG00000006005	Tpr	turquoise	M1	-0.0751033	0.782215	-0.50132	0.0478951	0.568757	0.0215008	-0.220401	0.412074	-0.396696	0.128187	0.30003	0.258886	-0.0974783	0.719489	-0.536926	0.0319893	-0.0633374	0.815737	-0.490764	0.0535817	0.196751	0.465177	-0.233165	0.384806	-0.600673	0.0138721	0.268497	0.314662	0.344805	0.190911	108989	not_DEG
ENSMUSG00000006010.14	ENSMUSG00000006010	BC003331	blue	M2	0.668695	0.00462354	0.928882	2.04142e-07	-0.904992	1.45287e-06	0.279241	0.294925	0.515464	0.0409962	-0.70285	0.00239142	0.585236	0.017239	0.699304	0.00257121	-0.351015	0.182513	0.484204	0.0573585	-0.650383	0.00637418	0.607668	0.0125272	0.407666	0.117024	0.14534	0.591221	-0.300508	0.258092	226499	not_DEG
ENSMUSG00000006014.16	ENSMUSG00000006014	Prg4	yellow	M4	0.587152	0.0167897	0.474709	0.063168	-0.550827	0.0270156	0.905829	1.36873e-06	0.295449	0.266583	-0.181977	0.499975	0.136078	0.615311	0.346958	0.187971	-0.0855947	0.752622	-0.15617	0.563555	0.26316	0.324743	-0.284728	0.285137	0.269522	0.312745	-0.598908	0.0142286	-0.0046588	0.986338	96875	DEG_with_two_fold_change
ENSMUSG00000006019.15	ENSMUSG00000006019	Dhx34	yellow	M4	0.658908	0.00550332	0.384497	0.141438	-0.457379	0.0748665	0.856613	2.26753e-05	0.239306	0.372045	-0.0499854	0.854142	0.0859341	0.751669	0.300658	0.257841	-0.0409548	0.880297	-0.251866	0.346688	0.316376	0.232548	-0.287126	0.280921	0.250756	0.348887	-0.512722	0.0422711	0.0286944	0.915989	71723	not_DEG
ENSMUSG00000006021.5	ENSMUSG00000006021	Kptn	pink	M8	0.244163	0.362122	0.57765	0.0191105	-0.552124	0.0265837	0.144873	0.592425	0.363148	0.166816	-0.56955	0.0212788	0.827404	7.65007e-05	-0.00656429	0.980751	-0.809753	0.000143876	0.40105	0.123672	-0.555042	0.0256316	0.304467	0.251564	0.359303	0.171689	0.215693	0.42238	0.382715	0.143448	70394	not_DEG
ENSMUSG00000006024.12	ENSMUSG00000006024	Napa	brown	M3	-0.282051	0.289888	-0.619178	0.010539	0.49863	0.0492992	0.315466	0.233968	-0.0881021	0.745595	0.779078	0.000375271	-0.616129	0.0110395	-0.324334	0.220361	0.469204	0.0667283	-0.608446	0.0123842	0.867018	1.37748e-05	-0.806079	0.000162779	-0.247939	0.354508	-0.630308	0.00886136	0.182344	0.499096	108124	not_DEG
ENSMUSG00000006050.11	ENSMUSG00000006050	Sra1	grey	NA	-0.0413572	0.879129	-0.168157	0.533596	0.168459	0.532853	0.0569296	0.834124	0.136027	0.615444	0.337913	0.200522	0.284659	0.285259	-0.425797	0.100093	-0.33679	0.202117	-0.337675	0.200859	0.158761	0.557018	-0.264932	0.321377	0.00996281	0.970789	0.011628	0.965909	0.654455	0.00594545	225372	not_DEG
ENSMUSG00000006050.11	ENSMUSG00000006050	Sra1	grey	NA	-0.0413572	0.879129	-0.168157	0.533596	0.168459	0.532853	0.0569296	0.834124	0.136027	0.615444	0.337913	0.200522	0.284659	0.285259	-0.425797	0.100093	-0.33679	0.202117	-0.337675	0.200859	0.158761	0.557018	-0.264932	0.321377	0.00996281	0.970789	0.011628	0.965909	0.654455	0.00594545	24068	not_DEG
ENSMUSG00000006057.15	ENSMUSG00000006057	Atp5g1	blue	M2	0.480425	0.0596217	0.804911	0.000169205	-0.806612	0.000159916	0.154286	0.568328	0.874208	9.52251e-06	-0.436849	0.0906662	0.474609	0.0632314	0.585134	0.0172632	-0.359253	0.171753	0.589026	0.0163591	-0.656566	0.00573245	0.581055	0.0182519	0.199426	0.459006	0.172207	0.52364	-0.331281	0.210061	11951	not_DEG
ENSMUSG00000006058.10	ENSMUSG00000006058	Snf8	brown	M3	-0.275717	0.301315	-0.724797	0.00149146	0.678172	0.00388282	0.185135	0.492435	-0.361829	0.168477	0.673272	0.00425284	-0.378762	0.147978	-0.640849	0.00747457	0.190699	0.479285	-0.730895	0.00129802	0.825804	8.12384e-05	-0.843471	4.03843e-05	-0.269856	0.312122	-0.418425	0.106753	0.566831	0.0220475	27681	not_DEG
ENSMUSG00000006095.12	ENSMUSG00000006095	Tbcb	turquoise	M1	-0.380673	0.145776	-0.574422	0.0199531	0.555233	0.0255701	0.0791228	0.770841	-0.243306	0.363861	0.497944	0.0496625	-0.0661843	0.807596	-0.746523	0.000893876	-0.139933	0.605237	-0.417115	0.107969	0.573067	0.0203151	-0.679497	0.00378732	-0.112612	0.67797	-0.280477	0.292704	0.761075	0.000616482	66411	not_DEG
ENSMUSG00000006127.9	ENSMUSG00000006127	Inpp5k	green	M6	0.240933	0.368704	0.563221	0.0231012	-0.592128	0.0156653	0.00972674	0.971481	0.467384	0.0679364	-0.187099	0.487774	-0.100349	0.711553	0.940409	6.10694e-08	0.386285	0.139439	0.232773	0.385629	-0.449332	0.080801	0.608674	0.0123424	0.154003	0.569045	0.0735179	0.786712	-0.869091	1.24114e-05	19062	not_DEG
ENSMUSG00000006134.3	ENSMUSG00000006134	Crkl	turquoise	M1	-0.80806	0.000152347	-0.649836	0.00643356	0.612256	0.0117021	-0.203937	0.448694	-0.496878	0.0502301	0.345636	0.189772	-0.43827	0.0895015	-0.487275	0.0555668	0.287252	0.280702	-0.409533	0.115195	0.427417	0.0986695	-0.398367	0.126441	-0.186633	0.488879	-0.186993	0.488026	0.110149	0.684673	12929	not_DEG
ENSMUSG00000006154.13	ENSMUSG00000006154	Eps8l1	blue	M2	0.496164	0.0506134	0.780055	0.000364832	-0.830245	6.86565e-05	0.687012	0.00328089	0.294083	0.268905	-0.644416	0.00704653	0.30545	0.249959	0.567222	0.0219357	-0.177025	0.511907	0.552167	0.0265696	-0.13247	0.624798	0.108001	0.690536	0.642943	0.00722081	-0.477918	0.0611583	-0.206636	0.442581	67425	DEG
ENSMUSG00000006169.19	ENSMUSG00000006169	Clint1	brown	M3	-0.000916028	0.997314	-0.306313	0.248555	0.220943	0.410895	0.696779	0.00270578	-0.41249	0.112338	0.205202	0.445825	-0.178213	0.509032	-0.400672	0.12406	0.0765876	0.77801	-0.453796	0.0774682	0.861075	1.84008e-05	-0.888395	4.28503e-06	0.155382	0.565548	-0.786515	0.000301668	0.541826	0.0301626	216705	not_DEG
ENSMUSG00000006179.8	ENSMUSG00000006179	Prss16	blue	M2	0.459631	0.0732638	0.579293	0.0186924	-0.627351	0.0092848	0.438333	0.0894503	0.371768	0.156229	-0.289517	0.276756	0.311005	0.241008	0.457904	0.0744905	-0.219948	0.413061	0.0211953	0.937898	-0.215125	0.423634	0.184569	0.493783	0.502827	0.0471214	-0.140856	0.602836	-0.0982449	0.717367	54373	not_DEG
ENSMUSG00000006191.17	ENSMUSG00000006191	Cdkal1	grey	NA	-0.503975	0.0465385	0.0541887	0.842015	-0.0710323	0.793776	-0.525763	0.0364636	0.259939	0.330918	-0.0500659	0.853909	-0.12819	0.636124	0.267905	0.31577	0.188262	0.485025	0.407843	0.116851	-0.439242	0.0887117	0.440806	0.0874506	-0.00697065	0.97956	0.212156	0.430212	-0.471396	0.0652934	68916	not_DEG
ENSMUSG00000006205.13	ENSMUSG00000006205	Htra1	blue	M2	0.150194	0.578752	0.670367	0.00448526	-0.656812	0.00570805	0.141368	0.601505	0.105112	0.698447	-0.537853	0.0316375	0.244703	0.361028	0.726722	0.00142803	0.105993	0.696031	0.409811	0.114924	-0.399132	0.125647	0.527812	0.0356087	0.620601	0.0103115	-0.0436511	0.872474	-0.452408	0.0784937	56213	not_DEG
ENSMUSG00000006215.12	ENSMUSG00000006215	Zbtb17	turquoise	M1	-0.700928	0.00248759	-0.818104	0.000107597	0.821618	9.48034e-05	-0.5526	0.0264267	-0.156622	0.562412	0.676072	0.00403812	-0.484459	0.0572079	-0.59683	0.0146574	0.31404	0.236204	-0.268582	0.314503	0.352177	0.18097	-0.318427	0.229367	-0.581041	0.0182554	0.111046	0.682228	0.159469	0.555239	22642	not_DEG
ENSMUSG00000006218.4	ENSMUSG00000006218	Fam131c	turquoise	M1	-0.690261	0.0030796	-0.958893	4.76979e-09	0.951025	1.59135e-08	-0.318713	0.228926	-0.527471	0.0357498	0.699767	0.00254712	-0.675973	0.00404556	-0.652732	0.00612394	0.440782	0.0874693	-0.598713	0.0142683	0.658064	0.00558505	-0.578491	0.0188957	-0.483053	0.0580409	-0.109071	0.687613	0.159813	0.554374	277743	DEG_with_two_fold_change
ENSMUSG00000006219.12	ENSMUSG00000006219	Fblim1	turquoise	M1	-0.453584	0.0776245	-0.931509	1.57974e-07	0.896686	2.55367e-06	-0.1521	0.573887	-0.475971	0.0623722	0.74545	0.000917815	-0.619084	0.0105541	-0.659376	0.00545843	0.354718	0.177624	-0.714393	0.00187534	0.728927	0.00135809	-0.707053	0.00219166	-0.476119	0.0622793	-0.183245	0.496941	0.286418	0.282162	74202	DEG
ENSMUSG00000006221.7	ENSMUSG00000006221	Hspb7	blue	M2	0.370356	0.157931	0.78825	0.000286336	-0.777731	0.000390066	0.233777	0.383523	0.556944	0.025025	-0.649549	0.0064649	0.436084	0.0912971	0.527657	0.0356729	-0.357382	0.17416	0.689064	0.00315256	-0.581795	0.0180694	0.486739	0.0558766	0.261197	0.328499	0.0231623	0.932147	-0.332613	0.208122	29818	not_DEG
ENSMUSG00000006235.5	ENSMUSG00000006235	Epor	blue	M2	0.578543	0.0188825	0.622392	0.0100308	-0.621759	0.0101293	0.443078	0.0856414	0.0576546	0.83204	-0.38312	0.14299	0.236881	0.377056	0.673484	0.00423628	0.0379599	0.888998	0.0310366	0.909157	-0.210542	0.43381	0.286481	0.282052	0.352155	0.180998	-0.107104	0.692988	-0.304745	0.251108	13857	not_DEG
ENSMUSG00000006241.15	ENSMUSG00000006241	Ccdc159	turquoise	M1	-0.144338	0.593808	-0.539675	0.0309547	0.523087	0.037603	-0.273276	0.305789	-0.237399	0.375983	0.642961	0.00721864	-0.461392	0.0720278	-0.128508	0.635278	0.550359	0.027173	-0.479	0.0604917	0.382599	0.14358	-0.188394	0.484713	-0.374043	0.153512	0.0570435	0.833797	-0.0324848	0.904935	67119	not_DEG
ENSMUSG00000006262.15	ENSMUSG00000006262	Mob1b	brown	M3	-0.165289	0.5407	-0.676437	0.00401075	0.62345	0.00986786	0.308154	0.245577	-0.429083	0.097221	0.476587	0.0619866	-0.62728	0.0092952	-0.483196	0.0579557	0.412194	0.112621	-0.541713	0.0302039	0.928084	2.2025e-07	-0.860884	1.85694e-05	-0.33302	0.207532	-0.56884	0.0214773	0.202046	0.453002	68473	not_DEG
ENSMUSG00000006269.7	ENSMUSG00000006269	Atp6v1b1	grey	NA	-0.0153003	0.955151	0.168237	0.533399	-0.0202821	0.940569	-0.552998	0.026296	0.0128372	0.962366	-0.375359	0.151955	0.348747	0.185551	-0.0829704	0.759995	-0.429228	0.0970955	0.482963	0.0580944	-0.654309	0.00596043	0.620132	0.010386	-0.0497606	0.854791	0.735362	0.00116975	-0.0922871	0.733909	110935	not_DEG
ENSMUSG00000006273.14	ENSMUSG00000006273	Atp6v1b2	brown	M3	0.225395	0.401286	-0.337367	0.201296	0.249436	0.351515	0.589649	0.0162178	-0.117665	0.664293	0.486334	0.0561113	-0.516945	0.0403196	-0.0813522	0.764552	0.420995	0.104397	-0.641286	0.00742106	0.81641	0.000114264	-0.748837	0.000843967	-0.248314	0.353758	-0.651422	0.00626247	0.0734401	0.786933	11966	not_DEG
ENSMUSG00000006276.9	ENSMUSG00000006276	Eps15l1	blue	M2	0.663252	0.00509767	0.521761	0.0381773	-0.4725	0.0645796	0.478826	0.0605985	-0.10899	0.687834	-0.617714	0.010777	0.640382	0.00753209	-0.0103735	0.969585	-0.591091	0.0158947	0.242038	0.366445	-0.168376	0.533058	0.111992	0.679656	0.340496	0.196883	0.0491526	0.856548	0.334887	0.204838	13859	not_DEG
ENSMUSG00000006281.7	ENSMUSG00000006281	Tep1	blue	M2	0.759812	0.000637326	0.914757	6.98353e-07	-0.88297	5.88544e-06	0.402589	0.122103	0.365901	0.163384	-0.688536	0.0031852	0.64623	0.00683636	0.620167	0.0103804	-0.407182	0.117503	0.390962	0.134304	-0.563434	0.0230381	0.524035	0.037196	0.393932	0.131111	0.114518	0.672801	-0.149991	0.579272	21745	DEG
ENSMUSG00000006288.7	ENSMUSG00000006288	Ttc5	turquoise	M1	-0.423219	0.102387	-0.773323	0.000441909	0.787059	0.000296787	-0.509146	0.0439786	-0.544346	0.0292549	0.604406	0.0131409	-0.670553	0.00447006	-0.267765	0.316032	0.65149	0.00625528	-0.428045	0.0981218	0.41598	0.10903	-0.217792	0.41777	-0.394341	0.130675	0.128926	0.634171	-0.110688	0.683204	219022	not_DEG
ENSMUSG00000006289.14	ENSMUSG00000006289	Osgep	black	M7	0.031261	0.908502	0.384208	0.141762	-0.266067	0.31923	-0.61907	0.0105564	0.3298	0.212231	-0.297999	0.262283	0.504879	0.0460832	0.219806	0.413369	-0.414494	0.11043	0.413384	0.111484	-0.920926	4.19742e-07	0.875569	8.85766e-06	0.0303333	0.911208	0.85832	2.09519e-05	-0.17653	0.513107	66246	not_DEG
ENSMUSG00000006299.13	ENSMUSG00000006299	Aamp	brown	M3	-0.54766	0.0280928	-0.611986	0.0117495	0.52837	0.0353787	0.162447	0.547778	-0.204808	0.446717	0.654295	0.00596182	-0.413957	0.110939	-0.455829	0.0759845	0.28255	0.288999	-0.595775	0.014879	0.72582	0.00145746	-0.684416	0.00344928	0.00304225	0.991078	-0.471439	0.0652658	0.333876	0.206294	227290	not_DEG
ENSMUSG00000006301.17	ENSMUSG00000006301	Tmbim1	blue	M2	0.234165	0.382712	0.827371	7.65967e-05	-0.877415	8.01874e-06	0.315763	0.233504	0.335073	0.204572	-0.628182	0.00916421	0.426167	0.0997666	0.717906	0.00173767	-0.140498	0.603767	0.554782	0.0257153	-0.484715	0.0570577	0.467531	0.0678383	0.712627	0.00194781	-0.166903	0.536696	-0.300567	0.257992	69660	not_DEG
ENSMUSG00000006304.14	ENSMUSG00000006304	Arpc2	yellow	M4	0.338887	0.199145	0.309733	0.243039	-0.317685	0.230514	0.804486	0.000171595	-0.0877395	0.74661	-0.377566	0.149368	0.461674	0.0718318	-0.199844	0.458045	-0.476472	0.0620584	-0.0780611	0.773841	0.310867	0.241228	-0.463229	0.0707552	0.326936	0.216466	-0.537311	0.0318429	0.612642	0.0116347	76709	not_DEG
ENSMUSG00000006307.16	ENSMUSG00000006307	Kmt2b	turquoise	M1	-0.623854	0.00980605	-0.936627	9.29996e-08	0.953605	1.09713e-08	-0.458622	0.0739785	-0.516398	0.0405685	0.66756	0.00471938	-0.588334	0.0165171	-0.646999	0.00674882	0.413189	0.111669	-0.558661	0.024487	0.516804	0.0403836	-0.429094	0.0972114	-0.62703	0.00933176	0.0962335	0.722939	0.159329	0.55559	75410	not_DEG
ENSMUSG00000006310.10	ENSMUSG00000006310	Zbtb32	brown	M3	0.351199	0.182268	-0.197962	0.462378	0.109298	0.686992	0.584783	0.0173467	-0.0378371	0.889355	0.296248	0.265232	-0.399502	0.125264	-0.0697394	0.797456	0.216232	0.421194	-0.402732	0.121958	0.638269	0.00779683	-0.625249	0.00959545	-0.140164	0.604635	-0.550871	0.0270011	0.0532448	0.844735	58206	not_DEG
ENSMUSG00000006315.9	ENSMUSG00000006315	Tmem147	grey	NA	-0.134818	0.618618	-0.0854345	0.753071	0.112619	0.677951	-0.283102	0.288017	0.592224	0.0156442	0.243903	0.362649	0.246498	0.357404	-0.385621	0.140179	-0.449156	0.0809341	0.208273	0.438895	-0.241879	0.366771	0.057465	0.832585	-0.396516	0.128376	0.302409	0.254944	0.323775	0.221204	69804	not_DEG
ENSMUSG00000006333.14	ENSMUSG00000006333	Rps9	red	M5	-0.255205	0.340114	-0.674247	0.00417704	0.60619	0.0128023	-0.113171	0.676453	0.0185409	0.945664	0.965632	1.38671e-09	-0.684741	0.00342781	-0.18554	0.491472	0.558023	0.0246858	-0.75235	0.000772592	0.552595	0.0264283	-0.410426	0.114327	-0.459619	0.073272	-0.117324	0.665213	-0.0976336	0.719059	76846	not_DEG
ENSMUSG00000006335.16	ENSMUSG00000006335	Tfpt	turquoise	M1	-0.350151	0.183666	-0.72047	0.00164249	0.711585	0.00199164	-0.15167	0.574983	-0.170715	0.5273	0.815353	0.000118591	-0.611611	0.0118155	-0.326012	0.217845	0.501625	0.0477377	-0.683685	0.00349793	0.603599	0.0132963	-0.462272	0.0714164	-0.41354	0.111335	-0.0989504	0.715416	0.0373005	0.890916	69714	not_DEG
ENSMUSG00000006342.14	ENSMUSG00000006342	Susd2	blue	M2	0.350211	0.183586	0.914437	7.1629e-07	-0.915945	6.35058e-07	0.380025	0.146521	0.312505	0.238626	-0.791445	0.000259795	0.611554	0.0118255	0.580964	0.0182747	-0.420466	0.104879	0.659412	0.00545499	-0.545935	0.0286934	0.490039	0.0539899	0.798812	0.000206277	-0.0869887	0.748713	-0.163296	0.545659	71733	not_DEG
ENSMUSG00000006344.16	ENSMUSG00000006344	Ggt5	blue	M2	0.736589	0.00113638	0.758391	0.000661448	-0.713063	0.00192974	0.381768	0.144525	0.337666	0.200872	-0.546353	0.0285469	0.623054	0.00992852	0.480019	0.0598683	-0.375244	0.152091	0.224724	0.402727	-0.404078	0.120598	0.343999	0.192018	0.292175	0.272169	0.0706218	0.794944	0.0332083	0.902827	23887	DEG
ENSMUSG00000006356.10	ENSMUSG00000006356	Crip2	grey	NA	-0.116671	0.666975	0.103694	0.702339	-0.189663	0.481721	0.236133	0.37861	-0.175982	0.514435	0.0293069	0.914202	-0.0701391	0.796318	0.318026	0.229986	0.28506	0.284552	-0.109658	0.68601	0.194468	0.470473	-0.133606	0.621806	0.641785	0.00736025	-0.424888	0.100897	0.00593628	0.982592	68337	not_DEG
ENSMUSG00000006360.11	ENSMUSG00000006360	Crip1	blue	M2	0.495503	0.0509701	0.931443	1.59017e-07	-0.894128	3.00929e-06	0.384535	0.141395	0.399597	0.125166	-0.768212	0.000508988	0.831526	6.53456e-05	0.478035	0.0610863	-0.582173	0.0179768	0.440283	0.087871	-0.598358	0.0143411	0.481959	0.0586949	0.555991	0.0253276	0.0645206	0.812351	0.0672406	0.80458	12925	DEG
ENSMUSG00000006362.15	ENSMUSG00000006362	Cbfa2t3	blue	M2	0.564163	0.0228225	0.984751	4.93852e-12	-0.955491	8.24591e-09	0.26925	0.313254	0.471182	0.0654329	-0.796846	0.000219569	0.655377	0.00585167	0.698722	0.00260175	-0.400241	0.124502	0.631935	0.00863493	-0.70615	0.00223341	0.661886	0.00522257	0.539175	0.0311408	0.139727	0.605775	-0.276866	0.299224	12398	not_DEG
ENSMUSG00000006369.14	ENSMUSG00000006369	Fbln1	blue	M2	0.438781	0.089086	0.853172	2.65151e-05	-0.88933	4.05044e-06	0.324213	0.220542	0.363217	0.16673	-0.56199	0.0234692	0.495401	0.0510253	0.757036	0.00068516	-0.190423	0.479932	0.402062	0.122638	-0.523606	0.0373799	0.509372	0.0438692	0.69402	0.00285924	-0.0471984	0.8622	-0.269308	0.313145	14114	not_DEG
ENSMUSG00000006373.10	ENSMUSG00000006373	Pgrmc1	blue	M2	0.0589337	0.828364	0.473813	0.0637377	-0.47196	0.064928	0.0401136	0.88274	-0.153907	0.569289	-0.368332	0.160393	0.218177	0.416926	0.562476	0.0233233	0.0684053	0.801258	0.152856	0.571961	-0.338069	0.200301	0.48235	0.0584609	0.785656	0.000309498	0.0730651	0.787998	-0.293773	0.269434	53328	not_DEG
ENSMUSG00000006378.13	ENSMUSG00000006378	Gcat	brown	M3	-0.535783	0.0324272	-0.86374	1.61875e-05	0.803548	0.000176966	0.0237586	0.930404	-0.387735	0.137833	0.665107	0.00493188	-0.605262	0.0129776	-0.680832	0.00369304	0.358784	0.172354	-0.540164	0.030773	0.855788	2.35503e-05	-0.851172	2.8987e-05	-0.378695	0.148056	-0.457318	0.0749104	0.368504	0.160183	26912	DEG
ENSMUSG00000006378.13	ENSMUSG00000006378	Gcat	brown	M3	-0.535783	0.0324272	-0.86374	1.61875e-05	0.803548	0.000176966	0.0237586	0.930404	-0.387735	0.137833	0.665107	0.00493188	-0.605262	0.0129776	-0.680832	0.00369304	0.358784	0.172354	-0.540164	0.030773	0.855788	2.35503e-05	-0.851172	2.8987e-05	-0.378695	0.148056	-0.457318	0.0749104	0.368504	0.160183	14429	DEG
ENSMUSG00000006386.15	ENSMUSG00000006386	Tek	blue	M2	0.604854	0.0130552	0.858837	2.04515e-05	-0.894941	2.85753e-06	0.537355	0.0318259	0.435678	0.0916334	-0.550218	0.0272204	0.370965	0.157196	0.811025	0.000137773	-0.0637877	0.814448	0.29032	0.275366	-0.328764	0.213756	0.330691	0.210924	0.509727	0.0436977	-0.238058	0.374619	-0.322545	0.223064	21687	DEG
ENSMUSG00000006390.15	ENSMUSG00000006390	Elovl1	blue	M2	0.569159	0.0213879	0.846856	3.49833e-05	-0.876591	8.38427e-06	0.729688	0.00133459	0.264539	0.322121	-0.746404	0.000896509	0.603866	0.0132449	0.396932	0.127939	-0.509956	0.0435878	0.493221	0.0522152	-0.237755	0.375247	0.115664	0.669698	0.695482	0.00277709	-0.361539	0.168844	0.0909416	0.73766	54325	DEG
ENSMUSG00000006392.16	ENSMUSG00000006392	Med8	brown	M3	-0.275516	0.301683	-0.756004	0.000703677	0.695467	0.00277789	0.190659	0.47938	-0.412744	0.112094	0.694312	0.00284268	-0.441503	0.0868923	-0.662824	0.00513653	0.207572	0.440472	-0.645008	0.00697731	0.842672	4.17564e-05	-0.848194	3.30226e-05	-0.304559	0.251412	-0.433072	0.0938133	0.519284	0.039268	80509	not_DEG
ENSMUSG00000006395.16	ENSMUSG00000006395	Hyi	blue	M2	0.555315	0.0255437	0.874197	9.52814e-06	-0.826122	8.02789e-05	0.0787915	0.771777	0.438287	0.0894878	-0.592787	0.0155209	0.626654	0.00938691	0.648929	0.00653306	-0.359497	0.171441	0.552465	0.0264712	-0.746533	0.000893648	0.772127	0.000456905	0.491408	0.0532211	0.351745	0.181542	-0.259804	0.331179	68180	not_DEG
ENSMUSG00000006398.15	ENSMUSG00000006398	Cdc20	turquoise	M1	-0.446009	0.0833478	-0.860131	1.92437e-05	0.886499	4.79639e-06	-0.385161	0.140693	-0.317544	0.230734	0.698898	0.00259248	-0.401355	0.12336	-0.753807	0.000744472	0.0818209	0.763231	-0.525561	0.0365487	0.428391	0.0978208	-0.459723	0.0731985	-0.587322	0.0167503	0.156877	0.561768	0.365088	0.164393	107995	DEG
ENSMUSG00000006403.12	ENSMUSG00000006403	Adamts4	purple	M10	-0.205719	0.444654	-0.159147	0.556049	0.175514	0.515574	0.392291	0.132868	-0.413424	0.111446	-0.145944	0.589663	0.331191	0.210192	-0.603255	0.0133631	-0.390403	0.134911	-0.24517	0.360082	0.419929	0.10537	-0.568292	0.0216318	0.156708	0.562195	-0.369127	0.159424	0.786075	0.000305663	240913	not_DEG
ENSMUSG00000006411.12	ENSMUSG00000006411	Pvrl4	turquoise	M1	-0.521435	0.0383195	-0.880989	6.58309e-06	0.821756	9.43263e-05	-0.00778177	0.977182	-0.569467	0.0213019	0.67082	0.00444835	-0.785996	0.000306385	-0.506718	0.0451673	0.572516	0.0204638	-0.592776	0.0155232	0.869439	1.21939e-05	-0.761494	0.000609702	-0.30429	0.251853	-0.432725	0.0941062	0.103863	0.701875	71740	DEG
ENSMUSG00000006412.10	ENSMUSG00000006412	Pfdn2	turquoise	M1	-0.471621	0.0651474	-0.764062	0.000569421	0.799641	0.000200877	-0.349679	0.184299	-0.0916665	0.735638	0.685829	0.00335677	-0.304155	0.252074	-0.723954	0.00151997	0.028412	0.916813	-0.465906	0.0689296	0.400237	0.124507	-0.455435	0.0762701	-0.553554	0.0261139	0.107815	0.691042	0.429111	0.0971967	18637	not_DEG
ENSMUSG00000006418.17	ENSMUSG00000006418	Rnf114	grey	NA	0.192784	0.474401	-0.0570976	0.833641	0.131769	0.626646	-0.339106	0.198837	0.10964	0.686059	0.242441	0.365622	-0.0701849	0.796188	0.149855	0.579619	0.0824656	0.761416	-0.332644	0.208076	-0.281028	0.291716	0.340102	0.197436	-0.463246	0.0707433	0.532702	0.0336303	-0.249349	0.351689	81018	not_DEG
ENSMUSG00000006423.15	ENSMUSG00000006423	C330007P06Rik	grey	NA	0.613314	0.0115181	0.402171	0.122528	-0.374063	0.153488	-0.0153492	0.955008	0.192682	0.474639	-0.35564	0.176419	0.0573878	0.832807	0.468253	0.0673576	-0.00642612	0.981156	0.43232	0.0944489	-0.338973	0.199024	0.348674	0.18565	0.0952807	0.725583	0.1612	0.550897	-0.359834	0.171011	77644	not_DEG
ENSMUSG00000006435.15	ENSMUSG00000006435	Neurl1a	blue	M2	0.462058	0.0715648	0.94232	4.88628e-08	-0.941049	5.67248e-08	0.275069	0.302499	0.637634	0.00787781	-0.686228	0.00333103	0.563644	0.0229756	0.675128	0.00410951	-0.368722	0.159917	0.685893	0.00335263	-0.667041	0.00476373	0.612233	0.0117062	0.464046	0.0701943	0.0583173	0.830135	-0.337574	0.201003	18011	not_DEG
ENSMUSG00000006442.10	ENSMUSG00000006442	Srm	purple	M10	-0.209764	0.435551	-0.397853	0.126976	0.421005	0.104388	0.0688116	0.800099	-0.215308	0.423231	0.140758	0.603089	0.30149	0.256462	-0.902833	1.69033e-06	-0.549877	0.0273357	-0.181221	0.501789	0.323606	0.221458	-0.544956	0.0290385	-0.167124	0.536151	-0.0651622	0.810517	0.949948	1.84773e-08	20810	not_DEG
ENSMUSG00000006445.3	ENSMUSG00000006445	Epha2	turquoise	M1	-0.614954	0.0112373	-0.924838	2.97377e-07	0.873913	9.67242e-06	-0.0995805	0.713675	-0.477889	0.0611767	0.77307	0.00044504	-0.750883	0.000801769	-0.555903	0.0253556	0.54708	0.0282937	-0.689146	0.00314755	0.819854	0.000101056	-0.716431	0.00179446	-0.409991	0.114749	-0.333305	0.207119	0.134068	0.620589	13836	DEG
ENSMUSG00000006456.10	ENSMUSG00000006456	Rbm14	turquoise	M1	-0.401778	0.122928	-0.813214	0.000127772	0.872014	1.06831e-05	-0.570378	0.0210486	-0.421618	0.103831	0.574744	0.0198678	-0.306611	0.248071	-0.756723	0.000690732	0.0380135	0.888843	-0.344153	0.191807	0.247908	0.354571	-0.237757	0.375243	-0.594074	0.0152417	0.390171	0.135162	0.344644	0.191131	56275	not_DEG
ENSMUSG00000006457.3	ENSMUSG00000006457	Actn3	blue	M2	0.427235	0.0988281	0.90378	1.58239e-06	-0.878071	7.73687e-06	0.0989752	0.715348	0.641368	0.00741097	-0.674775	0.00413649	0.606254	0.0127904	0.617219	0.0108584	-0.429771	0.0966269	0.698376	0.00262002	-0.794875	0.000233606	0.734913	0.00118216	0.367469	0.16145	0.261141	0.328606	-0.340851	0.196387	11474	DEG
ENSMUSG00000006462.6	ENSMUSG00000006462	A530013C23Rik	turquoise	M1	-0.403121	0.121564	-0.765346	0.00055013	0.674406	0.00416482	-0.0489837	0.857037	-0.259905	0.330984	0.667632	0.00471324	-0.792947	0.000248046	-0.344056	0.191941	0.644858	0.00699485	-0.367912	0.160908	0.758769	0.000654955	-0.682907	0.00355028	-0.463912	0.0702861	-0.45422	0.0771574	0.00653487	0.980837	NA	not_DEG
ENSMUSG00000006463.13	ENSMUSG00000006463	Zdhhc24	turquoise	M1	-0.39315	0.131947	-0.881057	6.5579e-06	0.908677	1.11262e-06	-0.533692	0.0332402	-0.487667	0.0553411	0.690042	0.00309283	-0.643752	0.00712463	-0.474286	0.0634365	0.494404	0.0515671	-0.527624	0.0356865	0.422314	0.103202	-0.309089	0.244073	-0.688887	0.00316349	0.199329	0.459228	0.0139011	0.959249	70605	not_DEG
ENSMUSG00000006464.8	ENSMUSG00000006464	Bbs1	turquoise	M1	-0.497187	0.0500653	-0.885667	5.03636e-06	0.890978	3.66314e-06	-0.446505	0.0829641	-0.49889	0.0491621	0.738183	0.00109421	-0.520746	0.0386215	-0.573266	0.0202616	0.345501	0.189957	-0.63735	0.00791424	0.475261	0.0628194	-0.410228	0.114519	-0.401455	0.123258	0.116501	0.667436	0.244957	0.360514	52028	not_DEG
ENSMUSG00000006471.17	ENSMUSG00000006471	Ndor1	grey	NA	-0.31926	0.228084	0.104109	0.701201	-0.18978	0.481445	0.253227	0.343999	-0.269533	0.312725	-0.168562	0.532597	-0.238058	0.374621	0.326577	0.217002	0.40797	0.116726	0.18439	0.494209	0.227938	0.395851	-0.158546	0.557559	0.513508	0.0419028	-0.592797	0.0155187	-0.199944	0.457817	78797	not_DEG
ENSMUSG00000006476.19	ENSMUSG00000006476	Nsmf	turquoise	M1	-0.409472	0.115254	-0.664179	0.00501428	0.647657	0.00667462	-0.404493	0.120181	-0.423991	0.101697	0.634104	0.00834035	-0.556439	0.0251851	-0.147582	0.585449	0.661518	0.00525663	-0.534958	0.0327462	0.39545	0.129499	-0.218436	0.416359	-0.333974	0.206153	0.0420093	0.877237	-0.066028	0.808043	56876	not_DEG
ENSMUSG00000006494.11	ENSMUSG00000006494	Pdk1	blue	M2	0.15511	0.566238	0.507099	0.0449791	-0.466676	0.0684109	0.0808155	0.766065	0.293362	0.270137	-0.469355	0.0666288	0.0982669	0.717307	0.463031	0.0708914	-0.0558434	0.837249	0.520362	0.0387904	-0.358974	0.172111	0.377051	0.149969	0.274841	0.302917	-0.00963927	0.971737	-0.431446	0.0951916	228026	not_DEG
ENSMUSG00000006498.16	ENSMUSG00000006498	Ptbp1	turquoise	M1	-0.581701	0.0180925	-0.92074	4.26486e-07	0.936506	9.42213e-08	-0.303218	0.253611	-0.525904	0.0364042	0.59494	0.0150562	-0.391342	0.133892	-0.875029	9.11696e-06	0.0966781	0.721706	-0.521901	0.0381162	0.580704	0.0183392	-0.619744	0.010448	-0.459649	0.0732513	-0.01515	0.955591	0.509809	0.0436584	19205	DEG
ENSMUSG00000006517.4	ENSMUSG00000006517	Mvd	turquoise	M1	-0.372386	0.155488	-0.489601	0.0542372	0.424902	0.100885	0.107041	0.69316	-0.268309	0.315013	0.337727	0.200785	-0.0671598	0.804811	-0.681952	0.00361546	-0.194894	0.469484	-0.158852	0.556789	0.481347	0.0590633	-0.611625	0.011813	0.0764839	0.778303	-0.30592	0.249193	0.64293	0.00722234	192156	not_DEG
ENSMUSG00000006519.10	ENSMUSG00000006519	Cyba	blue	M2	0.715494	0.00183127	0.89729	2.45502e-06	-0.884169	5.49405e-06	0.608639	0.0123489	0.3956	0.12934	-0.657306	0.00565927	0.676427	0.00401149	0.524581	0.0369636	-0.458351	0.0741716	0.289739	0.276371	-0.379401	0.14724	0.299203	0.260265	0.472723	0.0644361	-0.111348	0.681407	0.0262264	0.923194	13057	DEG
ENSMUSG00000006526.11	ENSMUSG00000006526	Tmem110	blue	M2	-0.168894	0.53178	0.440379	0.0877932	-0.505619	0.0457127	0.447236	0.082401	-0.0296446	0.913216	-0.363948	0.165814	0.236525	0.377795	0.401171	0.123548	-0.00111369	0.996734	0.0819707	0.762809	-0.0143623	0.957898	-0.0149975	0.956038	0.756143	0.00070116	-0.49213	0.052819	-0.0192129	0.943697	69179	not_DEG
ENSMUSG00000006527.14	ENSMUSG00000006527	Sfmbt1	blue	M2	0.541889	0.0301398	0.706297	0.00222655	-0.585397	0.017201	0.0109183	0.967988	0.25567	0.339204	-0.678826	0.00383546	0.697929	0.00264378	0.284935	0.284772	-0.580433	0.0184066	0.446574	0.0829107	-0.708408	0.00213024	0.647507	0.00669149	0.141686	0.60068	0.480708	0.0594497	-0.0416742	0.878209	54650	not_DEG
ENSMUSG00000006542.13	ENSMUSG00000006542	Prkag3	blue	M2	0.481756	0.0588169	0.926745	2.49711e-07	-0.909819	1.02193e-06	0.271235	0.309559	0.548671	0.0277454	-0.748932	0.000841966	0.71271	0.00194438	0.498939	0.0491363	-0.544265	0.0292838	0.740395	0.00103782	-0.671146	0.00442197	0.586028	0.0170522	0.508615	0.0442365	0.114319	0.673341	-0.124898	0.644886	241113	not_DEG
ENSMUSG00000006575.14	ENSMUSG00000006575	Rundc3a	brown	M3	-0.118111	0.66309	-0.277401	0.298252	0.220456	0.411953	0.494403	0.0515677	-0.243064	0.364354	0.347163	0.187693	-0.362101	0.168135	-0.105513	0.697348	0.419124	0.106109	-0.613144	0.0115476	0.738325	0.00109051	-0.56236	0.0233582	-0.000292649	0.999142	-0.567556	0.0218404	0.0644085	0.812672	51799	not_DEG
ENSMUSG00000006576.16	ENSMUSG00000006576	Slc4a3	grey	NA	-0.203926	0.44872	-0.393056	0.132047	0.438477	0.0893331	-0.325527	0.218569	-0.41858	0.10661	0.328494	0.214155	-0.121447	0.654121	-0.228715	0.394199	0.264986	0.321273	-0.200669	0.456153	0.193572	0.472562	-0.0633605	0.815671	-0.185274	0.492104	0.173682	0.520034	0.198232	0.461755	20536	not_DEG
ENSMUSG00000006585.2	ENSMUSG00000006585	Cdt1	turquoise	M1	-0.328107	0.214728	-0.750665	0.00080618	0.807284	0.000156363	-0.350211	0.183586	-0.276269	0.300309	0.52597	0.0363762	-0.149885	0.579543	-0.885786	5.00135e-06	-0.181685	0.500674	-0.352287	0.180824	0.338788	0.199285	-0.437142	0.0904249	-0.589842	0.0161742	0.219078	0.414957	0.587046	0.0168144	67177	not_DEG
ENSMUSG00000006586.15	ENSMUSG00000006586	Runx1t1	blue	M2	0.635752	0.00812182	0.892183	3.40015e-06	-0.844699	3.83509e-05	0.148536	0.582998	0.344167	0.191787	-0.704254	0.00232313	0.60521	0.0129876	0.670488	0.00447539	-0.367211	0.161768	0.527672	0.0356668	-0.721025	0.00162245	0.723681	0.0015293	0.530663	0.0344447	0.306916	0.247577	-0.28653	0.281966	12395	not_DEG
ENSMUSG00000006587.5	ENSMUSG00000006587	Snai3	red	M5	-0.0829916	0.759936	-0.416569	0.108478	0.328723	0.213817	-0.139204	0.607136	0.294627	0.267979	0.702974	0.00238535	-0.528535	0.0353109	0.00276649	0.991887	0.473394	0.0640059	-0.236077	0.378727	0.298376	0.26165	-0.288235	0.278985	-0.583408	0.0176765	-0.158215	0.558392	-0.149689	0.580046	30927	not_DEG
ENSMUSG00000006589.7	ENSMUSG00000006589	Aprt	yellow	M4	0.246243	0.357916	0.186648	0.488842	-0.180505	0.503508	0.530307	0.0345884	0.232908	0.385345	-0.00189922	0.99443	0.497183	0.0500675	-0.310364	0.242031	-0.548581	0.0277763	-0.264897	0.321442	0.161923	0.549087	-0.262023	0.326916	0.121571	0.653786	-0.158917	0.556626	0.603051	0.0134028	11821	not_DEG
ENSMUSG00000006599.13	ENSMUSG00000006599	Gtf2h1	turquoise	M1	-0.256384	0.337811	-0.827454	7.63568e-05	0.783822	0.000326797	-0.140429	0.603946	-0.239533	0.37158	0.78393	0.000325761	-0.615727	0.0111069	-0.531197	0.03423	0.420341	0.104993	-0.703303	0.00236924	0.65793	0.00559803	-0.562458	0.0233289	-0.635012	0.00821941	-0.078379	0.772943	0.138985	0.607709	14884	not_DEG
ENSMUSG00000006611.14	ENSMUSG00000006611	Hfe	blue	M2	0.642103	0.00732176	0.952253	1.33665e-08	-0.966153	1.24763e-09	0.49012	0.0539441	0.424951	0.100842	-0.70289	0.00238946	0.522427	0.0378878	0.737864	0.00110255	-0.269461	0.312859	0.560182	0.0240177	-0.4814	0.0590314	0.458497	0.0740676	0.56733	0.0219049	-0.122436	0.651467	-0.280942	0.291869	15216	DEG
ENSMUSG00000006641.12	ENSMUSG00000006641	Slc5a6	grey	NA	-0.584716	0.0173625	-0.227308	0.397195	0.239062	0.372548	-0.446611	0.0828823	-0.0275317	0.919382	0.0835489	0.758368	0.191421	0.477591	-0.454701	0.0768055	-0.317269	0.23116	0.176285	0.5137	-0.234987	0.380997	0.102182	0.706499	-0.0797809	0.768983	0.283054	0.288102	0.328306	0.214433	330064	not_DEG
ENSMUSG00000006651.8	ENSMUSG00000006651	Aplp1	turquoise	M1	-0.615562	0.0111346	-0.848078	3.31889e-05	0.874893	9.18279e-06	-0.459025	0.0736929	-0.615244	0.0111883	0.550064	0.0272724	-0.536879	0.032007	-0.550519	0.0271191	0.415849	0.109153	-0.44466	0.084398	0.487457	0.0554616	-0.374236	0.153283	-0.321365	0.224859	0.0573877	0.832807	0.145906	0.589761	11803	not_DEG
ENSMUSG00000006673.14	ENSMUSG00000006673	Qrich1	brown	M3	-0.211032	0.432717	-0.803236	0.000178785	0.766966	0.000526545	0.12546	0.643386	-0.447697	0.0820466	0.620722	0.0102923	-0.462755	0.0710821	-0.742144	0.000994929	0.150283	0.578525	-0.592683	0.0155436	0.81866	0.000105485	-0.841233	4.43246e-05	-0.388916	0.136534	-0.328938	0.2135	0.497234	0.0500399	69232	not_DEG
ENSMUSG00000006675.10	ENSMUSG00000006675	P4htm	blue	M2	0.571726	0.0206785	0.916471	6.08589e-07	-0.915385	6.6427e-07	0.348529	0.185845	0.42971	0.096679	-0.674736	0.00413949	0.646589	0.00679543	0.652006	0.00620046	-0.339794	0.197868	0.436295	0.0911226	-0.563425	0.0230406	0.537159	0.0319005	0.564758	0.0226481	0.0451618	0.868096	-0.146999	0.586946	74443	not_DEG
ENSMUSG00000006676.16	ENSMUSG00000006676	Usp19	grey	NA	0.244526	0.361385	0.336905	0.201953	-0.359894	0.170934	0.10654	0.694531	0.306771	0.247812	-0.0431657	0.873882	-0.153007	0.571576	0.621624	0.0101504	0.417649	0.107472	0.0348199	0.898134	-0.150938	0.576851	0.374972	0.152412	-0.107366	0.692271	0.0226305	0.933701	-0.652421	0.00615662	71472	not_DEG
ENSMUSG00000006678.6	ENSMUSG00000006678	Pola1	turquoise	M1	-0.172056	0.524009	-0.492946	0.0523669	0.590896	0.015938	-0.398608	0.126191	-0.233477	0.384152	0.23884	0.373007	0.0952987	0.725533	-0.74352	0.000962206	-0.383642	0.1424	-0.21242	0.429625	0.0167426	0.950928	-0.16597	0.539008	-0.538243	0.0314902	0.4256	0.100267	0.538662	0.0313327	18968	not_DEG
ENSMUSG00000006699.17	ENSMUSG00000006699	Cdc42	yellow	M4	0.461132	0.0722095	0.375162	0.152187	-0.365587	0.163773	0.614762	0.0112699	0.057361	0.832884	-0.454499	0.0769525	0.664808	0.00495833	-0.263478	0.324139	-0.705833	0.00224821	0.152434	0.573036	0.0670227	0.805202	-0.314584	0.23535	0.263724	0.32367	-0.305146	0.250453	0.736983	0.00112584	12540	not_DEG
ENSMUSG00000006705.12	ENSMUSG00000006705	Pknox1	turquoise	M1	-0.685089	0.00340497	-0.78054	0.000359742	0.823466	8.85967e-05	-0.641429	0.00740364	-0.486415	0.0560643	0.401564	0.123146	-0.237289	0.376211	-0.746459	0.000895283	0.00416483	0.987787	-0.23592	0.379052	0.16988	0.52935	-0.215793	0.422162	-0.342251	0.194437	0.3199	0.227099	0.350558	0.183123	18771	not_DEG
ENSMUSG00000006715.11	ENSMUSG00000006715	Gmnn	turquoise	M1	-0.292164	0.272189	-0.757934	0.000669376	0.798829	0.000206163	-0.395741	0.129192	-0.191105	0.478331	0.644422	0.00704574	-0.274451	0.303631	-0.729229	0.00134873	-0.0407949	0.880761	-0.429103	0.097203	0.31104	0.240952	-0.388978	0.136466	-0.637707	0.00786846	0.237803	0.375148	0.423829	0.101841	57441	not_DEG
ENSMUSG00000006717.6	ENSMUSG00000006717	Acot13	greenyellow	M11	0.222361	0.407821	0.314855	0.234924	-0.348303	0.18615	-0.189244	0.482708	0.867017	1.37757e-05	0.102574	0.70542	-0.10246	0.705735	0.564743	0.0226523	0.181172	0.501906	0.262408	0.32618	-0.419902	0.105395	0.428698	0.0975543	-0.244294	0.361855	0.196487	0.465788	-0.584914	0.0173156	66834	not_DEG
ENSMUSG00000006720.16	ENSMUSG00000006720	Zfp184	turquoise	M1	-0.594855	0.0150743	-0.927824	2.25733e-07	0.958172	5.37692e-09	-0.573157	0.0202911	-0.452643	0.0783193	0.625783	0.00951585	-0.560275	0.0239893	-0.658998	0.00549461	0.313652	0.236815	-0.447257	0.0823843	0.407287	0.117398	-0.375834	0.151395	-0.582149	0.0179825	0.186675	0.488779	0.155826	0.564426	193452	DEG_with_two_fold_change
ENSMUSG00000006724.12	ENSMUSG00000006724	Cyp27b1	turquoise	M1	-0.607215	0.012611	-0.824989	8.37448e-05	0.880114	6.91282e-06	-0.536588	0.0321184	-0.418804	0.106404	0.514556	0.0414151	-0.468846	0.0669647	-0.635266	0.00818571	0.262484	0.326034	-0.306816	0.247738	0.371721	0.156286	-0.337816	0.20066	-0.51243	0.0424089	0.153206	0.571072	0.186165	0.489988	13115	DEG_with_two_fold_change
ENSMUSG00000006728.12	ENSMUSG00000006728	Cdk4	turquoise	M1	-0.618479	0.010652	-0.958777	4.86326e-09	0.981444	1.93408e-11	-0.47076	0.0657072	-0.494334	0.0516053	0.689487	0.00312665	-0.485044	0.0568643	-0.78284	0.000336378	0.233166	0.384805	-0.506978	0.0450388	0.507499	0.0447822	-0.495268	0.0510971	-0.544959	0.0290372	0.0993239	0.714384	0.361678	0.168669	12567	DEG
ENSMUSG00000006731.9	ENSMUSG00000006731	B4galnt1	brown	M3	-0.0666055	0.806393	-0.319338	0.227963	0.204254	0.447975	0.585892	0.0170841	-0.180285	0.504037	0.468442	0.067232	-0.520867	0.0385681	-0.0353267	0.896658	0.529651	0.0348545	-0.544968	0.029034	0.863892	1.60679e-05	-0.734954	0.00118102	0.0592173	0.82755	-0.794714	0.000234783	0.0650519	0.810832	14421	not_DEG
ENSMUSG00000006732.14	ENSMUSG00000006732	Mettl1	turquoise	M1	-0.500456	0.0483427	-0.693807	0.00287138	0.723539	0.00153416	-0.341304	0.195755	-0.310865	0.241232	0.378976	0.147731	-0.00784568	0.976994	-0.927956	2.22927e-07	-0.269486	0.312813	-0.190626	0.479456	0.303908	0.252478	-0.475145	0.0628926	-0.376649	0.15044	0.101625	0.708035	0.747301	0.000876825	17299	not_DEG
ENSMUSG00000006736.8	ENSMUSG00000006736	Tspan31	turquoise	M1	-0.232685	0.385814	-0.643673	0.00713397	0.691035	0.00303316	-0.229995	0.391485	-0.459863	0.0730999	0.443514	0.0852971	-0.142037	0.599768	-0.629453	0.00898217	-0.00775705	0.977254	-0.591057	0.0159021	0.355495	0.176608	-0.433966	0.0930613	-0.487072	0.0556841	0.110153	0.684661	0.528095	0.0354918	67125	not_DEG
ENSMUSG00000006740.13	ENSMUSG00000006740	Kif5b	brown	M3	-0.015298	0.955158	-0.320592	0.226039	0.261339	0.328227	0.543658	0.0295008	-0.346577	0.18849	0.0688789	0.799908	-0.169694	0.529809	-0.553281	0.0262031	-0.0895463	0.741556	-0.107283	0.692499	0.711027	0.00201544	-0.793215	0.000245989	-0.0663553	0.807108	-0.639931	0.00758804	0.479223	0.0603547	16573	not_DEG
ENSMUSG00000006763.13	ENSMUSG00000006763	Saal1	turquoise	M1	-0.441613	0.0868047	-0.633187	0.0084639	0.70831	0.00213463	-0.565065	0.0225583	-0.362201	0.168008	0.362738	0.167332	0.017772	0.947914	-0.775262	0.000418442	-0.261899	0.327154	-0.23341	0.384293	0.0306318	0.910337	-0.138823	0.608131	-0.418991	0.106231	0.460149	0.0728989	0.521264	0.0383945	78935	not_DEG
ENSMUSG00000006777.7	ENSMUSG00000006777	Krt23	brown	M3	-0.419255	0.105988	-0.497111	0.0501057	0.385045	0.140823	0.209271	0.436655	-0.427969	0.0981877	0.334423	0.205507	-0.706397	0.00222194	-0.119893	0.658293	0.615278	0.0111826	-0.169925	0.529241	0.733626	0.0012183	-0.664485	0.00498703	0.0169712	0.950259	-0.727736	0.0013955	-0.0816101	0.763825	94179	DEG
ENSMUSG00000006782.16	ENSMUSG00000006782	Cnp	blue	M2	0.528862	0.0351766	0.931488	1.58312e-07	-0.901486	1.85455e-06	0.154641	0.567426	0.423747	0.101915	-0.67396	0.00419928	0.643897	0.00710747	0.710265	0.00204832	-0.358799	0.172336	0.589776	0.0161893	-0.744571	0.000937824	0.719963	0.00166095	0.542488	0.0299222	0.221939	0.408734	-0.257613	0.335418	12799	DEG
ENSMUSG00000006800.13	ENSMUSG00000006800	Sulf2	turquoise	M1	-0.546758	0.0284056	-0.886174	4.88883e-06	0.879522	7.14344e-06	-0.358598	0.172593	-0.688282	0.00320102	0.617756	0.0107701	-0.559672	0.0241743	-0.544749	0.0291118	0.453431	0.0777372	-0.540119	0.0307898	0.581382	0.0181712	-0.509826	0.0436501	-0.338272	0.200013	-0.0579807	0.831102	0.248311	0.353763	72043	DEG
ENSMUSG00000006818.4	ENSMUSG00000006818	Sod2	blue	M2	0.552672	0.0264031	0.695306	0.00278687	-0.665542	0.00489367	0.119546	0.659227	0.855079	2.43254e-05	-0.436504	0.0909501	0.57357	0.0201802	0.309469	0.243463	-0.570592	0.0209898	0.521075	0.038477	-0.633245	0.00845607	0.479336	0.0602858	-0.00301331	0.991163	0.285283	0.284159	-0.0962034	0.723023	20656	not_DEG
ENSMUSG00000006850.7	ENSMUSG00000006850	Tmco6	grey	NA	-0.0855827	0.752655	0.0906129	0.738577	-0.0525606	0.846708	-0.682701	0.00356426	0.249559	0.351271	0.0858493	0.751907	-0.0957243	0.724352	0.400609	0.124124	0.196849	0.46495	0.262728	0.325568	-0.63418	0.00833009	0.737927	0.00110089	-0.194825	0.469643	0.66632	0.0048259	-0.585168	0.0172551	71983	not_DEG
ENSMUSG00000006906.10	ENSMUSG00000006906	Stambp	turquoise	M1	-0.502717	0.0471778	-0.763091	0.000584379	0.688965	0.00315869	-0.215968	0.421775	-0.606301	0.0127815	0.633721	0.00839181	-0.819633	0.000101864	-0.178413	0.508549	0.78537	0.00031215	-0.498544	0.0493445	0.633413	0.00843332	-0.444994	0.084137	-0.215753	0.42225	-0.274325	0.303862	-0.172339	0.523318	70527	not_DEG
ENSMUSG00000006920.14	ENSMUSG00000006920	Ezh1	green	M6	0.0506038	0.852356	0.426353	0.0996025	-0.465218	0.0693956	-0.149901	0.579501	0.220696	0.411432	-0.153469	0.570403	-0.206543	0.442792	0.898549	2.25965e-06	0.516643	0.040457	0.265872	0.319598	-0.40927	0.115452	0.603795	0.0132585	0.278564	0.296146	0.068767	0.800226	-0.855337	2.40404e-05	14055	not_DEG
ENSMUSG00000006930.15	ENSMUSG00000006930	Hap1	turquoise	M1	-0.541265	0.0303678	-0.657742	0.00561644	0.756516	0.000694448	-0.882191	6.15177e-06	-0.328981	0.213437	0.453284	0.0778455	-0.229949	0.391582	-0.471005	0.0655475	0.124799	0.645149	-0.235878	0.37914	-0.115674	0.66967	0.169897	0.52931	-0.5367	0.0320755	0.67425	0.00417686	0.0555411	0.838119	15114	not_DEG
ENSMUSG00000006931.15	ENSMUSG00000006931	P3h4	blue	M2	0.408655	0.116053	0.904454	1.50927e-06	-0.854687	2.47628e-05	0.302593	0.25464	0.257583	0.335478	-0.870173	1.17463e-05	0.824649	8.48065e-05	0.394441	0.130569	-0.624704	0.00967732	0.645274	0.00694651	-0.620891	0.0102657	0.518229	0.0397396	0.676361	0.00401641	0.0887458	0.743794	0.0749273	0.782714	66180	not_DEG
ENSMUSG00000006932.16	ENSMUSG00000006932	Ctnnb1	turquoise	M1	-0.625401	0.00957276	-0.937012	8.92089e-08	0.931498	1.5815e-07	-0.350611	0.183052	-0.590747	0.0159713	0.688786	0.00316975	-0.71732	0.00176006	-0.54573	0.0287653	0.556068	0.025303	-0.553344	0.0261826	0.65945	0.00545127	-0.533366	0.033368	-0.426284	0.0996632	-0.109518	0.686394	0.097451	0.719565	12387	DEG
ENSMUSG00000006941.4	ENSMUSG00000006941	Eif1b	blue	M2	0.268998	0.313723	0.675142	0.00410842	-0.58499	0.0172974	-0.162231	0.548316	0.402095	0.122605	-0.577592	0.0191254	0.866919	1.38434e-05	0.180291	0.504023	-0.728175	0.0013816	0.52207	0.0380431	-0.833909	5.95422e-05	0.698924	0.00259112	0.358327	0.172941	0.559494	0.0242292	0.171068	0.526432	68969	not_DEG
ENSMUSG00000006958.13	ENSMUSG00000006958	Chrd	blue	M2	0.518769	0.0394981	0.917044	5.80874e-07	-0.927171	2.40002e-07	0.509158	0.0439731	0.406372	0.118305	-0.651352	0.00626998	0.522782	0.0377344	0.714847	0.00185709	-0.204102	0.44832	0.431601	0.09506	-0.404149	0.120526	0.427365	0.0987145	0.589497	0.0162522	-0.160298	0.553157	-0.248153	0.35408	12667	not_DEG
ENSMUSG00000006998.15	ENSMUSG00000006998	Psmd2	red	M5	-0.477136	0.0616438	-0.749935	0.000821105	0.658561	0.00553673	0.140836	0.602888	-0.178144	0.509198	0.686049	0.0033426	-0.548889	0.0276711	-0.613984	0.0114028	0.273458	0.305454	-0.459825	0.0731272	0.808233	0.000151462	-0.857937	2.13281e-05	-0.368665	0.159987	-0.542919	0.0297664	0.373175	0.154544	21762	not_DEG
ENSMUSG00000007029.16	ENSMUSG00000007029	Vars	turquoise	M1	-0.532654	0.0336492	-0.901043	1.91134e-06	0.924956	2.94239e-07	-0.456819	0.0752687	-0.353838	0.178778	0.704812	0.00229642	-0.371484	0.15657	-0.81633	0.000114586	0.0863725	0.75044	-0.490613	0.0536665	0.41749	0.10762	-0.452138	0.0786941	-0.623871	0.0098036	0.180382	0.503805	0.431989	0.0947298	22321	DEG
ENSMUSG00000007030.8	ENSMUSG00000007030	Vwa7	grey	NA	0.146973	0.587014	0.0626716	0.817644	-0.0721537	0.790587	-0.233253	0.384623	0.74056	0.0010337	0.25178	0.346858	0.154796	0.567035	-0.0138785	0.959315	-0.203374	0.449975	0.0682127	0.801807	-0.320833	0.225671	0.210806	0.433221	-0.481529	0.058954	0.346056	0.1892	0.0214519	0.937148	27762	not_DEG
ENSMUSG00000007033.4	ENSMUSG00000007033	Hspa1l	blue	M2	0.496492	0.050437	0.771484	0.000465143	-0.769967	0.000485069	0.192082	0.476042	0.629557	0.00896745	-0.583028	0.0177683	0.363324	0.166596	0.591183	0.0158741	-0.309329	0.243687	0.594865	0.0150722	-0.61329	0.0115223	0.546214	0.0285954	0.211122	0.432516	0.12894	0.634134	-0.453032	0.0780318	15482	not_DEG
ENSMUSG00000007035.15	ENSMUSG00000007035	Msh5	turquoise	M1	-0.306902	0.2476	-0.549232	0.0275544	0.655882	0.00580074	-0.757384	0.000679011	-0.079835	0.768831	0.441106	0.0872101	-0.220309	0.412274	-0.382493	0.1437	0.0830212	0.759852	-0.30724	0.247052	-0.123765	0.647911	0.18891	0.483494	-0.61589	0.0110795	0.695601	0.00277049	-0.0525228	0.846817	17687	not_DEG
ENSMUSG00000007036.15	ENSMUSG00000007036	Abhd16a	blue	M2	0.179448	0.506053	0.821812	9.41342e-05	-0.794871	0.000233634	-0.0427203	0.875174	0.498536	0.0493487	-0.615933	0.0110723	0.63232	0.00858212	0.577499	0.0191493	-0.393235	0.131855	0.651114	0.00629542	-0.817503	0.000109924	0.778861	0.000377625	0.532001	0.0339087	0.316393	0.232521	-0.275183	0.302292	193742	not_DEG
ENSMUSG00000007038.5	ENSMUSG00000007038	Neu1	blue	M2	0.407582	0.117107	0.397551	0.127291	-0.413078	0.111776	0.342342	0.19431	0.358597	0.172595	-0.0135079	0.960401	0.135548	0.6167	0.518938	0.0394224	0.156391	0.562995	-0.213347	0.427567	-0.0623395	0.818595	0.122022	0.652577	-0.0603541	0.824287	-0.130666	0.629562	-0.207827	0.439898	18010	not_DEG
ENSMUSG00000007039.12	ENSMUSG00000007039	Ddah2	blue	M2	0.245625	0.359162	0.636545	0.00801828	-0.604881	0.0130501	0.236158	0.378559	0.257436	0.335764	-0.41938	0.105873	0.633175	0.00846556	0.405669	0.119004	-0.336132	0.203055	0.0593628	0.827132	-0.409819	0.114916	0.369573	0.15888	0.52429	0.0370876	0.0880042	0.745869	0.0905231	0.738828	51793	not_DEG
ENSMUSG00000007041.9	ENSMUSG00000007041	Clic1	blue	M2	0.579255	0.018702	0.758329	0.000662532	-0.785142	0.000314267	0.756859	0.000688316	0.246652	0.357094	-0.547402	0.028182	0.596863	0.0146505	0.378312	0.1485	-0.422875	0.102696	0.14251	0.598542	-0.115241	0.670842	0.0338518	0.900953	0.655582	0.00583099	-0.359043	0.172023	0.20692	0.441941	114584	DEG
ENSMUSG00000007050.17	ENSMUSG00000007050	Lsm2	turquoise	M1	-0.511615	0.0427943	-0.868384	1.28632e-05	0.907631	1.20147e-06	-0.460383	0.0727343	-0.375245	0.152089	0.608362	0.0123995	-0.302024	0.255579	-0.851597	2.8446e-05	-0.00978849	0.9713	-0.481005	0.0592701	0.382676	0.143493	-0.440097	0.0880202	-0.524472	0.0370096	0.210569	0.43375	0.480302	0.0596966	27756	not_DEG
ENSMUSG00000007080.14	ENSMUSG00000007080	Pole	turquoise	M1	-0.494078	0.0517453	-0.865557	1.48099e-05	0.908668	1.11332e-06	-0.472926	0.0643059	-0.298254	0.261854	0.636082	0.00807858	-0.389444	0.135956	-0.782013	0.000344636	0.0900635	0.740111	-0.406732	0.117948	0.384399	0.141547	-0.428351	0.0978551	-0.697597	0.00266157	0.18839	0.484722	0.362003	0.168258	18973	DEG
ENSMUSG00000007097.14	ENSMUSG00000007097	Atp1a2	blue	M2	0.451148	0.0794328	0.899631	2.10248e-06	-0.902779	1.69672e-06	0.222109	0.408367	0.673092	0.004267	-0.651041	0.00630325	0.468462	0.0672186	0.713129	0.001927	-0.274776	0.303035	0.667896	0.00469082	-0.664563	0.00498004	0.615367	0.0111675	0.34585	0.189481	0.0712831	0.793062	-0.431543	0.095109	98660	DEG
ENSMUSG00000007122.11	ENSMUSG00000007122	Casq1	blue	M2	0.553624	0.0260909	0.95626	7.31396e-09	-0.938474	7.59839e-08	0.228859	0.393893	0.630917	0.00877617	-0.70731	0.00217991	0.611899	0.0117648	0.673722	0.00421775	-0.405667	0.119007	0.661145	0.0052913	-0.720077	0.00165677	0.669788	0.00453278	0.436583	0.0908849	0.16296	0.546497	-0.323129	0.22218	12372	DEG
ENSMUSG00000007207.10	ENSMUSG00000007207	Stx1a	turquoise	M1	-0.469781	0.0663479	-0.523749	0.0373183	0.614493	0.0113157	-0.614638	0.011291	-0.402778	0.121911	0.345846	0.189486	-0.00851842	0.975022	-0.524395	0.0370427	-0.00907782	0.973383	-0.215568	0.422656	0.00433078	0.9873	0.0770179	0.776792	-0.240479	0.369636	0.504661	0.0461923	0.294995	0.267355	20907	not_DEG
ENSMUSG00000007216.6	ENSMUSG00000007216	Zfp775	blue	M2	0.438401	0.0893951	0.779148	0.000374514	-0.748844	0.000843822	-0.0443313	0.870503	0.786642	0.000300522	-0.544506	0.029198	0.536346	0.0322107	0.531383	0.0341553	-0.414924	0.110023	0.675745	0.0040627	-0.795128	0.000231761	0.688667	0.00317711	0.128184	0.636139	0.342339	0.194314	-0.313642	0.236831	243372	not_DEG
ENSMUSG00000007279.14	ENSMUSG00000007279	Scube2	turquoise	M1	-0.60464	0.0130962	-0.670529	0.00447202	0.715178	0.00184386	-0.405465	0.119208	-0.688202	0.00320597	0.365932	0.163346	-0.461165	0.0721865	-0.398226	0.126588	0.431046	0.095533	-0.373808	0.153791	0.382868	0.143275	-0.216319	0.421003	-0.201001	0.455393	0.0602355	0.824627	0.0398614	0.883472	56788	not_DEG
ENSMUSG00000007338.9	ENSMUSG00000007338	Mrpl49	turquoise	M1	-0.669455	0.00456028	-0.79948	0.000201916	0.848512	3.25701e-05	-0.642046	0.00732869	-0.286413	0.282171	0.589932	0.0161539	-0.322956	0.222441	-0.698349	0.00262147	0.118973	0.660768	-0.32699	0.216386	0.224709	0.402759	-0.220175	0.412566	-0.509409	0.0438515	0.305899	0.249227	0.307902	0.245982	18120	not_DEG
ENSMUSG00000007379.15	ENSMUSG00000007379	Dennd2c	brown	M3	-0.310355	0.242044	-0.676515	0.00400491	0.574474	0.0199392	0.215412	0.423001	-0.512585	0.0423356	0.437009	0.0905341	-0.64751	0.00669115	-0.431449	0.0951895	0.44911	0.0809689	-0.454147	0.0772107	0.8354	5.61352e-05	-0.797456	0.000215373	-0.197624	0.463157	-0.586463	0.0169503	0.169663	0.529885	329727	not_DEG
ENSMUSG00000007411.15	ENSMUSG00000007411	Mark3	turquoise	M1	-0.456688	0.0753634	-0.878127	7.7133e-06	0.822795	9.08115e-05	-0.0362028	0.894109	-0.426425	0.0995389	0.757062	0.000684703	-0.732721	0.00124427	-0.523409	0.0374645	0.575422	0.0196891	-0.635089	0.00820911	0.851848	2.81299e-05	-0.739277	0.00106602	-0.492864	0.0524126	-0.372494	0.155358	0.158176	0.558491	17169	not_DEG
ENSMUSG00000007415.15	ENSMUSG00000007415	Gatad1	grey	NA	0.0370187	0.891735	0.0786856	0.772076	-0.0819357	0.762908	-0.222385	0.40777	0.703812	0.00234447	0.106532	0.694555	0.154679	0.567329	-0.00964782	0.971712	-0.261738	0.327462	0.158704	0.557162	-0.331243	0.210116	0.126637	0.640252	-0.372414	0.155455	0.220347	0.41219	0.00917363	0.973102	67210	not_DEG
ENSMUSG00000007458.14	ENSMUSG00000007458	M6pr	yellow	M4	0.337508	0.201097	0.071545	0.792317	-0.0781932	0.773468	0.611658	0.0118072	-0.217248	0.418961	-0.109838	0.68552	0.376642	0.150447	-0.324817	0.219635	-0.425022	0.100779	-0.357587	0.173895	0.34797	0.186601	-0.49661	0.0503738	0.197982	0.462333	-0.351073	0.182435	0.721877	0.00159207	17113	not_DEG
ENSMUSG00000007476.18	ENSMUSG00000007476	Lrrc8a	grey	NA	-0.400892	0.123833	-0.377411	0.149549	0.338506	0.199682	-0.162028	0.548825	-0.0886415	0.744086	0.555621	0.0254456	-0.361019	0.169504	-0.0329081	0.903702	0.499966	0.0485979	-0.529576	0.0348853	0.296482	0.264837	-0.0870499	0.748541	-0.185269	0.492117	-0.025658	0.924854	-0.127682	0.637472	241296	not_DEG
ENSMUSG00000007480.3	ENSMUSG00000007480	Mc5r	turquoise	M1	-0.661713	0.00523853	-0.902885	1.68425e-06	0.920715	4.27365e-07	-0.546282	0.0285719	-0.634969	0.00822504	0.592157	0.0156587	-0.625331	0.0095832	-0.529445	0.0349386	0.452465	0.0784511	-0.475436	0.0627089	0.440786	0.0874666	-0.343382	0.19287	-0.353418	0.17933	0.112066	0.679454	0.065814	0.808654	17203	DEG_with_two_fold_change
ENSMUSG00000007564.14	ENSMUSG00000007564	Ppp2r1a	turquoise	M1	-0.653238	0.0060711	-0.493574	0.0520214	0.423281	0.102332	0.070136	0.796327	-0.30594	0.24916	0.4083	0.116401	-0.158229	0.558358	-0.538987	0.031211	-0.00995224	0.97082	-0.301181	0.256974	0.500027	0.0485663	-0.579054	0.0187528	0.238805	0.373079	-0.408124	0.116574	0.527804	0.0356119	51792	not_DEG
ENSMUSG00000007570.15	ENSMUSG00000007570	Fance	turquoise	M1	-0.41612	0.108899	-0.813766	0.000125351	0.826752	7.8403e-05	-0.387138	0.138492	-0.132908	0.623642	0.691916	0.00298096	-0.283254	0.287747	-0.807412	0.000155696	0.0321374	0.905948	-0.4278	0.0983354	0.401721	0.122986	-0.443417	0.0853737	-0.70041	0.00251399	0.172684	0.522473	0.467722	0.0677112	NA	not_DEG
ENSMUSG00000007589.8	ENSMUSG00000007589	Tinf2	turquoise	M1	0.0701775	0.796208	-0.423494	0.102141	0.503183	0.0469402	-0.0345464	0.89893	-0.271738	0.308629	0.181554	0.50099	0.137308	0.612089	-0.777846	0.00038879	-0.419741	0.105542	-0.321619	0.224472	0.272419	0.30737	-0.347198	0.187645	-0.335969	0.203289	0.224649	0.402889	0.609339	0.0122216	28113	not_DEG
ENSMUSG00000007591.14	ENSMUSG00000007591	Tssk4	turquoise	M1	-0.43382	0.0931836	-0.658294	0.00556268	0.695558	0.00277286	-0.687164	0.00327124	0.0261841	0.923317	0.741125	0.00101974	-0.38875	0.136716	-0.34391	0.192141	0.320702	0.225871	-0.421819	0.103649	0.0654574	0.809673	0.0288256	0.915606	-0.727656	0.00139803	0.461685	0.0718236	-0.0473022	0.861899	71099	not_DEG
ENSMUSG00000007603.8	ENSMUSG00000007603	Dus3l	turquoise	M1	-0.330585	0.211079	-0.709273	0.00209175	0.756023	0.000703341	-0.550128	0.0272506	-0.0127103	0.962737	0.753534	0.000749684	-0.485287	0.0567221	-0.376913	0.15013	0.375473	0.151821	-0.500355	0.0483954	0.247455	0.355478	-0.119864	0.658371	-0.71754	0.00175161	0.366121	0.163112	-0.043461	0.873026	224907	not_DEG
ENSMUSG00000007610.15	ENSMUSG00000007610	Gtpbp3	blue	M2	0.526039	0.0363472	0.612227	0.0117072	-0.47927	0.0603264	-0.139566	0.606194	0.417901	0.107238	-0.497875	0.0496991	0.768139	0.000509992	0.154829	0.56695	-0.650743	0.00633533	0.431561	0.0950935	-0.754218	0.000736698	0.674758	0.0041378	-0.0405508	0.88147	0.655246	0.00586491	0.0880028	0.745873	70359	not_DEG
ENSMUSG00000007613.15	ENSMUSG00000007613	Tgfbr1	turquoise	M1	-0.416863	0.108204	-0.841162	4.44549e-05	0.815349	0.000118609	-0.340774	0.196495	-0.453879	0.0774072	0.560391	0.023954	-0.727982	0.00138772	-0.41918	0.106057	0.566235	0.0222189	-0.487923	0.055194	0.564807	0.0226337	-0.469622	0.0664525	-0.517899	0.0398883	-0.0694029	0.798415	-0.0562855	0.835977	21812	not_DEG
ENSMUSG00000007617.17	ENSMUSG00000007617	Homer1	brown	M3	0.188105	0.485394	-0.346211	0.188988	0.328617	0.213974	0.284652	0.285271	-0.0916466	0.735694	0.126506	0.6406	-0.269084	0.313563	-0.384123	0.141857	0.0289317	0.915296	-0.260627	0.329595	0.534392	0.0329663	-0.641069	0.00744763	-0.410452	0.114302	-0.34713	0.187737	0.258911	0.332904	26556	not_DEG
ENSMUSG00000007646.13	ENSMUSG00000007646	Rad51c	turquoise	M1	-0.267307	0.316892	-0.657279	0.00566189	0.739936	0.00104931	-0.621586	0.0101564	-0.378239	0.148585	0.406608	0.11807	-0.130813	0.629174	-0.678524	0.00385729	-0.125572	0.643088	-0.252456	0.34552	0.0389411	0.886146	-0.0522519	0.847598	-0.47182	0.0650186	0.563235	0.023097	0.316287	0.232686	114714	not_DEG
ENSMUSG00000007653.12	ENSMUSG00000007653	Gabrb2	blue	M2	0.114979	0.67155	0.657277	0.00566212	-0.553993	0.0259709	-0.256749	0.3371	0.13774	0.61096	-0.664872	0.0049527	0.655792	0.00580981	0.368525	0.160158	-0.466184	0.0687422	0.603032	0.0134063	-0.868716	1.26494e-05	0.823313	8.90978e-05	0.33994	0.197663	0.555079	0.0256197	-0.165068	0.541248	14401	not_DEG
ENSMUSG00000007655.16	ENSMUSG00000007655	Cav1	blue	M2	0.551515	0.0267861	0.967417	9.59223e-10	-0.926697	2.50814e-07	0.245355	0.359709	0.396118	0.128795	-0.86367	1.62423e-05	0.756678	0.000691534	0.555704	0.025419	-0.560817	0.0238241	0.704886	0.00229291	-0.735372	0.00116947	0.640675	0.007496	0.58493	0.0173117	0.180658	0.503141	-0.123015	0.649918	12389	DEG
ENSMUSG00000007656.13	ENSMUSG00000007656	Arpp19	turquoise	M1	-0.486908	0.0557784	-0.919465	4.75223e-07	0.880974	6.58857e-06	-0.25015	0.350093	-0.219122	0.414862	0.809328	0.000145961	-0.64249	0.00727507	-0.655446	0.00584466	0.365906	0.163379	-0.518975	0.0394058	0.672734	0.00429518	-0.675314	0.00409539	-0.592917	0.0154925	-0.177732	0.510195	0.283292	0.287679	59046	not_DEG
ENSMUSG00000007659.18	ENSMUSG00000007659	Bcl2l1	turquoise	M1	-0.541117	0.0304221	-0.73845	0.00108727	0.676597	0.00399879	-0.160946	0.551532	-0.437928	0.0897812	0.664266	0.00500651	-0.72615	0.00144664	-0.332922	0.207674	0.611189	0.0118901	-0.347574	0.187136	0.649535	0.00646648	-0.480818	0.0593833	-0.237908	0.374931	-0.302546	0.254717	-0.0434224	0.873138	12048	not_DEG
ENSMUSG00000007670.9	ENSMUSG00000007670	Khsrp	turquoise	M1	-0.331607	0.209585	-0.865877	1.45781e-05	0.91141	9.06108e-07	-0.431426	0.0952089	-0.440715	0.0875231	0.639032	0.00770042	-0.429552	0.0968153	-0.709852	0.00206632	0.157959	0.559037	-0.522093	0.0380329	0.433959	0.0930675	-0.406126	0.118549	-0.555444	0.0255023	0.235962	0.378965	0.310303	0.242127	16549	not_DEG
ENSMUSG00000007682.5	ENSMUSG00000007682	Dio2	brown	M3	-0.140804	0.602971	-0.112621	0.677946	0.0764875	0.778293	0.566664	0.0220955	-0.208721	0.437889	-0.134804	0.618655	0.222425	0.407684	-0.549532	0.0274522	-0.370866	0.157315	-0.185995	0.490392	0.476504	0.0620381	-0.669031	0.00459551	0.0322985	0.905478	-0.549143	0.0275847	0.661562	0.00525256	13371	not_DEG
ENSMUSG00000007721.5	ENSMUSG00000007721	Ccdc124	brown	M3	-0.289483	0.276815	-0.604035	0.0132121	0.524377	0.0370504	0.223357	0.405669	0.0497211	0.854905	0.718588	0.00171194	-0.415122	0.109837	-0.496327	0.0505255	0.205782	0.444512	-0.521983	0.0380806	0.752671	0.000766326	-0.787237	0.000295207	-0.285142	0.284408	-0.488648	0.0547794	0.393452	0.131624	234388	not_DEG
ENSMUSG00000007739.10	ENSMUSG00000007739	Cct4	turquoise	M1	-0.0429681	0.874455	-0.398834	0.125955	0.461053	0.0722646	-0.598074	0.0143994	0.157036	0.561365	0.508712	0.0441895	-0.193414	0.472929	-0.262153	0.326668	0.00881599	0.97415	-0.209959	0.435114	-0.189037	0.483195	0.199973	0.457749	-0.713399	0.00191589	0.61989	0.0104247	-0.0620859	0.819321	12464	not_DEG
ENSMUSG00000007777.9	ENSMUSG00000007777	0610009B22Rik	grey	NA	0.377621	0.149304	0.260334	0.330158	-0.237739	0.375279	-0.00919526	0.973038	0.491574	0.0531284	-0.0059241	0.982628	-0.107664	0.691456	0.359785	0.171073	0.108545	0.689049	0.427494	0.0986022	-0.174674	0.517617	0.217811	0.417727	-0.145307	0.591305	0.0393769	0.88488	-0.342654	0.193877	66050	not_DEG
ENSMUSG00000007783.9	ENSMUSG00000007783	Cpt1c	blue	M2	0.564342	0.0227699	0.740758	0.0010288	-0.667406	0.00473251	0.18159	0.500902	0.300299	0.258438	-0.569632	0.0212559	0.739932	0.00104941	0.398949	0.125837	-0.489562	0.0542595	0.277559	0.297965	-0.566221	0.0222228	0.523143	0.0375788	0.410942	0.113828	0.307929	0.245938	0.0673048	0.804397	78070	not_DEG
ENSMUSG00000007805.4	ENSMUSG00000007805	Twist2	blue	M2	0.432492	0.0943032	0.854754	2.46867e-05	-0.795474	0.000229262	0.214185	0.42571	0.419302	0.105945	-0.668416	0.00464696	0.790277	0.000269252	0.44029	0.0878647	-0.569875	0.0211881	0.405904	0.11877	-0.649049	0.00651982	0.58551	0.0171742	0.583826	0.0175756	0.235698	0.379515	0.0106204	0.968862	13345	not_DEG
ENSMUSG00000007812.16	ENSMUSG00000007812	Zfp655	turquoise	M1	-0.571721	0.0206799	-0.739308	0.00106524	0.656588	0.00573026	0.0134943	0.960441	-0.53367	0.0332487	0.554779	0.0257163	-0.742011	0.000998125	-0.303471	0.253195	0.686396	0.00332022	-0.531517	0.034102	0.791259	0.000261288	-0.687236	0.00326668	-0.239992	0.370635	-0.531806	0.0339862	0.0346729	0.898562	72611	not_DEG
ENSMUSG00000007815.13	ENSMUSG00000007815	Rhoa	yellow	M4	0.464746	0.0697166	0.266484	0.318443	-0.246655	0.357088	0.574269	0.0199936	-0.0840551	0.756945	-0.301067	0.257164	0.548184	0.0279126	-0.251279	0.347849	-0.611308	0.011869	-0.0372245	0.891137	0.135256	0.617467	-0.330917	0.210593	0.309193	0.243905	-0.253526	0.343411	0.70866	0.00211896	11848	not_DEG
ENSMUSG00000007817.14	ENSMUSG00000007817	Zmiz1	turquoise	M1	-0.454015	0.0773076	-0.912205	8.52564e-07	0.890991	3.66027e-06	-0.115982	0.668837	-0.650265	0.00638694	0.667533	0.0047217	-0.62855	0.00911127	-0.617417	0.0108257	0.446631	0.082867	-0.726345	0.00144028	0.787585	0.000292136	-0.713303	0.00191983	-0.392568	0.132571	-0.239154	0.372359	0.303586	0.253007	328365	not_DEG
ENSMUSG00000007827.10	ENSMUSG00000007827	Ankrd26	turquoise	M1	-0.430771	0.0957683	-0.749069	0.000839086	0.818477	0.000106175	-0.759951	0.000634994	-0.328578	0.214031	0.498254	0.0494982	-0.372003	0.155946	-0.563905	0.0228987	0.164953	0.541534	-0.277263	0.298501	0.0528381	0.845908	0.00710585	0.979163	-0.672662	0.0043008	0.565802	0.0223441	0.0329219	0.903662	232339	not_DEG
ENSMUSG00000007833.14	ENSMUSG00000007833	Aldh16a1	turquoise	M1	-0.468078	0.0674738	-0.89625	2.62688e-06	0.902099	1.7782e-06	-0.401662	0.123046	-0.389073	0.136362	0.802798	0.000181365	-0.620658	0.0103024	-0.529197	0.0350394	0.402897	0.121791	-0.663478	0.00507719	0.500154	0.0484998	-0.420092	0.105221	-0.558047	0.0246782	0.109672	0.685972	0.103097	0.703981	69748	not_DEG
ENSMUSG00000007836.6	ENSMUSG00000007836	Hnrnpa0	turquoise	M1	-0.444134	0.0848099	-0.883915	5.57502e-06	0.92315	3.45828e-07	-0.383307	0.142778	-0.399864	0.124891	0.637452	0.00790116	-0.35927	0.171732	-0.848227	3.29752e-05	0.048125	0.859519	-0.4643	0.0700203	0.480363	0.0596594	-0.495599	0.0509179	-0.531185	0.0342347	0.152054	0.574005	0.456063	0.0758147	77134	DEG
ENSMUSG00000007837.10	ENSMUSG00000007837	Prrg2	yellow	M4	0.325108	0.219197	0.512957	0.0421611	-0.594427	0.015166	0.765449	0.000548604	0.0914054	0.736366	-0.229531	0.392468	0.156635	0.562378	0.456477	0.0755151	0.0167802	0.950818	-0.000403739	0.998816	0.188763	0.48384	-0.121323	0.654452	0.736654	0.00113465	-0.590459	0.0160357	-0.0410411	0.880047	65116	not_DEG
ENSMUSG00000007850.16	ENSMUSG00000007850	Hnrnph1	turquoise	M1	-0.243979	0.362495	-0.765519	0.000547567	0.847937	3.33917e-05	-0.461466	0.0719765	-0.436372	0.0910589	0.439433	0.0885569	-0.244229	0.361988	-0.78286	0.000336183	-0.0261307	0.923473	-0.384658	0.141257	0.305258	0.250271	-0.304375	0.251713	-0.58237	0.0179287	0.366042	0.16321	0.395881	0.129044	59013	not_DEG
ENSMUSG00000007867.8	ENSMUSG00000007867	Ift43	turquoise	M1	-0.592162	0.0156577	-0.785491	0.000311025	0.791389	0.000260247	-0.377766	0.149135	-0.536244	0.0322499	0.654332	0.00595802	-0.405626	0.119047	-0.525628	0.0365203	0.352335	0.180759	-0.571538	0.02073	0.47886	0.0605778	-0.368078	0.160705	-0.215216	0.423433	0.0431584	0.873903	0.282536	0.289024	76411	not_DEG
ENSMUSG00000007872.3	ENSMUSG00000007872	Id3	turquoise	M1	-0.497178	0.0500698	-0.839952	4.67225e-05	0.890107	3.86371e-06	-0.689731	0.00311173	-0.416819	0.108245	0.634424	0.00829758	-0.493556	0.0520312	-0.542635	0.0298692	0.300186	0.258627	-0.411123	0.113652	0.233689	0.383708	-0.135305	0.61734	-0.511387	0.0429028	0.410563	0.114194	0.0463055	0.864784	15903	DEG
ENSMUSG00000007877.2	ENSMUSG00000007877	Tcap	blue	M2	0.458563	0.0740205	0.799679	0.000200627	-0.804392	0.000172125	0.142876	0.597591	0.740169	0.00104347	-0.478994	0.0604956	0.282121	0.289763	0.750107	0.00081756	-0.12037	0.657012	0.605885	0.0128597	-0.60928	0.0122323	0.626154	0.00946068	0.245792	0.358827	0.112326	0.678748	-0.586962	0.0168338	21393	DEG
ENSMUSG00000007880.16	ENSMUSG00000007880	Arid1a	turquoise	M1	-0.664064	0.00502459	-0.922947	3.52089e-07	0.950951	1.60805e-08	-0.656837	0.00570552	-0.512515	0.0423689	0.64922	0.00650104	-0.597572	0.0145033	-0.576003	0.0195368	0.417071	0.10801	-0.4545	0.0769519	0.344129	0.19184	-0.257905	0.334852	-0.588222	0.0165429	0.255045	0.340428	0.0569544	0.834053	93760	DEG
ENSMUSG00000007888.15	ENSMUSG00000007888	Crlf1	blue	M2	0.424754	0.101017	0.857076	2.21966e-05	-0.86743	1.34943e-05	0.3555	0.176602	0.460366	0.072746	-0.754249	0.000736118	0.753717	0.000746197	0.359196	0.171827	-0.635723	0.00812568	0.688799	0.0031689	-0.561288	0.023681	0.383248	0.142845	0.608424	0.0123882	-0.0341002	0.900229	0.114064	0.674031	12931	not_DEG
ENSMUSG00000007891.15	ENSMUSG00000007891	Ctsd	brown	M3	-0.108907	0.68806	-0.505352	0.0458459	0.382424	0.143779	0.457485	0.0747905	-0.278961	0.29543	0.599779	0.0140518	-0.687209	0.0032684	-0.0962685	0.722842	0.624237	0.00974788	-0.622288	0.0100469	0.917638	5.53268e-07	-0.807286	0.000156355	-0.0728842	0.788511	-0.75755	0.00067608	0.0213136	0.937552	13033	not_DEG
ENSMUSG00000007892.7	ENSMUSG00000007892	Rplp1	red	M5	-0.080376	0.767304	-0.493411	0.0521107	0.441792	0.0866621	-0.0258946	0.924163	0.274138	0.304206	0.874529	9.36206e-06	-0.392269	0.132892	-0.250311	0.349772	0.240308	0.369986	-0.613961	0.0114067	0.413827	0.111062	-0.374052	0.153502	-0.472251	0.06474	-0.0649609	0.811092	0.126899	0.639555	56040	not_DEG
ENSMUSG00000007908.14	ENSMUSG00000007908	Hmgcll1	blue	M2	0.444982	0.0841464	0.889555	3.99553e-06	-0.886957	4.66826e-06	0.215998	0.42171	0.54437	0.0292462	-0.576964	0.0192872	0.555316	0.0255434	0.662356	0.00517927	-0.329665	0.212429	0.562371	0.0233548	-0.658584	0.00553457	0.663045	0.00511645	0.52475	0.0368918	0.13794	0.610436	-0.318566	0.229152	208982	not_DEG
ENSMUSG00000007950.8	ENSMUSG00000007950	Abhd8	blue	M2	0.590578	0.0160089	0.770297	0.000480667	-0.726746	0.00142726	-0.00504722	0.985199	0.675831	0.0040562	-0.481441	0.0590069	0.654108	0.00598107	0.444051	0.0848751	-0.563528	0.0230102	0.590024	0.0161332	-0.799959	0.00019883	0.686295	0.00332673	0.195903	0.467141	0.441858	0.0866096	-0.143718	0.595411	64296	not_DEG
ENSMUSG00000007987.12	ENSMUSG00000007987	Ift22	blue	M2	0.375612	0.151657	0.360882	0.169676	-0.305054	0.250604	0.168515	0.532714	0.0220149	0.935501	-0.226377	0.399184	0.464362	0.0699783	0.139865	0.605415	-0.323628	0.221425	0.0523927	0.847192	-0.200117	0.45742	0.131042	0.628568	0.280919	0.291911	0.0665808	0.806464	0.307653	0.246385	67286	not_DEG
ENSMUSG00000007989.6	ENSMUSG00000007989	Fzd3	turquoise	M1	-0.595221	0.0149964	-0.816226	0.000115008	0.858248	2.10214e-05	-0.715909	0.00181488	-0.59426	0.0152019	0.549225	0.0275568	-0.603178	0.013378	-0.385894	0.139874	0.49485	0.0513239	-0.364074	0.165657	0.228514	0.394626	-0.0769702	0.776927	-0.444154	0.0847944	0.33619	0.202973	-0.12264	0.650923	14365	DEG
ENSMUSG00000008035.12	ENSMUSG00000008035	Mid1ip1	grey	NA	0.0451736	0.868062	0.169647	0.529923	-0.239698	0.37124	0.486495	0.0560179	-0.151623	0.575104	-0.188102	0.485403	0.299938	0.25904	-0.172184	0.523697	-0.383707	0.142326	0.1622	0.548395	0.179158	0.50675	-0.27997	0.293613	0.645998	0.00686299	-0.392037	0.133142	0.442865	0.0858099	68041	not_DEG
ENSMUSG00000008036.11	ENSMUSG00000008036	Ap2s1	brown	M3	0.0801448	0.767956	-0.237095	0.376614	0.264115	0.322927	0.18994	0.481069	-0.121267	0.654602	0.317676	0.230528	0.176966	0.512051	-0.458404	0.0741341	-0.232343	0.386532	-0.405226	0.119446	0.346673	0.188359	-0.401082	0.12364	-0.12764	0.637585	-0.0888048	0.743629	0.643853	0.00711272	232910	not_DEG
ENSMUSG00000008090.14	ENSMUSG00000008090	Fgfrl1	blue	M2	0.153613	0.570036	0.532406	0.0337476	-0.546625	0.0284521	-0.0708133	0.794399	0.436734	0.0907608	-0.387551	0.138036	0.141664	0.600737	0.573851	0.0201052	0.0560061	0.836781	0.765912	0.000541781	-0.482974	0.0580879	0.496192	0.0505982	0.128331	0.635748	0.0383252	0.887936	-0.480738	0.0594315	116701	not_DEG
ENSMUSG00000008136.14	ENSMUSG00000008136	Fhl2	brown	M3	-0.321392	0.224819	-0.821173	9.63476e-05	0.742862	0.000977748	0.146194	0.58902	-0.349804	0.184132	0.802946	0.000180491	-0.718519	0.00171452	-0.470743	0.0657182	0.534503	0.032923	-0.761412	0.000611026	0.926798	2.48492e-07	-0.839984	4.66619e-05	-0.388641	0.136836	-0.490733	0.0535988	0.207977	0.439561	14200	not_DEG
ENSMUSG00000008140.17	ENSMUSG00000008140	Emc10	grey	NA	-0.0155457	0.954432	-0.0672085	0.804672	0.107902	0.690806	-0.397884	0.126943	0.235452	0.380028	0.25581	0.338931	0.351221	0.182239	-0.259164	0.332414	-0.411866	0.112936	-0.0160157	0.953056	-0.364805	0.164745	0.269931	0.311984	-0.154768	0.567105	0.554029	0.0259592	0.318726	0.228905	69683	not_DEG
ENSMUSG00000008153.11	ENSMUSG00000008153	Clstn3	tan	M12	0.368659	0.159994	0.74706	0.000882077	-0.726481	0.00143583	0.205319	0.44556	0.196604	0.465517	-0.620932	0.0102592	0.562009	0.0234634	0.471498	0.0652273	-0.421224	0.104189	0.551026	0.0269493	-0.5317	0.0340287	0.504317	0.0463657	0.809365	0.00014578	0.101404	0.708642	-0.0875138	0.747242	232370	not_DEG
ENSMUSG00000008167.14	ENSMUSG00000008167	Fbxw9	turquoise	M1	-0.32865	0.213924	-0.687651	0.00324049	0.609751	0.0121471	0.0704187	0.795522	-0.461345	0.0720606	0.720542	0.00163987	-0.64929	0.00649336	-0.230837	0.389706	0.627166	0.00931183	-0.740146	0.00104405	0.768424	0.000506042	-0.619872	0.0104275	-0.129225	0.633376	-0.395299	0.129659	0.0908529	0.737908	68628	not_DEG
ENSMUSG00000008200.14	ENSMUSG00000008200	Fnbp4	turquoise	M1	-0.512228	0.0425043	-0.629923	0.00891559	0.716313	0.00179905	-0.507886	0.0445924	-0.362897	0.167132	0.391471	0.133753	-0.229926	0.39163	-0.51491	0.0412516	0.152892	0.57187	-0.5589	0.0244129	0.159688	0.554689	-0.0808869	0.765863	-0.539486	0.0310247	0.400055	0.124694	0.136975	0.61296	55935	not_DEG
ENSMUSG00000008206.16	ENSMUSG00000008206	Cers4	grey	NA	-0.262639	0.325738	-0.40058	0.124154	0.355067	0.177167	-0.0578197	0.831565	-0.396352	0.128548	0.388422	0.137077	-0.290534	0.274996	-0.166463	0.537788	0.235141	0.380676	-0.483587	0.0577235	0.349254	0.18487	-0.262461	0.326079	0.289839	0.276198	-0.0994939	0.713914	0.123772	0.647894	67260	not_DEG
ENSMUSG00000008226.14	ENSMUSG00000008226	Scrn3	blue	M2	0.52906	0.0350956	0.903961	1.56255e-06	-0.876338	8.49982e-06	0.101624	0.708037	0.685091	0.00340484	-0.672359	0.00432485	0.59263	0.0155551	0.637231	0.00792956	-0.423774	0.10189	0.688869	0.00316462	-0.78231	0.000341653	0.686236	0.00333053	0.330658	0.210973	0.240717	0.369148	-0.30198	0.255652	74616	not_DEG
ENSMUSG00000008301.11	ENSMUSG00000008301	Phax	red	M5	-0.0160001	0.953102	-0.401329	0.123387	0.422121	0.103377	-0.491931	0.0529294	0.0942893	0.728337	0.684674	0.00343226	-0.383066	0.143051	0.0279142	0.918266	0.36289	0.16714	-0.478662	0.0606996	-0.0299485	0.91233	0.191422	0.477588	-0.478759	0.0606395	0.491969	0.0529086	-0.286653	0.28175	56698	not_DEG
ENSMUSG00000008305.18	ENSMUSG00000008305	Tle1	grey	NA	-0.124884	0.644923	0.0460724	0.865459	-0.0426946	0.875248	-0.248034	0.354318	-0.19973	0.458307	0.055739	0.83755	-0.237144	0.376511	0.438488	0.0893242	0.514511	0.0414358	-0.0147917	0.95664	-0.0958849	0.723906	0.355204	0.176988	0.241685	0.367167	0.112741	0.67762	-0.459665	0.0732401	21885	not_DEG
ENSMUSG00000008307.11	ENSMUSG00000008307	1700109H08Rik	grey	NA	0.12354	0.648513	0.120877	0.655649	-0.0611751	0.821932	0.0313251	0.908316	0.0711821	0.79335	-0.37364	0.153991	0.138384	0.609278	-0.0951801	0.725862	-0.167028	0.536387	0.219373	0.414313	-0.116836	0.66653	0.0898816	0.740619	-0.336226	0.202922	0.130363	0.630363	-0.100543	0.711016	77036	not_DEG
ENSMUSG00000008318.10	ENSMUSG00000008318	Relt	blue	M2	0.513455	0.0419275	0.863141	1.6664e-05	-0.797901	0.000212351	0.238053	0.374632	0.551391	0.0268273	-0.723474	0.00153638	0.829522	7.05855e-05	0.337932	0.200495	-0.704148	0.00232822	0.521801	0.0381598	-0.699324	0.00257016	0.549522	0.0274558	0.290098	0.27575	0.268239	0.315145	0.0456372	0.866719	320100	not_DEG
ENSMUSG00000008333.12	ENSMUSG00000008333	Snrpb2	turquoise	M1	-0.343635	0.19252	-0.845109	3.7691e-05	0.879643	7.09575e-06	-0.434318	0.0927661	-0.254356	0.341778	0.77625	0.00040689	-0.577264	0.0192099	-0.536828	0.0320268	0.31584	0.233383	-0.655396	0.00584968	0.41738	0.107722	-0.342353	0.194295	-0.664324	0.00500136	0.225998	0.399994	0.0715719	0.792241	20639	not_DEG
ENSMUSG00000008348.9	ENSMUSG00000008348	Ubc	grey	NA	-0.065011	0.810949	-0.0279588	0.918136	-0.034579	0.898835	0.473181	0.0641421	0.0393661	0.884911	0.1015	0.708378	-0.0180681	0.947048	-0.0553619	0.838635	0.0218831	0.935887	-0.252349	0.345732	0.434681	0.0924633	-0.557663	0.0247986	0.215912	0.421898	-0.621725	0.0101347	0.360633	0.169993	22190	not_DEG
ENSMUSG00000008373.16	ENSMUSG00000008373	Prpf31	turquoise	M1	-0.399481	0.125286	-0.868081	1.30607e-05	0.879186	7.27758e-06	-0.215648	0.42248	-0.372501	0.15535	0.637293	0.00792158	-0.341341	0.195703	-0.870212	1.17227e-05	0.0132463	0.961167	-0.527777	0.0356232	0.585009	0.0172929	-0.661882	0.00522287	-0.522333	0.0379286	-0.0301349	0.911786	0.573904	0.0200908	68988	not_DEG
ENSMUSG00000008384.8	ENSMUSG00000008384	Sertad1	brown	M3	-0.43428	0.0927982	-0.750143	0.000816822	0.667011	0.00476631	0.227387	0.397027	-0.414069	0.110832	0.642181	0.0073124	-0.644695	0.00701386	-0.473552	0.0639045	0.496263	0.0505599	-0.674523	0.00415577	0.943003	4.50365e-08	-0.876172	8.57595e-06	-0.214381	0.425277	-0.61679	0.0109294	0.261497	0.327924	55942	not_DEG
ENSMUSG00000008393.8	ENSMUSG00000008393	Carhsp1	blue	M2	0.605627	0.0129085	0.911666	8.88611e-07	-0.897345	2.44625e-06	0.521609	0.0382435	0.406925	0.117756	-0.705719	0.00225355	0.798163	0.000210585	0.420939	0.104448	-0.58437	0.0174453	0.460628	0.0725624	-0.463245	0.070744	0.358855	0.172264	0.547103	0.0282857	-0.0566576	0.834907	0.139725	0.605781	52502	DEG
ENSMUSG00000008398.14	ENSMUSG00000008398	Elk3	blue	M2	0.649122	0.00651177	0.734764	0.00118629	-0.761707	0.000606264	0.791067	0.000262826	0.315596	0.233765	-0.485858	0.0563881	0.49596	0.0507231	0.443955	0.0849503	-0.287582	0.280124	0.0404593	0.881736	-0.0494056	0.855817	0.0159864	0.953142	0.478649	0.0607075	-0.372908	0.154863	0.0684824	0.801038	13713	DEG
ENSMUSG00000008429.7	ENSMUSG00000008429	Herpud2	magenta	M9	-0.398197	0.126617	-0.366649	0.16246	0.278424	0.296399	-0.0991483	0.714869	-0.12784	0.637052	0.443293	0.0854714	-0.791969	0.000255643	0.271462	0.30914	0.879492	7.15531e-06	-0.123474	0.64869	0.403465	0.121216	-0.195432	0.468234	-0.212224	0.430062	-0.37578	0.151459	-0.560359	0.0239636	80517	not_DEG
ENSMUSG00000008435.15	ENSMUSG00000008435	Rdh13	yellow	M4	0.168952	0.531636	0.361509	0.168882	-0.4483	0.0815859	0.82167	9.46237e-05	0.265415	0.320462	-0.286201	0.282543	0.164846	0.5418	0.0706475	0.794871	-0.1642	0.543406	0.0822774	0.761946	0.323005	0.222368	-0.39163	0.13358	0.302021	0.255584	-0.713409	0.00191547	0.146753	0.587581	108841	not_DEG
ENSMUSG00000008450.7	ENSMUSG00000008450	Nutf2	grey	NA	0.116498	0.667444	0.0430129	0.874325	0.0577305	0.831821	-0.51793	0.0398744	0.408684	0.116025	-0.0466781	0.863706	0.481345	0.0590646	-0.306366	0.248468	-0.537305	0.0318451	0.17136	0.525715	-0.553124	0.0262547	0.413858	0.111033	-0.456965	0.0751635	0.755705	0.000709115	0.279549	0.294371	621832	not_DEG
ENSMUSG00000008450.7	ENSMUSG00000008450	Nutf2	grey	NA	0.116498	0.667444	0.0430129	0.874325	0.0577305	0.831821	-0.51793	0.0398744	0.408684	0.116025	-0.0466781	0.863706	0.481345	0.0590646	-0.306366	0.248468	-0.537305	0.0318451	0.17136	0.525715	-0.553124	0.0262547	0.413858	0.111033	-0.456965	0.0751635	0.755705	0.000709115	0.279549	0.294371	68051	not_DEG
ENSMUSG00000008461.5	ENSMUSG00000008461	Fut1	grey	NA	-0.0647665	0.811648	0.0576409	0.832079	-0.137808	0.610783	0.171882	0.524436	-0.184961	0.49285	-0.282261	0.289513	-0.0792987	0.770345	0.029843	0.912638	0.0359144	0.894948	0.494693	0.0514095	0.138431	0.609155	-0.246598	0.357203	0.395845	0.129082	-0.459004	0.0737076	0.0873946	0.747576	14343	not_DEG
ENSMUSG00000008475.13	ENSMUSG00000008475	Arpc5	yellow	M4	0.454564	0.0769055	0.243925	0.362604	-0.289205	0.277298	0.871661	1.08801e-05	-0.0597401	0.826049	-0.124442	0.646102	0.196554	0.465632	0.0202438	0.940681	-0.151938	0.5743	-0.323833	0.221116	0.473914	0.0636733	-0.518249	0.0397306	0.331322	0.210001	-0.637842	0.00785121	0.394575	0.130426	67771	not_DEG
ENSMUSG00000008496.18	ENSMUSG00000008496	Pou2f2	blue	M2	0.549566	0.027441	0.788308	0.000285834	-0.788964	0.00028022	0.692847	0.00292661	0.0720819	0.790791	-0.787986	0.000288626	0.646631	0.00679066	0.354016	0.178544	-0.446675	0.0828327	0.300691	0.257788	-0.193093	0.47368	0.0946012	0.727471	0.616263	0.0110171	-0.309763	0.242992	0.18007	0.504553	18987	not_DEG
ENSMUSG00000008540.11	ENSMUSG00000008540	Mgst1	grey	NA	-0.211771	0.43107	-0.390145	0.135191	0.379101	0.147586	-0.446083	0.0832902	-0.273112	0.306092	0.349428	0.184636	-0.085574	0.752679	-0.228968	0.393661	0.0893282	0.742166	-0.175934	0.514554	0.00524073	0.984632	-0.0334915	0.902002	-0.0414891	0.878746	0.246709	0.356979	0.266339	0.318715	56615	not_DEG
ENSMUSG00000008575.17	ENSMUSG00000008575	Nfib	turquoise	M1	-0.432944	0.0939213	-0.674649	0.00414612	0.76489	0.000556915	-0.799053	0.000204695	-0.397098	0.127765	0.484376	0.0572569	-0.355038	0.177204	-0.373898	0.153684	0.272633	0.306975	-0.381793	0.144497	0.00214447	0.993711	0.111999	0.679637	-0.473523	0.0639235	0.600923	0.013822	-0.0294433	0.913803	18028	not_DEG
ENSMUSG00000008601.12	ENSMUSG00000008601	Rab25	brown	M3	-0.487144	0.0556425	-0.820287	9.94915e-05	0.7374	0.00111477	0.12377	0.6479	-0.480372	0.0596538	0.715892	0.00181558	-0.781838	0.000346401	-0.439628	0.0883987	0.59631	0.0147664	-0.649825	0.00643479	0.923548	3.33836e-07	-0.79969	0.000200558	-0.23711	0.376583	-0.539399	0.0310572	0.0977693	0.718684	53868	DEG
ENSMUSG00000008604.11	ENSMUSG00000008604	Ubqln4	turquoise	M1	-0.448496	0.0814359	-0.491829	0.0529861	0.531752	0.0340078	-0.402512	0.122181	0.0180778	0.947019	0.440298	0.0878585	0.0639739	0.813915	-0.672516	0.00431242	-0.248285	0.353816	-0.298995	0.260614	0.045743	0.866413	-0.135166	0.617703	-0.439878	0.0881972	0.33773	0.200782	0.497293	0.0500087	94232	not_DEG
ENSMUSG00000008658.15	ENSMUSG00000008658	Rbfox1	blue	M2	0.534764	0.0328214	0.966195	1.2371e-09	-0.960915	3.36916e-09	0.332006	0.209004	0.616812	0.0109259	-0.726237	0.0014438	0.61504	0.0112227	0.666871	0.00477832	-0.397428	0.127419	0.654081	0.00598382	-0.63705	0.00795297	0.570499	0.0210154	0.491352	0.0532525	0.0340685	0.900322	-0.260696	0.329462	268859	DEG
ENSMUSG00000008668.14	ENSMUSG00000008668	Rps18	red	M5	-0.343881	0.192181	-0.85397	2.55797e-05	0.830677	6.75263e-05	-0.248073	0.35424	-0.185488	0.491596	0.935195	1.08322e-07	-0.638142	0.00781306	-0.494125	0.0517193	0.399177	0.125601	-0.731313	0.00128555	0.584628	0.0173835	-0.516169	0.0406732	-0.57642	0.0194283	-0.0187763	0.944975	0.150135	0.578902	20084	not_DEG
ENSMUSG00000008682.13	ENSMUSG00000008682	Rpl10	turquoise	M1	-0.192011	0.476209	-0.644905	0.00698932	0.665261	0.00491831	0.026348	0.922838	-0.420791	0.104583	0.320628	0.225985	-0.0797474	0.769078	-0.885029	5.22734e-06	-0.20921	0.436791	-0.415017	0.109936	0.564264	0.0227928	-0.664946	0.0049461	-0.298468	0.261495	-0.0937245	0.729908	0.729205	0.00134945	434434	not_DEG
ENSMUSG00000008682.13	ENSMUSG00000008682	Rpl10	turquoise	M1	-0.192011	0.476209	-0.644905	0.00698932	0.665261	0.00491831	0.026348	0.922838	-0.420791	0.104583	0.320628	0.225985	-0.0797474	0.769078	-0.885029	5.22734e-06	-0.20921	0.436791	-0.415017	0.109936	0.564264	0.0227928	-0.664946	0.0049461	-0.298468	0.261495	-0.0937245	0.729908	0.729205	0.00134945	110954	not_DEG
ENSMUSG00000008683.16	ENSMUSG00000008683	Rps15a	red	M5	-0.202425	0.452139	-0.817921	0.000108303	0.788425	0.000284828	-0.218835	0.415487	-0.125592	0.643035	0.929783	1.87164e-07	-0.746618	0.00089177	-0.364072	0.165659	0.540102	0.0307962	-0.714224	0.00188218	0.609485	0.0121952	-0.493538	0.0520409	-0.668178	0.00466698	-0.0476406	0.86092	-0.0102703	0.969888	267019	not_DEG
ENSMUSG00000008690.15	ENSMUSG00000008690	Ncaph2	turquoise	M1	-0.723241	0.00154442	-0.648024	0.00663359	0.701883	0.00243943	-0.749217	0.000836006	-0.179998	0.504729	0.50807	0.0445024	-0.200394	0.456784	-0.576416	0.0194292	0.0235255	0.931085	-0.130677	0.629532	-0.0309903	0.909292	0.0229549	0.932753	-0.416527	0.108517	0.449084	0.0809888	0.202535	0.451886	52683	not_DEG
ENSMUSG00000008730.17	ENSMUSG00000008730	Hipk1	turquoise	M1	-0.204606	0.447176	-0.406408	0.118269	0.386868	0.138792	0.0659789	0.808183	-0.749405	0.000832075	0.135927	0.615708	-0.403934	0.120743	-0.141078	0.602259	0.419115	0.106117	-0.55279	0.0263642	0.443464	0.0853368	-0.29581	0.265972	-0.0796253	0.769423	-0.176532	0.513101	-0.0671499	0.804839	15257	not_DEG
ENSMUSG00000008734.9	ENSMUSG00000008734	Gprc5b	black	M7	0.321294	0.224967	0.753499	0.000750357	-0.69327	0.00290215	-0.134204	0.620232	0.370491	0.157768	-0.55776	0.0247683	0.392747	0.132378	0.781766	0.000347131	-0.0604783	0.823931	0.441187	0.0871455	-0.779325	0.000372614	0.850715	2.95778e-05	0.254515	0.341467	0.404667	0.120006	-0.580394	0.0184163	64297	not_DEG
ENSMUSG00000008763.16	ENSMUSG00000008763	Man1a2	turquoise	M1	-0.51973	0.0390702	-0.946998	2.73731e-08	0.931822	1.53119e-07	-0.275798	0.301167	-0.644099	0.00708369	0.66947	0.00455903	-0.721021	0.0016226	-0.585499	0.0171768	0.530175	0.0346418	-0.573788	0.020122	0.705606	0.00225885	-0.596209	0.0147875	-0.488157	0.0550599	-0.141715	0.600602	0.139419	0.606577	17156	not_DEG
ENSMUSG00000008822.15	ENSMUSG00000008822	Acyp1	blue	M2	0.53451	0.0329202	0.776678	0.000401972	-0.750436	0.000810843	0.0164006	0.951929	0.664416	0.00499313	-0.462848	0.0710178	0.460311	0.0727848	0.67006	0.00451043	-0.275424	0.30185	0.503606	0.0467249	-0.706332	0.00222492	0.677817	0.00390873	0.356475	0.175334	0.314903	0.234849	-0.357401	0.174134	66204	not_DEG
ENSMUSG00000008845.9	ENSMUSG00000008845	Cd163	blue	M2	0.647619	0.00667891	0.858057	2.12097e-05	-0.839122	4.83314e-05	0.408092	0.116605	0.321256	0.225025	-0.683112	0.00353644	0.497344	0.0499811	0.619033	0.0105623	-0.33269	0.208011	0.515008	0.0412063	-0.500967	0.0480775	0.473962	0.0636432	0.409306	0.115416	0.0115968	0.966	-0.286775	0.281536	93671	DEG
ENSMUSG00000008855.17	ENSMUSG00000008855	Hdac5	green	M6	-0.106754	0.693946	0.212936	0.428479	-0.243061	0.36436	-0.246355	0.357691	0.0888662	0.743457	-0.119384	0.659662	-0.350982	0.182557	0.65832	0.00556008	0.513683	0.0418212	0.477346	0.0615133	-0.266063	0.319236	0.44449	0.0845306	0.268606	0.314457	0.0152585	0.955273	-0.788202	0.000286755	15184	not_DEG
ENSMUSG00000008859.7	ENSMUSG00000008859	Rala	brown	M3	0.0123507	0.963791	-0.213446	0.427347	0.163976	0.543965	0.619385	0.0105055	-0.455205	0.0764377	0.0502047	0.853508	-0.0128848	0.962226	-0.437177	0.0903963	-0.0819738	0.762801	-0.35879	0.172347	0.714314	0.00187856	-0.723595	0.00153224	0.315752	0.233521	-0.619954	0.0104143	0.583014	0.0177717	56044	not_DEG
ENSMUSG00000008892.11	ENSMUSG00000008892	Vdac3	blue	M2	0.584504	0.0174133	0.886086	4.91416e-06	-0.866132	1.43949e-05	0.192168	0.475841	0.761631	0.000607494	-0.626806	0.00936461	0.622998	0.00993721	0.583234	0.0177185	-0.451836	0.0789189	0.590422	0.016044	-0.703068	0.00238074	0.58064	0.018355	0.238767	0.373158	0.185256	0.492147	-0.211062	0.432649	22335	DEG
ENSMUSG00000008958.14	ENSMUSG00000008958	Vps72	turquoise	M1	-0.49071	0.0536121	-0.488445	0.0548949	0.541353	0.0303355	-0.768999	0.000498131	0.077101	0.776557	0.587822	0.0166348	-0.465678	0.0690836	-0.0567028	0.834776	0.440642	0.0875819	-0.204939	0.446421	-0.117672	0.664275	0.2924	0.271783	-0.521374	0.0383462	0.530918	0.0343422	-0.397373	0.127477	21427	not_DEG
ENSMUSG00000008976.16	ENSMUSG00000008976	Gabpa	turquoise	M1	-0.226349	0.399243	-0.742288	0.000991458	0.769765	0.000487763	-0.204196	0.448107	-0.518156	0.0397726	0.406572	0.118106	-0.571305	0.0207937	-0.534192	0.0330444	0.296525	0.264763	-0.416245	0.108782	0.526047	0.0363439	-0.451509	0.0791629	-0.507644	0.0447109	0.00908157	0.973372	0.0353879	0.89648	14390	not_DEG
ENSMUSG00000008999.7	ENSMUSG00000008999	Bmp7	turquoise	M1	-0.641102	0.00744352	-0.905218	1.42972e-06	0.893126	3.20563e-06	-0.250006	0.350379	-0.619693	0.0104562	0.609005	0.0122821	-0.6109	0.0119414	-0.66795	0.00468631	0.401843	0.122862	-0.4407	0.0875355	0.691817	0.0029868	-0.601217	0.0137635	-0.326669	0.216864	-0.183831	0.495543	0.242077	0.366367	12162	DEG
ENSMUSG00000009013.5	ENSMUSG00000009013	Dynll1	brown	M3	-0.477394	0.0614835	-0.864028	1.59618e-05	0.805697	0.000164856	0.0198924	0.941709	-0.527032	0.0359324	0.682904	0.00355047	-0.631695	0.00866809	-0.613004	0.0115719	0.425365	0.100475	-0.582944	0.0177888	0.871296	1.10874e-05	-0.821097	9.66138e-05	-0.252253	0.345921	-0.440108	0.0880117	0.352244	0.18088	56455	DEG
ENSMUSG00000009030.14	ENSMUSG00000009030	Pdcl	brown	M3	-0.0784442	0.772758	-0.517838	0.0399158	0.521046	0.03849	0.131238	0.62805	-0.491861	0.0529684	0.188434	0.484617	-0.384112	0.14187	-0.481408	0.0590268	0.14149	0.601189	-0.208669	0.438005	0.637063	0.00795126	-0.636996	0.00795994	-0.0734226	0.786982	-0.340543	0.196818	0.287147	0.280886	67466	not_DEG
ENSMUSG00000009035.13	ENSMUSG00000009035	Tmem184b	blue	M2	0.404095	0.120581	0.701978	0.00243466	-0.608346	0.0124025	-0.21957	0.413883	0.294639	0.267958	-0.554877	0.0256846	0.719769	0.00166806	0.42591	0.0999931	-0.485585	0.0565477	0.499159	0.0490205	-0.883342	5.7615e-06	0.832134	6.38236e-05	0.232132	0.386976	0.623537	0.0098545	-0.102284	0.706218	223693	not_DEG
ENSMUSG00000009073.16	ENSMUSG00000009073	Nf2	turquoise	M1	-0.310022	0.242577	-0.837366	5.18917e-05	0.828648	7.29788e-05	-0.24143	0.367687	-0.430861	0.0956915	0.583097	0.0177517	-0.416781	0.108281	-0.723098	0.00154935	0.154829	0.56695	-0.554401	0.0258385	0.561259	0.0236898	-0.609816	0.0121354	-0.483715	0.0576475	-0.0291258	0.91473	0.461813	0.0717349	18016	not_DEG
ENSMUSG00000009076.10	ENSMUSG00000009076	Zmat5	grey	NA	-0.0622516	0.818847	0.273384	0.305591	-0.256362	0.337853	-0.350659	0.182987	0.23554	0.379844	0.0598263	0.825802	0.2481	0.354187	0.357242	0.17434	-0.0731244	0.787829	0.146072	0.589335	-0.542695	0.0298472	0.561438	0.0236358	0.265555	0.320197	0.388705	0.136765	-0.134919	0.618353	67178	not_DEG
ENSMUSG00000009079.16	ENSMUSG00000009079	Ewsr1	turquoise	M1	-0.503005	0.0470307	-0.931717	1.54737e-07	0.962732	2.42611e-09	-0.395388	0.129564	-0.437469	0.0901563	0.678311	0.00387269	-0.499463	0.0488609	-0.758438	0.00066065	0.220944	0.410894	-0.581053	0.0182525	0.532886	0.0335576	-0.507822	0.0446237	-0.586893	0.0168499	0.110239	0.684428	0.306266	0.248631	14030	DEG
ENSMUSG00000009090.17	ENSMUSG00000009090	Ap1b1	yellow	M4	0.484083	0.0574303	0.726781	0.00142613	-0.77974	0.000368171	0.813735	0.000125482	0.151519	0.575367	-0.626219	0.0094511	0.551091	0.0269273	0.317641	0.230583	-0.435303	0.0919452	0.290551	0.274966	-0.070809	0.794411	-0.0558788	0.837147	0.636132	0.00807208	-0.485707	0.0564761	0.193085	0.473699	11764	not_DEG
ENSMUSG00000009097.9	ENSMUSG00000009097	Tbx1	turquoise	M1	-0.551799	0.0266917	-0.792075	0.000254815	0.866011	1.4482e-05	-0.703591	0.00235517	-0.472208	0.0647682	0.530221	0.0346233	-0.498384	0.0494291	-0.480344	0.0596705	0.35767	0.173788	-0.331302	0.210031	0.214988	0.423936	-0.0947978	0.726924	-0.498561	0.0493356	0.382836	0.143312	-0.0112894	0.966901	21380	DEG_with_two_fold_change
ENSMUSG00000009112.4	ENSMUSG00000009112	Bcl2l13	brown	M3	-0.477975	0.0611234	-0.377773	0.149127	0.249847	0.350696	0.372287	0.155606	-0.223665	0.405005	0.28634	0.282299	-0.533948	0.0331395	-0.154782	0.567068	0.430283	0.0961865	-0.21964	0.41373	0.714055	0.00188904	-0.727801	0.00139345	0.0902671	0.739543	-0.839728	4.71523e-05	0.0649143	0.811225	94044	not_DEG
ENSMUSG00000009145.6	ENSMUSG00000009145	Dqx1	grey	NA	0.385376	0.140453	0.190226	0.480396	-0.0926197	0.732982	-0.347894	0.186702	-0.130476	0.630064	-0.281335	0.291167	0.370986	0.15717	0.0957505	0.724279	-0.240866	0.368842	0.0233005	0.931743	-0.510009	0.0435621	0.522497	0.0378575	-0.106457	0.694761	0.686686	0.00330167	-0.0148504	0.956469	93838	not_DEG
ENSMUSG00000009185.2	ENSMUSG00000009185	Ccl8	blue	M2	0.603318	0.0133509	0.740478	0.00103575	-0.783577	0.000329166	0.79132	0.000260793	0.135393	0.617109	-0.619793	0.0104402	0.499881	0.0486426	0.416864	0.108203	-0.325396	0.218766	0.303962	0.25239	-0.0564899	0.835389	-0.0299058	0.912454	0.635978	0.00809217	-0.469917	0.0662591	0.132218	0.625463	20307	DEG
ENSMUSG00000009207.15	ENSMUSG00000009207	Lnp	blue	M2	0.392152	0.133018	0.356403	0.175427	-0.353637	0.179042	0.474323	0.0634131	0.244117	0.362215	-0.461308	0.0720863	0.199755	0.45825	0.0748302	0.782989	-0.279399	0.294641	0.212855	0.42866	0.0456752	0.866609	-0.130682	0.629518	0.211638	0.431365	-0.261126	0.328636	0.0131885	0.961337	69605	not_DEG
ENSMUSG00000009210.10	ENSMUSG00000009210	Prr29	blue	M2	0.557398	0.0248817	0.950276	1.76623e-08	-0.924231	3.141e-07	0.234223	0.382592	0.61476	0.0112703	-0.737892	0.00110182	0.620655	0.010303	0.637761	0.00786162	-0.426295	0.0996536	0.68292	0.0035494	-0.709504	0.00208156	0.65916	0.0054791	0.418032	0.107117	0.169484	0.530327	-0.306393	0.248424	75573	not_DEG
ENSMUSG00000009248.6	ENSMUSG00000009248	Ascl2	blue	M2	0.432422	0.0943627	0.856839	2.24404e-05	-0.810644	0.000139578	-0.00583644	0.982885	0.486292	0.0561359	-0.58222	0.0179653	0.609463	0.0121991	0.634354	0.00830693	-0.355505	0.176595	0.665402	0.004906	-0.793598	0.000243087	0.791864	0.000256473	0.449233	0.0808758	0.34141	0.195606	-0.273119	0.306079	17173	not_DEG
ENSMUSG00000009281.6	ENSMUSG00000009281	Rarres2	blue	M2	0.520915	0.0385473	0.903195	1.64838e-06	-0.933399	1.30533e-07	0.335907	0.203377	0.462342	0.0713679	-0.60299	0.0134146	0.368282	0.160455	0.855327	2.40517e-05	-0.112946	0.677064	0.575894	0.0195653	-0.53715	0.0319038	0.559595	0.0241981	0.62217	0.0100653	-0.070398	0.795581	-0.47931	0.0603016	71660	DEG
ENSMUSG00000009291.12	ENSMUSG00000009291	Pttg1ip	blue	M2	0.565932	0.0223064	0.930638	1.7218e-07	-0.946015	3.10473e-08	0.530052	0.0346918	0.351524	0.181835	-0.660087	0.00539072	0.594734	0.0151003	0.696157	0.00273977	-0.304741	0.251114	0.348822	0.18545	-0.450164	0.0801724	0.428193	0.0979928	0.643368	0.00717021	-0.119615	0.65904	-0.174021	0.519209	108705	DEG
ENSMUSG00000009292.17	ENSMUSG00000009292	Trpm2	blue	M2	0.606987	0.0126534	0.653347	0.00605979	-0.646215	0.00683816	0.743233	0.000968959	0.169722	0.529739	-0.583989	0.0175364	0.662409	0.00517444	0.140002	0.605058	-0.544972	0.0290328	0.157844	0.559327	-0.0695687	0.797942	-0.0781579	0.773568	0.333789	0.20642	-0.307551	0.24655	0.381133	0.145249	28240	DEG_with_two_fold_change
ENSMUSG00000009293.17	ENSMUSG00000009293	Ube2g2	blue	M2	0.542058	0.0300784	0.814571	0.000121884	-0.875153	9.05662e-06	0.543573	0.0295312	0.564637	0.0226833	-0.438487	0.0893251	0.429715	0.0966747	0.61444	0.0113248	-0.258879	0.332964	0.467632	0.0677709	-0.324803	0.219656	0.248198	0.353989	0.492732	0.0524854	-0.286211	0.282527	-0.126329	0.64107	22213	not_DEG
ENSMUSG00000009376.15	ENSMUSG00000009376	Met	blue	M2	0.650858	0.00632293	0.658843	0.00550956	-0.677562	0.00392746	0.397926	0.126899	0.342929	0.193496	-0.473952	0.0636495	0.376461	0.15066	0.421408	0.104022	-0.345593	0.189831	0.332436	0.208378	-0.376847	0.150208	0.342843	0.193615	0.249637	0.351114	0.0441053	0.871158	-0.212152	0.430221	17295	not_DEG
ENSMUSG00000009378.3	ENSMUSG00000009378	Slc16a12	grey	NA	-0.191243	0.478007	0.0976662	0.718969	-0.0539825	0.842609	-0.0807748	0.766179	-0.0280307	0.917926	-0.468498	0.0671949	0.495439	0.0510049	-0.43779	0.0898942	-0.590507	0.0160249	0.615785	0.0110972	-0.211355	0.431996	-0.0397034	0.883931	0.0339983	0.900526	0.0359962	0.89471	0.50934	0.0438848	240638	not_DEG
ENSMUSG00000009394.13	ENSMUSG00000009394	Syn2	blue	M2	0.463023	0.0708967	0.907196	1.24022e-06	-0.89408	3.0185e-06	0.259985	0.330831	0.240008	0.370603	-0.70982	0.0020677	0.562664	0.0232672	0.765665	0.000545412	-0.24148	0.367585	0.41486	0.110084	-0.639165	0.00768374	0.648809	0.00654629	0.63119	0.0087381	0.104821	0.699246	-0.326136	0.217659	20965	not_DEG
ENSMUSG00000009406.13	ENSMUSG00000009406	Elk1	blue	M2	0.44664	0.0828594	0.456454	0.0755318	-0.352791	0.180157	-0.126742	0.639971	0.118598	0.661777	-0.620785	0.0102824	0.70577	0.00225116	-0.0358122	0.895245	-0.701432	0.00246205	0.467907	0.0675877	-0.649535	0.00646643	0.463417	0.070626	-0.0662488	0.807412	0.532467	0.0337234	0.210754	0.433337	13712	not_DEG
ENSMUSG00000009418.15	ENSMUSG00000009418	Nav1	blue	M2	0.612016	0.0117442	0.844801	3.81843e-05	-0.846601	3.5368e-05	0.594774	0.0150918	0.236495	0.377859	-0.654508	0.00594006	0.548495	0.0278059	0.626099	0.00946896	-0.250398	0.349599	0.165081	0.541215	-0.305875	0.249267	0.283139	0.287952	0.544948	0.0290412	-0.182047	0.499808	-0.0955981	0.724702	215690	DEG
ENSMUSG00000009470.16	ENSMUSG00000009470	Tnpo1	turquoise	M1	-0.352855	0.180073	-0.856883	2.23957e-05	0.869465	1.21782e-05	-0.156738	0.562119	-0.576967	0.0192864	0.557257	0.0249262	-0.560636	0.0238792	-0.638905	0.00771639	0.322368	0.223334	-0.691874	0.00298341	0.656319	0.005757	-0.617316	0.0108424	-0.567067	0.0219801	-0.0852974	0.753456	0.245666	0.359081	238799	not_DEG
ENSMUSG00000009471.3	ENSMUSG00000009471	Myod1	blue	M2	0.462556	0.0712196	0.898265	2.30266e-06	-0.892423	3.34977e-06	0.313849	0.236504	0.571067	0.020859	-0.717167	0.00176594	0.662702	0.00514764	0.480447	0.0596084	-0.523241	0.0375367	0.687132	0.00327327	-0.631868	0.00864429	0.540546	0.030632	0.423246	0.102364	0.0786612	0.772145	-0.147975	0.58444	17927	not_DEG
ENSMUSG00000009535.13	ENSMUSG00000009535	Rnmt	turquoise	M1	-0.587913	0.0166137	-0.922813	3.56255e-07	0.931356	1.60398e-07	-0.446977	0.0825997	-0.253071	0.344307	0.733274	0.00122835	-0.600716	0.0138635	-0.67433	0.00417066	0.340525	0.196843	-0.482944	0.0581062	0.502045	0.0475217	-0.466209	0.0687252	-0.72967	0.00133515	0.0676009	0.803552	0.149821	0.579707	67897	not_DEG
ENSMUSG00000009545.14	ENSMUSG00000009545	Kcnq1	turquoise	M1	-0.605321	0.0129664	-0.627098	0.00932178	0.591634	0.0157741	-0.0836486	0.758088	-0.41447	0.110453	0.514023	0.0416627	-0.638022	0.00782828	-0.198631	0.460836	0.625647	0.00953599	-0.541763	0.0301856	0.603135	0.0133864	-0.486263	0.0561524	-0.21342	0.427404	-0.359183	0.171843	-0.0627426	0.81744	16535	not_DEG
ENSMUSG00000009549.14	ENSMUSG00000009549	Srp14	greenyellow	M11	-0.124695	0.645429	0.0939525	0.729274	-0.114319	0.673338	-0.191174	0.478169	0.686018	0.00334459	0.335171	0.204431	0.0953378	0.725425	0.134675	0.618994	-0.0403493	0.882055	0.103873	0.701847	-0.229777	0.391947	0.180672	0.503107	-0.114421	0.673063	0.115839	0.669225	-0.0214085	0.937275	20813	not_DEG
ENSMUSG00000009555.16	ENSMUSG00000009555	Cdk9	turquoise	M1	-0.450131	0.0801973	-0.780095	0.000364409	0.745647	0.000913385	-0.182983	0.497568	-0.319567	0.227611	0.840639	4.54232e-05	-0.597734	0.0144696	-0.377712	0.149198	0.558334	0.0245889	-0.713127	0.00192709	0.642296	0.00729846	-0.472625	0.0644989	-0.392355	0.1328	-0.1214	0.654245	0.0996754	0.713413	107951	not_DEG
ENSMUSG00000009563.16	ENSMUSG00000009563	Tor2a	turquoise	M1	-0.613688	0.0114535	-0.841503	4.38337e-05	0.810602	0.000139778	-0.187232	0.48746	-0.579244	0.0187048	0.703664	0.00235164	-0.473668	0.0638303	-0.579505	0.0186391	0.367116	0.161885	-0.710683	0.00203022	0.649164	0.00650722	-0.587769	0.016647	-0.226763	0.398357	-0.173163	0.521303	0.359677	0.171212	30933	not_DEG
ENSMUSG00000009566.12	ENSMUSG00000009566	Fpgs	pink	M8	-0.0484363	0.858619	0.287015	0.281116	-0.227416	0.396965	-0.218773	0.415623	0.161736	0.549555	-0.339478	0.198312	0.708806	0.00211246	-0.241026	0.368515	-0.684761	0.00342653	0.380112	0.14642	-0.554823	0.025702	0.428816	0.097452	0.10846	0.689282	0.492362	0.05269	0.364124	0.165594	14287	not_DEG
ENSMUSG00000009569.14	ENSMUSG00000009569	Mkl2	grey	NA	-0.29706	0.263861	0.03812	0.888533	0.0696319	0.797762	-0.578057	0.0190064	-0.397301	0.127553	-0.25583	0.338892	0.0942937	0.728325	0.201788	0.453593	0.14619	0.58903	-0.00611017	0.982083	-0.465622	0.0691218	0.572445	0.020483	0.00926007	0.972848	0.546198	0.0286013	-0.277183	0.298647	239719	not_DEG
ENSMUSG00000009575.14	ENSMUSG00000009575	Cbx5	turquoise	M1	-0.324822	0.219626	-0.664581	0.00497846	0.748965	0.000841286	-0.613941	0.0114101	-0.218811	0.41554	0.401256	0.123461	-0.106087	0.695772	-0.748004	0.000861674	-0.198535	0.461056	-0.221043	0.410677	0.0274167	0.919718	-0.127997	0.636635	-0.645411	0.00693056	0.513508	0.0419026	0.378984	0.147722	12419	not_DEG
ENSMUSG00000009585.17	ENSMUSG00000009585	Apobec3	blue	M2	0.712899	0.00193653	0.91781	5.45479e-07	-0.901452	1.85879e-06	0.571751	0.0206716	0.325659	0.218372	-0.691338	0.00301509	0.630355	0.00885475	0.593819	0.0152968	-0.400591	0.124142	0.342218	0.194482	-0.420986	0.104405	0.382492	0.143701	0.504687	0.0461795	-0.0755862	0.780846	-0.0906536	0.738464	80287	DEG
ENSMUSG00000009614.16	ENSMUSG00000009614	Sardh	turquoise	M1	-0.627997	0.00919107	-0.921065	4.14746e-07	0.959934	3.99701e-09	-0.572019	0.0205988	-0.566114	0.0222538	0.627554	0.00925522	-0.513186	0.0420534	-0.655224	0.00586717	0.339539	0.198227	-0.450587	0.0798536	0.42878	0.0974833	-0.364952	0.164562	-0.485309	0.0567093	0.176159	0.514008	0.233042	0.385065	192166	DEG_with_two_fold_change
ENSMUSG00000009621.18	ENSMUSG00000009621	Vav2	blue	M2	0.719702	0.00167055	0.41455	0.110377	-0.433732	0.0932581	0.691714	0.00299285	0.12783	0.637079	-0.208754	0.437815	0.262913	0.325215	0.250141	0.35011	-0.173914	0.519468	-0.193155	0.473535	0.135372	0.617162	-0.142416	0.598784	0.18757	0.486658	-0.268955	0.313805	0.0993554	0.714297	22325	not_DEG
ENSMUSG00000009628.14	ENSMUSG00000009628	Tex15	turquoise	M1	-0.600951	0.0138165	-0.853819	2.57538e-05	0.902277	1.75654e-06	-0.713003	0.00193219	-0.367459	0.161463	0.529959	0.0347294	-0.481443	0.0590054	-0.635394	0.00816893	0.254539	0.341421	-0.221794	0.40905	0.224883	0.402385	-0.209476	0.436195	-0.668022	0.00468022	0.326844	0.216602	0.110805	0.682886	104271	DEG_with_two_fold_change
ENSMUSG00000009630.9	ENSMUSG00000009630	Ppp2cb	turquoise	M1	-0.53813	0.0315328	-0.984643	5.1875e-12	0.943369	4.30945e-08	-0.261782	0.327377	-0.445874	0.0834521	0.834701	5.77126e-05	-0.717375	0.00175794	-0.621398	0.0101859	0.486242	0.0561649	-0.658737	0.00551976	0.723653	0.00153024	-0.6578	0.00561076	-0.538003	0.0315807	-0.158229	0.558357	0.201434	0.454402	19053	DEG
ENSMUSG00000009633.3	ENSMUSG00000009633	G0s2	salmon	M13	0.357534	0.173963	0.4719	0.0649669	-0.407134	0.11755	0.00162038	0.995248	0.381178	0.145198	-0.576183	0.01949	0.558143	0.0246482	-0.0639396	0.814014	-0.696425	0.00272508	0.792667	0.000250204	-0.493473	0.0520768	0.298556	0.261348	0.171933	0.52431	0.239768	0.371096	0.198335	0.461517	14373	not_DEG
ENSMUSG00000009640.11	ENSMUSG00000009640	Dmap1	turquoise	M1	-0.463359	0.0706659	-0.546635	0.0284485	0.622513	0.0100121	-0.77461	0.000426218	0.00615734	0.981944	0.505864	0.0455909	-0.20071	0.45606	-0.363174	0.166783	0.0801564	0.767924	-0.207108	0.441517	-0.118695	0.661517	0.119287	0.659924	-0.453663	0.0775661	0.556183	0.0252665	0.0567606	0.83461	66233	not_DEG
ENSMUSG00000009647.13	ENSMUSG00000009647	Mcu	blue	M2	0.468076	0.0674754	0.950712	1.66245e-08	-0.945735	3.21664e-08	0.350956	0.182592	0.430713	0.0958182	-0.8413	4.42023e-05	0.709113	0.00209885	0.543956	0.0293941	-0.503599	0.0467285	0.708759	0.00211457	-0.619672	0.0104595	0.515783	0.0408496	0.601932	0.0136219	-0.00679836	0.980065	-0.104361	0.700508	215999	not_DEG
ENSMUSG00000009681.9	ENSMUSG00000009681	Bcr	turquoise	M1	-0.496247	0.0505688	-0.904169	1.53983e-06	0.879447	7.17311e-06	-0.299301	0.260103	-0.657399	0.00565011	0.730756	0.00130221	-0.69749	0.00266735	-0.468259	0.0673538	0.565482	0.0224369	-0.694056	0.00285722	0.641877	0.00734909	-0.491397	0.0532274	-0.351253	0.182196	-0.0657331	0.808885	0.0869404	0.748848	110279	not_DEG
ENSMUSG00000009687.14	ENSMUSG00000009687	Fxyd5	blue	M2	0.617219	0.0108585	0.914033	7.39487e-07	-0.883877	5.58723e-06	0.55771	0.0247838	0.33324	0.207214	-0.788375	0.000285258	0.798461	0.000208597	0.408756	0.115954	-0.608073	0.0124526	0.422035	0.103453	-0.453466	0.0777113	0.330513	0.211185	0.524453	0.0370179	-0.0643971	0.812705	0.126324	0.641084	18301	DEG
ENSMUSG00000009731.4	ENSMUSG00000009731	Kcnd1	pink	M8	0.575443	0.0196835	0.673407	0.00424228	-0.580278	0.0184452	0.236499	0.377849	0.224877	0.402398	-0.612609	0.0116405	0.804321	0.000172531	0.209462	0.436227	-0.615042	0.0112224	0.181845	0.500291	-0.513651	0.041836	0.394657	0.130339	0.164203	0.5434	0.29286	0.270994	0.223794	0.404728	16506	not_DEG
ENSMUSG00000009733.8	ENSMUSG00000009733	Tfcp2	turquoise	M1	-0.162144	0.548534	-0.327891	0.215048	0.40794	0.116755	-0.781589	0.000348923	-0.2138	0.426564	0.168224	0.533432	-0.034751	0.898334	-0.255922	0.338712	0.00650606	0.980922	0.0917231	0.735481	-0.346878	0.188081	0.416898	0.108171	-0.43876	0.0891029	0.75512	0.000719864	-0.0530082	0.845417	21422	not_DEG
ENSMUSG00000009739.16	ENSMUSG00000009739	Pou6f1	blue	M2	0.240121	0.370371	0.797408	0.000215697	-0.795732	0.000227412	0.0554294	0.838441	0.468795	0.0669985	-0.544598	0.0291652	0.299008	0.260591	0.855572	2.37843e-05	0.0394529	0.884659	0.503022	0.047022	-0.633444	0.00842918	0.72104	0.00162192	0.434224	0.092845	0.123522	0.648561	-0.625664	0.00953353	19009	not_DEG
ENSMUSG00000009741.14	ENSMUSG00000009741	Ubp1	turquoise	M1	-0.541898	0.0301364	-0.568523	0.0215666	0.634081	0.00834336	-0.716014	0.00181078	-0.442368	0.0862038	0.359635	0.171265	-0.457554	0.0747408	-0.126361	0.640986	0.506998	0.0450288	-0.420421	0.10492	0.00499617	0.985349	0.176584	0.512975	-0.413172	0.111686	0.457784	0.0745767	-0.298948	0.260692	22221	not_DEG
ENSMUSG00000009772.15	ENSMUSG00000009772	Nuak2	yellow	M4	0.261354	0.328198	-0.0736003	0.786478	-0.023247	0.931899	0.792746	0.000249591	-0.0350836	0.897366	0.278929	0.295487	-0.236916	0.376985	-0.0180077	0.947224	0.240676	0.369232	-0.513614	0.0418532	0.745308	0.000921036	-0.658508	0.00554192	0.0803186	0.767466	-0.723316	0.00154183	0.166732	0.537121	74137	not_DEG
ENSMUSG00000009828.15	ENSMUSG00000009828	Ick	turquoise	M1	-0.259046	0.332642	-0.201457	0.45435	0.280769	0.29218	-0.89465	2.91111e-06	0.0102276	0.970013	0.13656	0.614047	-0.0572233	0.83328	0.0624572	0.818258	0.13842	0.609183	0.0164293	0.951845	-0.540252	0.0307407	0.57467	0.0198873	-0.39798	0.126843	0.790671	0.000266032	-0.297759	0.262684	56542	not_DEG
ENSMUSG00000009863.14	ENSMUSG00000009863	Sdhb	greenyellow	M11	0.107121	0.692942	0.160018	0.553861	-0.164908	0.541645	-0.236914	0.376988	0.866214	1.43367e-05	0.146894	0.587217	-0.0677548	0.803113	0.267288	0.31693	0.0347166	0.898435	0.220713	0.411396	-0.342159	0.194564	0.294882	0.267545	-0.436082	0.0912987	0.232918	0.385324	-0.392221	0.132944	67680	not_DEG
ENSMUSG00000009876.13	ENSMUSG00000009876	Cox4i2	turquoise	M1	-0.65466	0.00592452	-0.910585	9.64746e-07	0.883224	5.80069e-06	-0.474588	0.0632448	-0.361311	0.169132	0.760868	0.00061986	-0.596897	0.0146435	-0.573234	0.0202704	0.41215	0.112664	-0.381488	0.144845	0.498802	0.0492083	-0.47799	0.061114	-0.453702	0.0775374	-0.0291635	0.91462	0.209196	0.436824	84682	DEG
ENSMUSG00000009894.15	ENSMUSG00000009894	Snap47	turquoise	M1	-0.536284	0.0322348	-0.963093	2.26835e-09	0.944897	3.57307e-08	-0.345598	0.189824	-0.545812	0.0287364	0.741327	0.00101477	-0.626475	0.00941328	-0.664671	0.00497052	0.392174	0.132994	-0.512254	0.0424918	0.633851	0.00837434	-0.60042	0.0139226	-0.49154	0.0531471	-0.0842933	0.756276	0.286726	0.281622	67826	not_DEG
ENSMUSG00000009900.7	ENSMUSG00000009900	Wnt3a	blue	M2	-0.0715501	0.792303	0.458023	0.0744059	-0.464023	0.07021	-0.0509979	0.851218	0.290236	0.27551	-0.430938	0.0956255	0.207767	0.440034	0.331414	0.209867	-0.139244	0.607035	0.650499	0.00636157	-0.437985	0.0897347	0.486736	0.0558779	0.416642	0.108411	0.10196	0.707112	-0.370739	0.157468	22416	not_DEG
ENSMUSG00000009905.5	ENSMUSG00000009905	Kdsr	grey	NA	-0.259857	0.331077	0.350151	0.183667	-0.388197	0.137323	0.252674	0.34509	-0.120059	0.657845	-0.336267	0.202863	0.00442596	0.987021	0.443714	0.0851398	0.110486	0.683754	-0.0187446	0.945068	-0.118165	0.662943	0.203128	0.450535	0.656962	0.00569315	-0.243512	0.363443	-0.396159	0.128751	70750	not_DEG
ENSMUSG00000009907.17	ENSMUSG00000009907	Vps4b	brown	M3	-0.232516	0.386168	-0.587793	0.0166414	0.512805	0.0422321	0.43421	0.0928568	-0.521845	0.0381406	0.461407	0.0720177	-0.637119	0.00794399	-0.326204	0.217558	0.482605	0.0583082	-0.669459	0.00455999	0.945585	3.27821e-08	-0.833172	6.12896e-05	-0.0803849	0.767279	-0.680407	0.00372288	0.116316	0.667935	20479	not_DEG
ENSMUSG00000009927.8	ENSMUSG00000009927	Rps25	red	M5	-0.372885	0.154891	-0.796502	0.00022197	0.726636	0.00143082	-0.156179	0.563531	-0.108963	0.687908	0.97166	3.65281e-10	-0.788288	0.000286011	-0.289828	0.276218	0.601878	0.0136326	-0.722477	0.00157095	0.645476	0.00692316	-0.519688	0.0390885	-0.463114	0.0708341	-0.192652	0.474709	-0.0612083	0.821837	75617	not_DEG
[truncated: 14,437 more rows]
