# Supplementary material for: Commensal microbiota modulate gene expression in the skin
Source: Microbiome. 2018 Jan 30;6:20. doi: 10.1186/s40168-018-0404-9 (PMC5789709; doi:10.1186/s40168-018-0404-9)
Supplement: Supplementary file 7 — WGCNA gene module characterization. Top 5 significantly enriched biological process gene ontology terms (Bonferroni p < 0.05) associated with each WGCNA module. (XLSX 47 kb) [file 40168_2018_404_MOESM7_ESM.xlsx]

## Sheet: GOEnrichmentTable_sig.csv
module name	module	modSize	bkgrModSize	rank	enrichmentP	BonferoniP	nModGenesInTerm	fracOfBkgrModSize	fracOfBkgrTermSize	bkgrTermSize	termID	termOntology	termName	termDefinition
M2	blue	4844	4817	1	2.29128e-48	2.5085e-44	484	0.100477	0.585956	826	GO:0006955	BP	immune response	Any immune system process that functions in the calibrated response of an organism to a potential internal or invasive threat.
M2	blue	4844	4817	2	6.609e-46	7.23553e-42	838	0.173967	0.503303	1665	GO:0002376	BP	immune system process	Any process involved in the development or functioning of the immune system, an organismal system for calibrated responses to potential internal or invasive threats.
M2	blue	4844	4817	3	3.26014e-40	3.5692e-36	510	0.105875	0.550162	927	GO:0006952	BP	defense response	Reactions, triggered in response to the presence of a foreign body or the occurrence of an injury, which result in restriction of damage to the organism attacked or prevention/recovery from the infection caused by the attack.
M2	blue	4844	4817	4	4.37153e-32	4.78595e-28	487	0.1011	0.527056	924	GO:0002682	BP	regulation of immune system process	Any process that modulates the frequency, rate, or extent of an immune system process.
M2	blue	4844	4817	5	6.73904e-32	7.3779e-28	2168	0.450073	0.404553	5359	GO:0050896	BP	response to stimulus	Any process that results in a change in state or activity of a cell or an organism (in terms of movement, secretion, enzyme production, gene expression, etc.) as a result of a stimulus. The process begins with detection of the stimulus and ends with a change in state or activity or the cell or organism.
M3	brown	1010	1008	1	4.00068e-08	0.000437994	12	0.0119048	0.48	25	GO:0015991	BP	ATP hydrolysis coupled proton transport	The transport of protons against an electrochemical gradient, using energy from ATP hydrolysis.
M3	brown	1010	1008	2	1.91009e-07	0.00209117	12	0.0119048	0.428571	28	GO:0090662	BP	ATP hydrolysis coupled transmembrane transport	The transport of molecules across a membrane and against an electrochemical gradient, using energy from ATP hydrolysis.
M3	brown	1010	1008	3	7.24962e-07	0.00793688	107	0.106151	0.114807	932	GO:0016192	BP	vesicle-mediated transport	A cellular transport process in which transported substances are moved in membrane-bounded vesicles; transported substances are enclosed in the vesicle lumen or located in the vesicle membrane. The process begins with a step that directs a substance to the forming vesicle, and includes vesicle budding and coating. Vesicles are then targeted to, and fuse with, an acceptor membrane.
M3	brown	1010	1008	4	2.84629e-06	0.0311612	293	0.290675	0.0908246	3226	GO:0006810	BP	transport	The directed movement of substances (such as macromolecules, small molecules, ions) into, out of or within a cell, or between cells, or within a multicellular organism by means of some agent such as a transporter or pore.
M11	greenyellow	81	80	1	3.64478e-19	3.99031e-15	18	0.225	0.117647	153	GO:0046034	BP	ATP metabolic process	The chemical reactions and pathways involving ATP, adenosine triphosphate, a universally important coenzyme and enzyme regulator.
M11	greenyellow	81	80	2	1.18024e-17	1.29213e-13	29	0.3625	0.0401662	722	GO:0055114	BP	oxidation-reduction process	A metabolic process that results in the removal or addition of one or more electrons to or from a substance, with or without the concomitant removal or addition of a proton or protons.
M11	greenyellow	81	80	3	1.93228e-16	2.11546e-12	9	0.1125	0.5	18	GO:0015986	BP	ATP synthesis coupled proton transport	The transport of protons across a membrane to generate an electrochemical gradient (proton-motive force) that powers ATP synthesis.
M11	greenyellow	81	80	4	3.90823e-16	4.27873e-12	18	0.225	0.08	225	GO:0042278	BP	purine nucleoside metabolic process	The chemical reactions and pathways involving one of a family of organic molecules consisting of a purine base covalently bonded to a sugar ribose (a ribonucleoside) or deoxyribose (a deoxyribonucleoside).
M11	greenyellow	81	80	5	1.56029e-15	1.70821e-11	11	0.1375	0.234043	47	GO:1902600	BP	hydrogen ion transmembrane transport	The directed movement of hydrogen ion (proton) across a membrane.
M9	magenta	104	103	1	1.88917e-06	0.0206826	4	0.038835	0.307692	13	GO:0060009	BP	Sertoli cell development	The process whose specific outcome is the progression of a Sertoli cell over time, from its formation to the mature structure. Cell development does not include the steps involved in committing a cell to a Sertoli cell fate.
M9	magenta	104	103	2	2.62987e-06	0.0287918	4	0.038835	0.285714	14	GO:0060008	BP	Sertoli cell differentiation	The process in which a relatively unspecialized cell acquires specialized structural and/or functional features of a Sertoli cell. A Sertoli cell is a supporting cell projecting inward from the basement membrane of seminiferous tubules.
M9	magenta	104	103	3	3.56321e-06	0.0390101	14	0.135922	0.0321839	435	GO:0010256	BP	endomembrane system organization	A process that is carried out at the cellular level which results in the assembly, arrangement of constituent parts, or disassembly of the endomembrane system.
M9	magenta	104	103	4	3.84453e-06	0.0420899	3	0.0291262	0.6	5	GO:0097368	BP	establishment of Sertoli cell barrier	Establishment of a structure near the basement membrane in adjacent Sertoli cells of the seminiferous epithelium for maintaining spermatogenesis. The structure consists of tight junctions, basal ectoplasmic specializations, and desmosome-like junctions.
M10	purple	108	108	1	1.48987e-06	0.0163111	9	0.0833333	0.0633803	142	GO:0006457	BP	protein folding	The process of assisting in the covalent and noncovalent assembly of single chain polypeptides or multisubunit complexes into the correct tertiary structure.
M5	red	196	186	1	2.84801e-48	3.118e-44	66	0.354839	0.131474	502	GO:0006412	BP	translation	The cellular metabolic process in which a protein is formed, using the sequence of a mature mRNA molecule to specify the sequence of amino acids in a polypeptide chain. Translation is mediated by the ribosome, and begins with the formation of a ternary complex between aminoacylated initiator methionine tRNA, GTP, and initiation factor 2, which subsequently associates with the small subunit of the…
M5	red	196	186	2	2.26698e-47	2.48189e-43	66	0.354839	0.127413	518	GO:0043043	BP	peptide biosynthetic process	The chemical reactions and pathways resulting in the formation of peptides, compounds of 2 or more (but usually less than 100) amino acids where the alpha carboxyl group of one is bound to the alpha amino group of another. This may include the translation of a precursor protein and its subsequent processing into a functional peptide.
M5	red	196	186	3	7.85427e-44	8.59886e-40	67	0.360215	0.109656	611	GO:0006518	BP	peptide metabolic process	The chemical reactions and pathways involving peptides, compounds of two or more amino acids where the alpha carboxyl group of one is bound to the alpha amino group of another.
M5	red	196	186	4	1.13758e-25	1.24542e-21	33	0.177419	0.151376	218	GO:0042254	BP	ribosome biogenesis	A cellular process that results in the biosynthesis of constituent macromolecules, assembly, and arrangement of constituent parts of ribosome subunits; includes transport to the sites of protein synthesis.
M5	red	196	186	5	2.24114e-18	2.4536e-14	102	0.548387	0.0291929	3494	GO:0044267	BP	cellular protein metabolic process	The chemical reactions and pathways involving a specific protein, rather than of proteins in general, occurring at the level of an individual cell. Includes cellular protein modification.
M13	salmon	64	64	1	1.08504e-07	0.0011879	9	0.140625	0.0505618	178	GO:0046883	BP	regulation of hormone secretion	Any process that modulates the frequency, rate or extent of the regulated release of a hormone from a cell.
M13	salmon	64	64	2	4.52774e-07	0.00495697	17	0.265625	0.0186404	912	GO:0006629	BP	lipid metabolic process	The chemical reactions and pathways involving lipids, compounds soluble in an organic solvent but not, or sparingly, in an aqueous solvent. Includes fatty acids; neutral fats, other fatty-acid esters, and soaps; long-chain (fatty) alcohols and waxes; sphingoids and other long-chain bases; glycolipids, phospholipids and sphingolipids; and carotenes, polyprenols, sterols, terpenes and other isopren…
M13	salmon	64	64	3	6.35815e-07	0.0069609	6	0.09375	0.0882353	68	GO:0006641	BP	triglyceride metabolic process	The chemical reactions and pathways involving triglyceride, any triester of glycerol. The three fatty acid residues may all be the same or differ in any permutation. Triglycerides are important components of plant oils, animal fats and animal plasma lipoproteins.
M13	salmon	64	64	4	7.32703e-07	0.00802163	9	0.140625	0.0403587	223	GO:0046879	BP	hormone secretion	The regulated release of hormones, substances with a specific regulatory effect on a particular organ or group of cells.
M13	salmon	64	64	5	8.19339e-07	0.00897012	9	0.140625	0.039823	226	GO:0009914	BP	hormone transport	The directed movement of hormones into, out of or within a cell, or between cells, by means of some agent such as a transporter or pore.
M12	tan	68	67	1	1.68066e-18	1.83999e-14	30	0.447761	0.0328947	912	GO:0006629	BP	lipid metabolic process	The chemical reactions and pathways involving lipids, compounds soluble in an organic solvent but not, or sparingly, in an aqueous solvent. Includes fatty acids; neutral fats, other fatty-acid esters, and soaps; long-chain (fatty) alcohols and waxes; sphingoids and other long-chain bases; glycolipids, phospholipids and sphingolipids; and carotenes, polyprenols, sterols, terpenes and other isopren…
M12	tan	68	67	2	1.01951e-10	1.11616e-06	16	0.238806	0.0378251	423	GO:0008610	BP	lipid biosynthetic process	The chemical reactions and pathways resulting in the formation of lipids, compounds soluble in an organic solvent but not, or sparingly, in an aqueous solvent.
M12	tan	68	67	3	3.77053e-10	4.12798e-06	19	0.283582	0.0271817	699	GO:0044255	BP	cellular lipid metabolic process	The chemical reactions and pathways involving lipids, as carried out by individual cells.
M12	tan	68	67	4	6.11591e-10	6.69569e-06	13	0.19403	0.0464286	280	GO:0006631	BP	fatty acid metabolic process	The chemical reactions and pathways involving fatty acids, aliphatic monocarboxylic acids liberated from naturally occurring fats and oils by hydrolysis.
M12	tan	68	67	5	9.18804e-10	1.00591e-05	15	0.223881	0.0357995	419	GO:0032787	BP	monocarboxylic acid metabolic process	The chemical reactions and pathways involving monocarboxylic acids, any organic acid containing one carboxyl (COOH) group or anion (COO-).
M1	turquoise	5116	5084	1	2.36226e-99	2.5862e-95	2012	0.395751	0.500498	4020	GO:0006139	BP	nucleobase-containing compound metabolic process	Any cellular metabolic process involving nucleobases, nucleosides, nucleotides and nucleic acids.
M1	turquoise	5116	5084	2	5.13458e-94	5.62134e-90	1659	0.326318	0.519574	3193	GO:0016070	BP	RNA metabolic process	The cellular chemical reactions and pathways involving RNA, ribonucleic acid, one of the two main type of nucleic acid, consisting of a long, unbranched macromolecule formed from ribonucleotides joined in 3',5'-phosphodiester linkage.
M1	turquoise	5116	5084	3	2.88408e-93	3.15749e-89	2042	0.401652	0.493356	4139	GO:0006725	BP	cellular aromatic compound metabolic process	The chemical reactions and pathways involving aromatic compounds, any organic compound characterized by one or more planar rings, each of which contains conjugated double bonds and delocalized pi electrons, as carried out by individual cells.
M1	turquoise	5116	5084	4	7.61904e-92	8.34132e-88	2031	0.399489	0.492722	4122	GO:0046483	BP	heterocycle metabolic process	The chemical reactions and pathways involving heterocyclic compounds, those with a cyclic molecular structure and at least two different atoms in the ring (or rings).
M1	turquoise	5116	5084	5	2.85712e-88	3.12798e-84	486	0.095594	0.73525	661	GO:0006396	BP	RNA processing	Any process involved in the conversion of one or more primary RNA transcripts into one or more mature RNA molecules.
M4	yellow	454	451	1	1.55278e-11	1.69998e-07	44	0.097561	0.101149	435	GO:0006954	BP	inflammatory response	The immediate defensive reaction (by vertebrate tissue) to infection or injury caused by chemical or physical agents. The process is characterized by local vasodilation, extravasation of plasma into intercellular spaces and accumulation of white blood cells and macrophages.
M4	yellow	454	451	2	5.88974e-11	6.44809e-07	20	0.0443459	0.19802	101	GO:0030216	BP	keratinocyte differentiation	The process in which a relatively unspecialized cell acquires specialized features of a keratinocyte.
M4	yellow	454	451	3	2.58327e-10	2.82816e-06	162	0.359202	0.050217	3226	GO:0006810	BP	transport	The directed movement of substances (such as macromolecules, small molecules, ions) into, out of or within a cell, or between cells, or within a multicellular organism by means of some agent such as a transporter or pore.
M4	yellow	454	451	4	6.81919e-10	7.46565e-06	12	0.0266075	0.333333	36	GO:0018149	BP	peptide cross-linking	The formation of a covalent cross-link between or within protein chains.
M4	yellow	454	451	5	1.01605e-09	1.11237e-05	57	0.126386	0.0764075	746	GO:0046903	BP	secretion	The controlled release of a substance by a cell or a tissue.

## Sheet: Sheet1
blue
brown
greenyellow
magenta
purple
red
salmon
tan
turquoise
yellow
