# Supplementary material for: Commensal microbiota modulate gene expression in the skin
Source: Microbiome. 2018 Jan 30;6:20. doi: 10.1186/s40168-018-0404-9 (PMC5789709; doi:10.1186/s40168-018-0404-9)
Supplement: Supplementary file 8 — Dataset S3. Results from gene ontology analysis. Each worksheet contains differential expression analysis results for features in the mentioned gene ontology categories. Blue and orange cells indicate significant DEGs with and without a twofold change difference in expression, respectively. (XLSX 367 kb) [file 40168_2018_404_MOESM8_ESM.xlsx]

## Sheet: Dataset S3
KEY
	Significant DEGs with abs(log2FC) > 1
	Significant DEGs but not meeting fold change cutoff
GO:0005125	cytokine activity
GO:0005126	cytokine receptor binding
GO:0005149	interleukin-1 receptor binding
GO:0006955	immune response
GO:0008544	epidermis development
GO:0020005	symbiont-containing vacuole membrane
GO:0030216	keratinocyte differentiation
GO:0035325	Toll-like receptor binding
GO:0044215	other organism
GO:0045087	innate immune response
GO:0045682	regulation of epidermis development
GO:0045684	positive regulation of epidermis development
GO:0098773	skin epidermis development

## Sheet: GO0005125
gene_id	GF_mean	SPF_mean	theta	prob	log2FC	length	Chrom	GeneStart	GeneEnd	Biotype	gene_symbol	go_id	go_term
ENSMUSG00000003206.6	139.56	283.862	-1.04851	0.929299	-1.02431	1170	17	55952623	55957021	protein_coding	Ebi3	GO:0005125	cytokine activity
ENSMUSG00000005824.6	40.5915	92.8436	-1.03103	0.927054	-1.19363	1859	17	57189492	57194189	protein_coding	Tnfsf14	GO:0005125	cytokine activity
ENSMUSG00000016529.5	23.9037	78.7415	-1.21952	0.943098	-1.71989	1310	1	131019845	131024974	protein_coding	Il10	GO:0005125	cytokine activity
ENSMUSG00000018927.3	5829.47	13454.1	-2.40663	0.9611	-1.2066	1795	11	83587882	83593087	protein_coding	Ccl6	GO:0005125	cytokine activity
ENSMUSG00000021367.7	1011.33	454.089	1.38656	0.923223	1.1552	2344	13	42301270	42307989	protein_coding	Edn1	GO:0005125	cytokine activity
ENSMUSG00000021994.14	1497.81	691.199	1.59218	0.933369	1.11568	7822	14	28504750	28527447	protein_coding	Wnt5a	GO:0005125	cytokine activity
ENSMUSG00000023078.6	415.914	920.964	-1.17325	0.93893	-1.14686	1150	5	95956951	95961068	protein_coding	Cxcl13	GO:0005125	cytokine activity
ENSMUSG00000024379.3	165.648	359.034	-1.20485	0.94189	-1.116	1133	18	32815383	32819799	protein_coding	Tslp	GO:0005125	cytokine activity
ENSMUSG00000024810.16	2158.67	4644.25	-1.54624	0.960905	-1.1053	2886	19	29925114	29960718	protein_coding	Il33	GO:0005125	cytokine activity
ENSMUSG00000026985.1	389.454	914.738	-1.04564	0.928955	-1.23191	1217	2	24153161	24160519	protein_coding	Il1f8	GO:0005125	cytokine activity
ENSMUSG00000027398.13	212.07	680.97	-0.985052	0.924422	-1.68305	1907	2	129364570	129371139	protein_coding	Il1b	GO:0005125	cytokine activity
ENSMUSG00000029417.9	183.729	503.222	-1.06813	0.931097	-1.45361	3016	5	92321347	92328079	protein_coding	Cxcl9	GO:0005125	cytokine activity
ENSMUSG00000030117.5	16.4191	54.0996	-1.41132	0.95571	-1.72025	2423	6	122605403	122610087	protein_coding	Gdf3	GO:0005125	cytokine activity
ENSMUSG00000032726.12	215.173	62.3968	1.4518	0.926913	1.78595	2405	4	123312645	123343252	protein_coding	Bmp8a	GO:0005125	cytokine activity
ENSMUSG00000035042.2	132.764	325.797	-1.07681	0.931805	-1.29511	960	11	83525778	83530518	protein_coding	Ccl5	GO:0005125	cytokine activity
ENSMUSG00000044103.4	741.18	1697.34	-1.39556	0.955852	-1.19538	1648	2	24186476	24193568	protein_coding	Il1f9	GO:0005125	cytokine activity
ENSMUSG00000058755.3	21.8854	74.8851	-1.00514	0.92529	-1.77471	2272	11	4236420	4241026	protein_coding	Osm	GO:0005125	cytokine activity
ENSMUSG00000074715.2	20.5452	42.3668	-1.02559	0.926438	-1.04413	3735	13	119623819	119654354	protein_coding	Ccl28	GO:0005125	cytokine activity
ENSMUSG00000089669.7	67.6582	139.451	-1.11546	0.935847	-1.04342	1637	11	69682846	69685784	protein_coding	Tnfsf13	GO:0005125	cytokine activity
ENSMUSG00000002603.15	1102.04	1446.33	-0.843549	0.903252	-0.392225	5042	7	25687002	25705077	protein_coding	Tgfb1	GO:0005125	cytokine activity
ENSMUSG00000008999.7	1772.42	1172.7	1.19961	0.914269	0.595888	4019	2	172868012	172940321	protein_coding	Bmp7	GO:0005125	cytokine activity
ENSMUSG00000009185.2	14563	24383.3	-1.89505	0.96575	-0.743583	511	11	82115185	82116799	protein_coding	Ccl8	GO:0005125	cytokine activity
ENSMUSG00000014599.10	2198.31	3661.51	-1.34151	0.953267	-0.736047	5281	3	107741048	107760469	protein_coding	Csf1	GO:0005125	cytokine activity
ENSMUSG00000019122.8	3069.89	6081.94	-1.81196	0.961844	-0.986345	3045	11	83572919	83578636	protein_coding	Ccl9	GO:0005125	cytokine activity
ENSMUSG00000020572.7	2879.58	3753.15	-1.09254	0.933351	-0.382241	4547	12	32820335	32853369	protein_coding	Nampt	GO:0005125	cytokine activity
ENSMUSG00000020676.2	1578.83	2549.12	-1.35902	0.9545	-0.691142	1082	11	82057823	82062955	protein_coding	Ccl11	GO:0005125	cytokine activity
ENSMUSG00000021508.10	16701.5	12345.6	1.42073	0.926716	0.435978	1823	13	56288647	56296551	protein_coding	Cxcl14	GO:0005125	cytokine activity
ENSMUSG00000023951.16	1967.88	2828.77	-1.17912	0.939164	-0.523534	4293	17	46016993	46032377	protein_coding	Vegfa	GO:0005125	cytokine activity
ENSMUSG00000026100.6	1697.34	3178.54	-1.55644	0.961906	-0.905088	2705	1	53061640	53068079	protein_coding	Mstn	GO:0005125	cytokine activity
ENSMUSG00000026573.7	135.191	238.135	-0.828435	0.901498	-0.816785	523	1	164931644	164935527	protein_coding	Xcl1	GO:0005125	cytokine activity
ENSMUSG00000026983.10	2805.77	4640.36	-1.31161	0.950042	-0.725842	4493	2	24276954	24283426	protein_coding	Il1f5	GO:0005125	cytokine activity
ENSMUSG00000029304.14	409.372	705.628	-0.843904	0.903288	-0.785495	1648	5	104435118	104441050	protein_coding	Spp1	GO:0005125	cytokine activity
ENSMUSG00000029373.7	2834.38	5583.45	-1.93473	0.964073	-0.978124	721	5	90772435	90773383	protein_coding	Pf4	GO:0005125	cytokine activity
ENSMUSG00000031712.8	430.446	624.336	-0.820454	0.900434	-0.536491	1908	8	82331637	82403222	protein_coding	Il15	GO:0005125	cytokine activity
ENSMUSG00000031875.6	3004.62	4179.77	-1.27148	0.94488	-0.476242	1616	8	104340594	104347672	protein_coding	Cmtm3	GO:0005125	cytokine activity
ENSMUSG00000032434.8	6268.15	7308.01	-0.907856	0.913163	-0.221441	3352	9	114731203	114749343	protein_coding	Cmtm6	GO:0005125	cytokine activity
ENSMUSG00000033307.6	9487.76	7809.89	1.03266	0.909344	0.280765	554	10	75859353	75860250	protein_coding	Mif	GO:0005125	cytokine activity
ENSMUSG00000033467.12	682.768	948.483	-0.827083	0.901323	-0.474226	1495	5	109554709	109558993	protein_coding	Crlf2	GO:0005125	cytokine activity
ENSMUSG00000034708.11	8290.18	14084.5	-2.32601	0.963782	-0.764635	3474	11	102430315	102437048	protein_coding	Grn	GO:0005125	cytokine activity
ENSMUSG00000035385.5	470.111	889.523	-0.938585	0.917472	-0.920029	1138	11	82035571	82037453	protein_coding	Ccl2	GO:0005125	cytokine activity
ENSMUSG00000036427.5	7200.27	8940.01	-1.23442	0.943304	-0.312225	6452	7	34201330	34230336	protein_coding	Gpi1	GO:0005125	cytokine activity
ENSMUSG00000037035.5	1409.53	938.472	0.910562	0.903562	0.586823	4255	1	119415465	119422248	protein_coding	Inhbb	GO:0005125	cytokine activity
ENSMUSG00000039217.12	1822.13	2968.51	-1.33332	0.952672	-0.704116	714	9	50575273	50581837	protein_coding	Il18	GO:0005125	cytokine activity
ENSMUSG00000041012.3	841.25	425.231	1.27996	0.921207	0.984289	1064	9	114789345	114844152	protein_coding	Cmtm8	GO:0005125	cytokine activity
ENSMUSG00000061353.11	6547.62	5137.35	0.976288	0.907811	0.349945	8176	6	117168535	117181367	protein_coding	Cxcl12	GO:0005125	cytokine activity
ENSMUSG00000074934.3	1097.54	1602.02	-0.870765	0.906003	-0.545616	4148	2	113746164	113758646	protein_coding	Grem1	GO:0005125	cytokine activity
ENSMUSG00000089989.9	953.71	1365.7	-0.921247	0.915323	-0.518019	1075	7	45131189	45136432	protein_coding	Flt3l	GO:0005125	cytokine activity
ENSMUSG00000094686.1	1607.82	2196.8	-0.889152	0.909189	-0.450294	870	4	42772860	42773993	protein_coding	Ccl21a	GO:0005125	cytokine activity
ENSMUSG00000096188.1	1525.12	1123.18	0.952954	0.907244	0.441329	7734	8	104348191	104395807	protein_coding	Cmtm4	GO:0005125	cytokine activity
ENSMUSG00000000869.12	68.7941	74.8443	-0.152507	0.246037	-0.121607	1227	11	53602982	53618669	protein_coding	Il4	GO:0005125	cytokine activity
ENSMUSG00000001131.11	597.413	855.248	-0.562043	0.829417	-0.517614	888	X	20870166	20874735	protein_coding	Timp1	GO:0005125	cytokine activity
ENSMUSG00000001741.12	309.891	471.48	-0.776213	0.892842	-0.605433	7865	7	83642825	83745726	protein_coding	Il16	GO:0005125	cytokine activity
ENSMUSG00000004814.10	443.214	475.79	-0.119502	0.16132	-0.102322	1295	5	135569937	135573049	protein_coding	Ccl24	GO:0005125	cytokine activity
ENSMUSG00000007888.15	727.682	893.577	-0.483338	0.786081	-0.296283	1644	8	70493158	70504081	protein_coding	Crlf1	GO:0005125	cytokine activity
ENSMUSG00000010797.6	300.978	464.491	-0.612377	0.84853	-0.625995	2255	6	17988940	18030585	protein_coding	Wnt2	GO:0005125	cytokine activity
ENSMUSG00000018920.11	1221.6	1508.29	-0.580541	0.836532	-0.304141	3021	11	70453983	70459984	protein_coding	Cxcl16	GO:0005125	cytokine activity
ENSMUSG00000019966.17	1910.42	1573.09	0.588091	0.852262	0.280294	5765	10	100015630	100100413	protein_coding	Kitl	GO:0005125	cytokine activity
ENSMUSG00000021253.6	1054.47	1295.96	-0.573197	0.833839	-0.297511	3384	12	86056744	86079041	protein_coding	Tgfb3	GO:0005125	cytokine activity
ENSMUSG00000021835.14	1274.75	944.305	0.815269	0.892567	0.432887	2224	14	46383520	46390669	protein_coding	Bmp4	GO:0005125	cytokine activity
ENSMUSG00000021943.6	1064.88	841.95	0.477014	0.808127	0.338886	2507	14	33923587	33935280	protein_coding	Gdf10	GO:0005125	cytokine activity
ENSMUSG00000022098.9	5175.21	5687.54	-0.56764	0.831693	-0.136189	3757	14	70474557	70520260	protein_coding	Bmp1	GO:0005125	cytokine activity
ENSMUSG00000022596.3	378.187	462.001	-0.328717	0.638367	-0.288795	2933	15	74724318	74728034	protein_coding	Slurp1	GO:0005125	cytokine activity
ENSMUSG00000022847.14	110.197	183.802	-0.816763	0.899917	-0.738074	1837	16	20725158	20734511	protein_coding	Thpo	GO:0005125	cytokine activity
ENSMUSG00000022938.7	139.483	212.01	-0.59149	0.840451	-0.604047	1372	16	97471050	97504936	protein_coding	Fam3b	GO:0005125	cytokine activity
ENSMUSG00000023235.14	147.322	128.862	0.249563	0.553012	0.193144	7445	8	4325210	4360020	protein_coding	Ccl25	GO:0005125	cytokine activity
ENSMUSG00000024399.5	76.2777	116.928	-0.593692	0.841255	-0.616291	1516	17	35194439	35196320	protein_coding	Ltb	GO:0005125	cytokine activity
ENSMUSG00000024401.14	111.795	106.66	0.0734876	0.115855	0.0678357	1639	17	35199381	35202007	protein_coding	Tnf	GO:0005125	cytokine activity
ENSMUSG00000025352.6	186.079	227.795	-0.383084	0.704481	-0.291819	4062	10	128882295	128891718	protein_coding	Gdf11	GO:0005125	cytokine activity
ENSMUSG00000026166.14	76.3699	66.4157	0.204816	0.459745	0.201479	1421	1	83116766	83119167	protein_coding	Ccl20	GO:0005125	cytokine activity
ENSMUSG00000026981.15	1993.43	2327.9	-0.469927	0.77682	-0.22378	5535	2	24336853	24351494	protein_coding	Il1rn	GO:0005125	cytokine activity
ENSMUSG00000027358.6	1006.78	1048.2	-0.113154	0.14636	-0.05817	3555	2	133552159	133562885	protein_coding	Bmp2	GO:0005125	cytokine activity
ENSMUSG00000027399.1	276.112	458.465	-0.667321	0.866666	-0.731556	1974	2	129299610	129309972	protein_coding	Il1a	GO:0005125	cytokine activity
ENSMUSG00000028029.10	2276.78	2057.02	0.42145	0.770661	0.146437	5596	3	132660499	132684370	protein_coding	Aimp1	GO:0005125	cytokine activity
ENSMUSG00000028362.2	55.9184	72.2357	-0.363281	0.68448	-0.369388	3807	4	63831308	63861347	protein_coding	Tnfsf8	GO:0005125	cytokine activity
ENSMUSG00000029335.5	253.074	274.035	-0.16687	0.285883	-0.1148	7398	5	98854415	98884396	protein_coding	Bmp3	GO:0005125	cytokine activity
ENSMUSG00000029378.5	640.054	599.143	0.0680453	0.103391	0.0952935	1215	5	91139599	91148432	protein_coding	Areg	GO:0005125	cytokine activity
ENSMUSG00000030413.7	57.4881	77.4697	-0.448092	0.76137	-0.430369	1837	7	18871331	18890459	protein_coding	Pglyrp1	GO:0005125	cytokine activity
ENSMUSG00000031497.9	62.3208	98.3084	-0.68265	0.870228	-0.6576	6868	8	10006467	10039072	protein_coding	Tnfsf13b	GO:0005125	cytokine activity
ENSMUSG00000031750.15	2581.48	3186.08	-0.651516	0.862658	-0.303582	1959	8	110741829	110805924	protein_coding	Il34	GO:0005125	cytokine activity
ENSMUSG00000031778.12	696.785	563.651	0.56349	0.847357	0.305911	3708	8	94772009	94782423	protein_coding	Cx3cl1	GO:0005125	cytokine activity
ENSMUSG00000031779.3	253.103	258.158	-0.0343009	0.00599879	-0.0285292	2325	8	94745590	94751699	protein_coding	Ccl22	GO:0005125	cytokine activity
ENSMUSG00000032179.7	30.8769	47.3125	-0.542054	0.820738	-0.615693	4025	9	75775364	75900310	protein_coding	Bmp5	GO:0005125	cytokine activity
ENSMUSG00000032436.16	1094.55	1406.87	-0.797526	0.896894	-0.362158	1136	9	114756837	114781993	protein_coding	Cmtm7	GO:0005125	cytokine activity
ENSMUSG00000032968.4	275.544	204.804	0.562099	0.847014	0.428044	1475	1	75507077	75510366	protein_coding	Inha	GO:0005125	cytokine activity
ENSMUSG00000034394.14	165.86	180.69	-0.119012	0.160152	-0.12355	4350	11	4257557	4272514	protein_coding	Lif	GO:0005125	cytokine activity
ENSMUSG00000034855.13	202.034	343.318	-0.78065	0.893713	-0.764946	2252	5	92346638	92348889	protein_coding	Cxcl10	GO:0005125	cytokine activity
ENSMUSG00000035678.7	112.018	129.208	-0.225333	0.436614	-0.205968	1230	17	57105385	57107757	protein_coding	Tnfsf9	GO:0005125	cytokine activity
ENSMUSG00000037225.13	502.587	712.733	-0.738017	0.885531	-0.50399	6782	3	37348346	37410108	protein_coding	Fgf2	GO:0005125	cytokine activity
ENSMUSG00000038793.8	351.141	394.368	-0.265745	0.525152	-0.167489	1758	1	180935022	180938400	protein_coding	Lefty1	GO:0005125	cytokine activity
ENSMUSG00000039004.5	491.881	365.094	0.661023	0.874092	0.43004	2410	13	38345716	38499728	protein_coding	Bmp6	GO:0005125	cytokine activity
ENSMUSG00000039239.14	726.297	762.905	-0.119671	0.161722	-0.0709451	5791	1	186622792	186705989	protein_coding	Tgfb2	GO:0005125	cytokine activity
ENSMUSG00000039304.11	287.352	433.507	-0.771291	0.89189	-0.593238	5266	3	27317028	27342427	protein_coding	Tnfsf10	GO:0005125	cytokine activity
ENSMUSG00000040138.7	68.7554	63.2333	0.114669	0.221967	0.120788	1939	X	16885521	16911774	protein_coding	Ndp	GO:0005125	cytokine activity
ENSMUSG00000040329.14	87.5099	107.332	-0.346277	0.66365	-0.294565	5664	3	7569994	7613760	protein_coding	Il7	GO:0005125	cytokine activity
ENSMUSG00000040759.8	93.111	104.333	-0.138466	0.208386	-0.164175	869	14	54936470	54939256	protein_coding	Cmtm5	GO:0005125	cytokine activity
ENSMUSG00000040794.5	234.907	227.285	0.0679394	0.103154	0.0475873	1290	2	90885860	90890525	protein_coding	C1qtnf4	GO:0005125	cytokine activity
ENSMUSG00000041324.13	110.759	199.603	-0.532471	0.816469	-0.849711	1980	13	16011851	16027211	protein_coding	Inhba	GO:0005125	cytokine activity
ENSMUSG00000042340.6	354.766	349.679	0.0329934	0.0369683	0.0208369	1824	7	127712736	127718192	protein_coding	Ctf1	GO:0005125	cytokine activity
ENSMUSG00000046845.1	565.949	358.446	0.791373	0.889038	0.658916	538	2	24291196	24293820	protein_coding	Il1f10	GO:0005125	cytokine activity
ENSMUSG00000050069.3	458.93	624.646	-0.56532	0.830764	-0.444765	3745	1	174833785	174921819	protein_coding	Grem2	GO:0005125	cytokine activity
ENSMUSG00000050395.8	51.2078	32.3124	0.610985	0.857738	0.664277	3347	4	63727084	63745113	protein_coding	Tnfsf15	GO:0005125	cytokine activity
ENSMUSG00000051279.2	42.0598	32.3109	0.258647	0.5702	0.38042	3532	4	9844372	9862345	protein_coding	Gdf6	GO:0005125	cytokine activity
ENSMUSG00000054400.15	209.874	251.952	-0.393967	0.714457	-0.263624	2098	8	104250903	104264936	protein_coding	Cklf	GO:0005125	cytokine activity
ENSMUSG00000066551.12	3561.81	2998.98	0.741797	0.88665	0.248136	5023	5	149046702	149184489	protein_coding	Hmgb1	GO:0005125	cytokine activity
ENSMUSG00000066755.2	47.0211	57.5851	-0.269763	0.533102	-0.292388	2066	1	161494655	161505290	protein_coding	Tnfsf18	GO:0005125	cytokine activity
ENSMUSG00000073888.12	2238.62	2008.7	0.295585	0.635277	0.156344	2377	4	41769467	41774247	protein_coding	Ccl27a	GO:0005125	cytokine activity
ENSMUSG00000087408.10	92.4189	135.986	-0.607517	0.846566	-0.557196	3171	8	70315775	70331592	protein_coding	Cers1	GO:0005125	cytokine activity
ENSMUSG00000097328.7	612.136	861.903	-0.7605	0.889896	-0.493673	1515	11	69686250	69695849	protein_coding	Tnfsf12	GO:0005125	cytokine activity

## Sheet: GO0005126
gene_id	GF_mean	SPF_mean	theta	prob	log2FC	length	Chrom	GeneStart	GeneEnd	Biotype	gene_symbol	go_id	go_term
ENSMUSG00000003206.6	139.56	283.862	-1.04851	0.929299	-1.02431	1170	17	55952623	55957021	protein_coding	Ebi3	GO:0005126	cytokine receptor binding
ENSMUSG00000005824.6	40.5915	92.8436	-1.03103	0.927054	-1.19363	1859	17	57189492	57194189	protein_coding	Tnfsf14	GO:0005126	cytokine receptor binding
ENSMUSG00000016529.5	23.9037	78.7415	-1.21952	0.943098	-1.71989	1310	1	131019845	131024974	protein_coding	Il10	GO:0005126	cytokine receptor binding
ENSMUSG00000018927.3	5829.47	13454.1	-2.40663	0.9611	-1.2066	1795	11	83587882	83593087	protein_coding	Ccl6	GO:0005126	cytokine receptor binding
ENSMUSG00000023078.6	415.914	920.964	-1.17325	0.93893	-1.14686	1150	5	95956951	95961068	protein_coding	Cxcl13	GO:0005126	cytokine receptor binding
ENSMUSG00000026985.1	389.454	914.738	-1.04564	0.928955	-1.23191	1217	2	24153161	24160519	protein_coding	Il1f8	GO:0005126	cytokine receptor binding
ENSMUSG00000027398.13	212.07	680.97	-0.985052	0.924422	-1.68305	1907	2	129364570	129371139	protein_coding	Il1b	GO:0005126	cytokine receptor binding
ENSMUSG00000027859.10	142.674	318.093	-0.868476	0.905717	-1.15673	1469	3	102469919	102521013	protein_coding	Ngf	GO:0005126	cytokine receptor binding
ENSMUSG00000029417.9	183.729	503.222	-1.06813	0.931097	-1.45361	3016	5	92321347	92328079	protein_coding	Cxcl9	GO:0005126	cytokine receptor binding
ENSMUSG00000030117.5	16.4191	54.0996	-1.41132	0.95571	-1.72025	2423	6	122605403	122610087	protein_coding	Gdf3	GO:0005126	cytokine receptor binding
ENSMUSG00000031380.10	685.22	1405.44	-1.59897	0.963663	-1.03638	2408	X	164373378	164402650	protein_coding	Figf	GO:0005126	cytokine receptor binding
ENSMUSG00000032726.12	215.173	62.3968	1.4518	0.926913	1.78595	2405	4	123312645	123343252	protein_coding	Bmp8a	GO:0005126	cytokine receptor binding
ENSMUSG00000035042.2	132.764	325.797	-1.07681	0.931805	-1.29511	960	11	83525778	83530518	protein_coding	Ccl5	GO:0005126	cytokine receptor binding
ENSMUSG00000036867.7	637.809	281.353	1.3887	0.923386	1.18074	3205	9	63953076	64022059	protein_coding	Smad6	GO:0005126	cytokine receptor binding
ENSMUSG00000044103.4	741.18	1697.34	-1.39556	0.955852	-1.19538	1648	2	24186476	24193568	protein_coding	Il1f9	GO:0005126	cytokine receptor binding
ENSMUSG00000045322.10	171.864	391.088	-1.13754	0.937947	-1.18622	3478	9	106222598	106226883	protein_coding	Tlr9	GO:0005126	cytokine receptor binding
ENSMUSG00000049907.8	1169.2	521.866	1.55288	0.925262	1.16377	2161	5	74195286	74199481	protein_coding	Rasl11b	GO:0005126	cytokine receptor binding
ENSMUSG00000056130.9	102.418	206.455	-1.08145	0.932224	-1.01136	3928	18	46559155	46574533	protein_coding	Ticam2	GO:0005126	cytokine receptor binding
ENSMUSG00000058755.3	21.8854	74.8851	-1.00514	0.92529	-1.77471	2272	11	4236420	4241026	protein_coding	Osm	GO:0005126	cytokine receptor binding
ENSMUSG00000074715.2	20.5452	42.3668	-1.02559	0.926438	-1.04413	3735	13	119623819	119654354	protein_coding	Ccl28	GO:0005126	cytokine receptor binding
ENSMUSG00000089669.7	67.6582	139.451	-1.11546	0.935847	-1.04342	1637	11	69682846	69685784	protein_coding	Tnfsf13	GO:0005126	cytokine receptor binding
ENSMUSG00000002603.15	1102.04	1446.33	-0.843549	0.903252	-0.392225	5042	7	25687002	25705077	protein_coding	Tgfb1	GO:0005126	cytokine receptor binding
ENSMUSG00000005656.8	4592.14	5322.34	-0.843127	0.903208	-0.212895	1928	12	54746349	54795703	protein_coding	Snx6	GO:0005126	cytokine receptor binding
ENSMUSG00000008999.7	1772.42	1172.7	1.19961	0.914269	0.595888	4019	2	172868012	172940321	protein_coding	Bmp7	GO:0005126	cytokine receptor binding
ENSMUSG00000009185.2	14563	24383.3	-1.89505	0.96575	-0.743583	511	11	82115185	82116799	protein_coding	Ccl8	GO:0005126	cytokine receptor binding
ENSMUSG00000014599.10	2198.31	3661.51	-1.34151	0.953267	-0.736047	5281	3	107741048	107760469	protein_coding	Csf1	GO:0005126	cytokine receptor binding
ENSMUSG00000015619.10	5858.02	4945.21	0.924328	0.904903	0.244383	3978	2	9857078	9890034	protein_coding	Gata3	GO:0005126	cytokine receptor binding
ENSMUSG00000016933.17	2963.08	2384.09	0.908658	0.903378	0.313658	7857	2	160731300	160775760	protein_coding	Plcg1	GO:0005126	cytokine receptor binding
ENSMUSG00000017386.10	830.537	428.775	1.37132	0.923003	0.953822	3292	11	78158499	78165589	protein_coding	Traf4	GO:0005126	cytokine receptor binding
ENSMUSG00000019122.8	3069.89	6081.94	-1.81196	0.961844	-0.986345	3045	11	83572919	83578636	protein_coding	Ccl9	GO:0005126	cytokine receptor binding
ENSMUSG00000020676.2	1578.83	2549.12	-1.35902	0.9545	-0.691142	1082	11	82057823	82062955	protein_coding	Ccl11	GO:0005126	cytokine receptor binding
ENSMUSG00000021508.10	16701.5	12345.6	1.42073	0.926716	0.435978	1823	13	56288647	56296551	protein_coding	Cxcl14	GO:0005126	cytokine receptor binding
ENSMUSG00000021756.12	6789.73	8127.18	-0.993904	0.924974	-0.259401	11099	13	112464070	112510086	protein_coding	Il6st	GO:0005126	cytokine receptor binding
ENSMUSG00000023951.16	1967.88	2828.77	-1.17912	0.939164	-0.523534	4293	17	46016993	46032377	protein_coding	Vegfa	GO:0005126	cytokine receptor binding
ENSMUSG00000024563.15	2077.66	1606.07	0.915921	0.904076	0.371426	3549	18	76241580	76305731	protein_coding	Smad2	GO:0005126	cytokine receptor binding
ENSMUSG00000024962.13	1416.83	1904.25	-0.884663	0.908271	-0.426556	1605	19	6982473	6987651	protein_coding	Vegfb	GO:0005126	cytokine receptor binding
ENSMUSG00000025373.13	1652.73	1129.63	1.08517	0.913266	0.548994	4374	10	128411616	128441438	protein_coding	Rnf41	GO:0005126	cytokine receptor binding
ENSMUSG00000025880.11	727.36	414.353	0.956953	0.907418	0.81181	4521	18	75367529	75395935	protein_coding	Smad7	GO:0005126	cytokine receptor binding
ENSMUSG00000026029.14	1378.38	1877.07	-1.03525	0.927594	-0.445511	2893	1	58795374	58847503	protein_coding	Casp8	GO:0005126	cytokine receptor binding
ENSMUSG00000026100.6	1697.34	3178.54	-1.55644	0.961906	-0.905088	2705	1	53061640	53068079	protein_coding	Mstn	GO:0005126	cytokine receptor binding
ENSMUSG00000026104.14	775.859	1231.28	-1.20791	0.942228	-0.666299	7105	1	52119440	52161865	protein_coding	Stat1	GO:0005126	cytokine receptor binding
ENSMUSG00000026573.7	135.191	238.135	-0.828435	0.901498	-0.816785	523	1	164931644	164935527	protein_coding	Xcl1	GO:0005126	cytokine receptor binding
ENSMUSG00000026814.16	1966.96	2559.91	-0.979799	0.923897	-0.380127	4048	2	32646595	32682669	protein_coding	Eng	GO:0005126	cytokine receptor binding
ENSMUSG00000026983.10	2805.77	4640.36	-1.31161	0.950042	-0.725842	4493	2	24276954	24283426	protein_coding	Il1f5	GO:0005126	cytokine receptor binding
ENSMUSG00000027947.11	2586.61	3523.41	-1.00336	0.925249	-0.44591	8642	3	89864059	89913196	protein_coding	Il6ra	GO:0005126	cytokine receptor binding
ENSMUSG00000028108.15	7724.27	12052.4	-1.76176	0.958357	-0.641845	2521	3	95734147	95739569	protein_coding	Ecm1	GO:0005126	cytokine receptor binding
ENSMUSG00000028249.15	4598.9	6029.43	-1.54102	0.960489	-0.390734	6904	4	6365650	6408423	protein_coding	Sdcbp	GO:0005126	cytokine receptor binding
ENSMUSG00000028530.14	5836.48	7727.4	-1.43885	0.956836	-0.404884	7227	4	101152367	101265282	protein_coding	Jak1	GO:0005126	cytokine receptor binding
ENSMUSG00000029373.7	2834.38	5583.45	-1.93473	0.964073	-0.978124	721	5	90772435	90773383	protein_coding	Pf4	GO:0005126	cytokine receptor binding
ENSMUSG00000031712.8	430.446	624.336	-0.820454	0.900434	-0.536491	1908	8	82331637	82403222	protein_coding	Il15	GO:0005126	cytokine receptor binding
ENSMUSG00000032244.8	2913.73	1818.54	1.36104	0.923575	0.680082	6488	9	62791832	62811648	protein_coding	Fem1b	GO:0005126	cytokine receptor binding
ENSMUSG00000032440.12	10498.8	13598.9	-1.01403	0.925579	-0.373257	4785	9	116087698	116175363	protein_coding	Tgfbr2	GO:0005126	cytokine receptor binding
ENSMUSG00000032491.14	1021.48	686.396	0.911539	0.903655	0.573553	1817	9	110621135	110624452	protein_coding	Nradd	GO:0005126	cytokine receptor binding
ENSMUSG00000032966.14	6685.96	5339.8	1.228	0.916878	0.324348	3857	2	151542483	151561692	protein_coding	Fkbp1a	GO:0005126	cytokine receptor binding
ENSMUSG00000033307.6	9487.76	7809.89	1.03266	0.909344	0.280765	554	10	75859353	75860250	protein_coding	Mif	GO:0005126	cytokine receptor binding
ENSMUSG00000035385.5	470.111	889.523	-0.938585	0.917472	-0.920029	1138	11	82035571	82037453	protein_coding	Ccl2	GO:0005126	cytokine receptor binding
ENSMUSG00000037035.5	1409.53	938.472	0.910562	0.903562	0.586823	4255	1	119415465	119422248	protein_coding	Inhbb	GO:0005126	cytokine receptor binding
ENSMUSG00000041417.15	3467.91	4574.59	-1.09741	0.93388	-0.399575	10079	13	101680563	101768217	protein_coding	Pik3r1	GO:0005126	cytokine receptor binding
ENSMUSG00000042228.14	860.907	1592.43	-1.486	0.959469	-0.887301	4073	4	3678115	3813122	protein_coding	Lyn	GO:0005126	cytokine receptor binding
ENSMUSG00000042306.11	26309.1	18151	1.46936	0.927887	0.535518	1727	3	90526856	90528837	protein_coding	S100a14	GO:0005126	cytokine receptor binding
ENSMUSG00000046432.12	1566.75	1000.98	1.21707	0.915353	0.646368	973	X	136270253	136271978	protein_coding	Ngfrap1	GO:0005126	cytokine receptor binding
ENSMUSG00000048915.12	1334.82	892.385	0.977682	0.907827	0.580902	4032	17	62604184	62881317	protein_coding	Efna5	GO:0005126	cytokine receptor binding
ENSMUSG00000052593.15	2711.38	3354.95	-0.965361	0.921757	-0.307263	7154	12	21323509	21373632	protein_coding	Adam17	GO:0005126	cytokine receptor binding
ENSMUSG00000054263.11	1472.03	2388.98	-1.4555	0.957818	-0.69859	10330	15	7129559	7197489	protein_coding	Lifr	GO:0005126	cytokine receptor binding
ENSMUSG00000061353.11	6547.62	5137.35	0.976288	0.907811	0.349945	8176	6	117168535	117181367	protein_coding	Cxcl12	GO:0005126	cytokine receptor binding
ENSMUSG00000064326.12	1646.16	1175.55	0.966799	0.907684	0.485768	782	12	112644828	112649152	protein_coding	Siva1	GO:0005126	cytokine receptor binding
ENSMUSG00000074934.3	1097.54	1602.02	-0.870765	0.906003	-0.545616	4148	2	113746164	113758646	protein_coding	Grem1	GO:0005126	cytokine receptor binding
ENSMUSG00000094686.1	1607.82	2196.8	-0.889152	0.909189	-0.450294	870	4	42772860	42773993	protein_coding	Ccl21a	GO:0005126	cytokine receptor binding
ENSMUSG00000000120.6	1037.36	1200.21	-0.268429	0.530484	-0.210364	3446	11	95568818	95587735	protein_coding	Ngfr	GO:0005126	cytokine receptor binding
ENSMUSG00000000791.8	30.9218	45.7982	-0.554426	0.826165	-0.566668	2873	8	70808449	70821424	protein_coding	Il12rb1	GO:0005126	cytokine receptor binding
ENSMUSG00000000869.12	68.7941	74.8443	-0.152507	0.246037	-0.121607	1227	11	53602982	53618669	protein_coding	Il4	GO:0005126	cytokine receptor binding
ENSMUSG00000003438.17	1694.69	1459.94	0.504439	0.823633	0.215115	2684	7	28305516	28312072	protein_coding	Timm50	GO:0005126	cytokine receptor binding
ENSMUSG00000004040.16	4293.58	4726.04	-0.438973	0.754371	-0.138449	9527	11	100885098	100939540	protein_coding	Stat3	GO:0005126	cytokine receptor binding
ENSMUSG00000004069.16	2180.26	2224.77	-0.0884306	0.0912175	-0.0291569	3912	16	4639989	4707695	protein_coding	Dnaja3	GO:0005126	cytokine receptor binding
ENSMUSG00000004814.10	443.214	475.79	-0.119502	0.16132	-0.102322	1295	5	135569937	135573049	protein_coding	Ccl24	GO:0005126	cytokine receptor binding
ENSMUSG00000004891.16	931.377	759.565	0.469483	0.803179	0.294192	6416	3	87971078	87980451	protein_coding	Nes	GO:0005126	cytokine receptor binding
ENSMUSG00000005087.17	5267.58	5900.27	-0.439454	0.754751	-0.163639	6776	2	102811141	102901665	protein_coding	Cd44	GO:0005126	cytokine receptor binding
ENSMUSG00000006301.17	3335.02	3502.48	-0.237059	0.463666	-0.0706827	12659	1	74288247	74305622	protein_coding	Tmbim1	GO:0005126	cytokine receptor binding
ENSMUSG00000007613.15	1654.52	1531.01	0.294206	0.63303	0.11193	6534	4	47353222	47414931	protein_coding	Tgfbr1	GO:0005126	cytokine receptor binding
ENSMUSG00000007888.15	727.682	893.577	-0.483338	0.786081	-0.296283	1644	8	70493158	70504081	protein_coding	Crlf1	GO:0005126	cytokine receptor binding
ENSMUSG00000014776.6	927.722	1108.31	-0.43143	0.748202	-0.256601	2869	8	105276447	105281939	protein_coding	Nol3	GO:0005126	cytokine receptor binding
ENSMUSG00000018363.16	2270.5	2156.42	0.232606	0.519168	0.074378	6162	11	106820066	106920715	protein_coding	Smurf2	GO:0005126	cytokine receptor binding
ENSMUSG00000018548.15	895.921	738.88	0.513924	0.828213	0.278032	7214	11	87127077	87220683	protein_coding	Trim37	GO:0005126	cytokine receptor binding
ENSMUSG00000018920.11	1221.6	1508.29	-0.580541	0.836532	-0.304141	3021	11	70453983	70459984	protein_coding	Cxcl16	GO:0005126	cytokine receptor binding
ENSMUSG00000019966.17	1910.42	1573.09	0.588091	0.852262	0.280294	5765	10	100015630	100100413	protein_coding	Kitl	GO:0005126	cytokine receptor binding
ENSMUSG00000020027.18	309.125	498.415	-0.778951	0.893379	-0.689157	9531	10	95385362	95417180	protein_coding	Socs2	GO:0005126	cytokine receptor binding
ENSMUSG00000020124.9	3510.75	3797.56	-0.448894	0.761964	-0.113291	3227	10	123113244	123196935	protein_coding	Usp15	GO:0005126	cytokine receptor binding
ENSMUSG00000020170.3	1767.14	1490.65	0.591179	0.852863	0.245473	5682	10	117070129	117148474	protein_coding	Frs2	GO:0005126	cytokine receptor binding
ENSMUSG00000020689.4	618.941	757.282	-0.417847	0.736275	-0.29103	5901	11	104608000	104670476	protein_coding	Itgb3	GO:0005126	cytokine receptor binding
ENSMUSG00000020739.11	1992.94	1685.81	0.574285	0.849692	0.241457	3385	11	115564434	115583985	protein_coding	Nup85	GO:0005126	cytokine receptor binding
ENSMUSG00000021253.6	1054.47	1295.96	-0.573197	0.833839	-0.297511	3384	12	86056744	86079041	protein_coding	Tgfb3	GO:0005126	cytokine receptor binding
ENSMUSG00000021277.16	1481.17	1289.38	0.485487	0.813388	0.200068	7350	12	111166370	111267153	protein_coding	Traf3	GO:0005126	cytokine receptor binding
ENSMUSG00000021408.14	895.462	968.867	-0.231473	0.450893	-0.113667	6138	13	34002363	34035170	protein_coding	Ripk1	GO:0005126	cytokine receptor binding
ENSMUSG00000021514.17	356.835	306.519	0.355372	0.710066	0.219284	5896	13	65278814	65304221	protein_coding	Zfp369	GO:0005126	cytokine receptor binding
ENSMUSG00000021583.6	1650.7	1972.29	-0.666216	0.866405	-0.256787	4014	13	74639872	74691875	protein_coding	Erap1	GO:0005126	cytokine receptor binding
ENSMUSG00000021835.14	1274.75	944.305	0.815269	0.892567	0.432887	2224	14	46383520	46390669	protein_coding	Bmp4	GO:0005126	cytokine receptor binding
ENSMUSG00000021943.6	1064.88	841.95	0.477014	0.808127	0.338886	2507	14	33923587	33935280	protein_coding	Gdf10	GO:0005126	cytokine receptor binding
ENSMUSG00000022064.9	411.298	467.417	-0.331559	0.642695	-0.184528	3271	14	99099433	99254493	protein_coding	Pibf1	GO:0005126	cytokine receptor binding
ENSMUSG00000022098.9	5175.21	5687.54	-0.56764	0.831693	-0.136189	3757	14	70474557	70520260	protein_coding	Bmp1	GO:0005126	cytokine receptor binding
ENSMUSG00000022144.3	217.952	278.381	-0.397373	0.717553	-0.35305	3509	15	7811011	7837575	protein_coding	Gdnf	GO:0005126	cytokine receptor binding
ENSMUSG00000022309.8	313.103	469.555	-0.802418	0.897726	-0.584657	4256	15	42424727	42676977	protein_coding	Angpt1	GO:0005126	cytokine receptor binding
ENSMUSG00000022514.14	694.775	762.186	-0.271343	0.536186	-0.133599	11360	16	26581704	26730117	protein_coding	Il1rap	GO:0005126	cytokine receptor binding
ENSMUSG00000023235.14	147.322	128.862	0.249563	0.553012	0.193144	7445	8	4325210	4360020	protein_coding	Ccl25	GO:0005126	cytokine receptor binding
ENSMUSG00000023348.11	1884.69	1529.42	0.736867	0.88594	0.301343	2429	5	137309654	137314404	protein_coding	Trip6	GO:0005126	cytokine receptor binding
ENSMUSG00000024399.5	76.2777	116.928	-0.593692	0.841255	-0.616291	1516	17	35194439	35196320	protein_coding	Ltb	GO:0005126	cytokine receptor binding
ENSMUSG00000024401.14	111.795	106.66	0.0734876	0.115855	0.0678357	1639	17	35199381	35202007	protein_coding	Tnf	GO:0005126	cytokine receptor binding
ENSMUSG00000024789.12	2192.67	2515.26	-0.559213	0.828225	-0.198021	5030	19	29251828	29313080	protein_coding	Jak2	GO:0005126	cytokine receptor binding
ENSMUSG00000025139.13	4787.45	5162.57	-0.396846	0.717074	-0.108831	4333	7	141874813	141918507	protein_coding	Tollip	GO:0005126	cytokine receptor binding
ENSMUSG00000025352.6	186.079	227.795	-0.383084	0.704481	-0.291819	4062	10	128882295	128891718	protein_coding	Gdf11	GO:0005126	cytokine receptor binding
ENSMUSG00000026031.15	1673.87	1865.31	-0.436217	0.752158	-0.156227	12669	1	58711508	58758884	protein_coding	Cflar	GO:0005126	cytokine receptor binding
ENSMUSG00000026078.10	2089.88	2069.32	0.0429342	0.0526919	0.0142611	4219	1	38985608	38997238	protein_coding	Pdcl3	GO:0005126	cytokine receptor binding
ENSMUSG00000026166.14	76.3699	66.4157	0.204816	0.459745	0.201479	1421	1	83116766	83119167	protein_coding	Ccl20	GO:0005126	cytokine receptor binding
ENSMUSG00000026675.12	1659.85	1419.5	0.41809	0.768179	0.225663	5104	1	169949535	169969241	protein_coding	Hsd17b7	GO:0005126	cytokine receptor binding
ENSMUSG00000026875.14	221.153	261.707	-0.320522	0.625369	-0.242905	8819	2	34941750	34961772	protein_coding	Traf1	GO:0005126	cytokine receptor binding
ENSMUSG00000026883.17	3035.75	3093.48	-0.091714	0.0981864	-0.0271787	8366	2	35558266	35730994	protein_coding	Dab2ip	GO:0005126	cytokine receptor binding
ENSMUSG00000026942.13	1193.61	1196.81	-0.00888409	0.00124732	-0.00386351	5101	2	25517982	25546940	protein_coding	Traf2	GO:0005126	cytokine receptor binding
ENSMUSG00000026981.15	1993.43	2327.9	-0.469927	0.77682	-0.22378	5535	2	24336853	24351494	protein_coding	Il1rn	GO:0005126	cytokine receptor binding
ENSMUSG00000027164.8	1515.46	1631.18	-0.249631	0.491587	-0.106162	7883	2	101678429	101701669	protein_coding	Traf6	GO:0005126	cytokine receptor binding
ENSMUSG00000027351.14	2510.47	2435.36	0.127954	0.259425	0.0438249	6784	2	117121374	117182279	protein_coding	Spred1	GO:0005126	cytokine receptor binding
ENSMUSG00000027358.6	1006.78	1048.2	-0.113154	0.14636	-0.05817	3555	2	133552159	133562885	protein_coding	Bmp2	GO:0005126	cytokine receptor binding
ENSMUSG00000027399.1	276.112	458.465	-0.667321	0.866666	-0.731556	1974	2	129299610	129309972	protein_coding	Il1a	GO:0005126	cytokine receptor binding
ENSMUSG00000027460.7	141.602	213.938	-0.56708	0.83147	-0.595354	2335	2	151911210	151945337	protein_coding	Angpt4	GO:0005126	cytokine receptor binding
ENSMUSG00000027598.16	1823.97	1887.51	-0.136606	0.203576	-0.0494018	9709	2	155133509	155226855	protein_coding	Itch	GO:0005126	cytokine receptor binding
ENSMUSG00000028245.15	1612.07	1520.75	0.212781	0.477262	0.0841276	8368	4	6396207	6454271	protein_coding	Nsmaf	GO:0005126	cytokine receptor binding
ENSMUSG00000028362.2	55.9184	72.2357	-0.363281	0.68448	-0.369388	3807	4	63831308	63861347	protein_coding	Tnfsf8	GO:0005126	cytokine receptor binding
ENSMUSG00000028466.15	2073.65	2141.28	-0.139627	0.211408	-0.0463027	2372	4	43562332	43567060	protein_coding	Creb3	GO:0005126	cytokine receptor binding
ENSMUSG00000029254.16	89.3376	143.348	-0.686403	0.871131	-0.682179	6215	5	86071746	86106125	protein_coding	Stap1	GO:0005126	cytokine receptor binding
ENSMUSG00000029287.14	2237.63	2688.57	-0.691441	0.87239	-0.264868	6545	5	107106570	107289629	protein_coding	Tgfbr3	GO:0005126	cytokine receptor binding
ENSMUSG00000029335.5	253.074	274.035	-0.16687	0.285883	-0.1148	7398	5	98854415	98884396	protein_coding	Bmp3	GO:0005126	cytokine receptor binding
ENSMUSG00000030659.14	1608.24	1860.74	-0.527615	0.814203	-0.210396	2331	7	116504369	116540584	protein_coding	Nucb2	GO:0005126	cytokine receptor binding
ENSMUSG00000030793.4	2324.65	2569.57	-0.438139	0.753705	-0.144509	3800	7	127989708	127993867	protein_coding	Pycard	GO:0005126	cytokine receptor binding
ENSMUSG00000031077.7	443.145	435.285	0.0457617	0.0576704	0.0258181	3903	7	144577318	144582463	protein_coding	Fadd	GO:0005126	cytokine receptor binding
ENSMUSG00000031392.18	3204.74	3409.34	-0.315786	0.617533	-0.0892821	4716	X	74013914	74023918	protein_coding	Irak1	GO:0005126	cytokine receptor binding
ENSMUSG00000031465.6	284.924	341.172	-0.376092	0.697819	-0.259923	3690	8	18690263	18741562	protein_coding	Angpt2	GO:0005126	cytokine receptor binding
ENSMUSG00000031497.9	62.3208	98.3084	-0.68265	0.870228	-0.6576	6868	8	10006467	10039072	protein_coding	Tnfsf13b	GO:0005126	cytokine receptor binding
ENSMUSG00000031520.5	249.437	310.025	-0.387607	0.708662	-0.313706	1881	8	54077532	54186454	protein_coding	Vegfc	GO:0005126	cytokine receptor binding
ENSMUSG00000031628.8	1100.98	1064.93	0.0973787	0.174986	0.0480274	1455	8	46617449	46638706	protein_coding	Casp3	GO:0005126	cytokine receptor binding
ENSMUSG00000031750.15	2581.48	3186.08	-0.651516	0.862658	-0.303582	1959	8	110741829	110805924	protein_coding	Il34	GO:0005126	cytokine receptor binding
ENSMUSG00000031778.12	696.785	563.651	0.56349	0.847357	0.305911	3708	8	94772009	94782423	protein_coding	Cx3cl1	GO:0005126	cytokine receptor binding
ENSMUSG00000031779.3	253.103	258.158	-0.0343009	0.00599879	-0.0285292	2325	8	94745590	94751699	protein_coding	Ccl22	GO:0005126	cytokine receptor binding
ENSMUSG00000031887.13	1054.79	1087.39	-0.0960607	0.107607	-0.0439187	1866	8	105258286	105264609	protein_coding	Tradd	GO:0005126	cytokine receptor binding
ENSMUSG00000032175.10	1784.55	2158.91	-0.785486	0.894659	-0.274743	4619	9	21104069	21127346	protein_coding	Tyk2	GO:0005126	cytokine receptor binding
ENSMUSG00000032179.7	30.8769	47.3125	-0.542054	0.820738	-0.615693	4025	9	75775364	75900310	protein_coding	Bmp5	GO:0005126	cytokine receptor binding
ENSMUSG00000032402.12	1534.27	1710.9	-0.384963	0.706226	-0.157206	5542	9	63646767	63757994	protein_coding	Smad3	GO:0005126	cytokine receptor binding
ENSMUSG00000032508.8	1765.88	2208.65	-0.736866	0.885262	-0.322777	2576	9	119335934	119341411	protein_coding	Myd88	GO:0005126	cytokine receptor binding
ENSMUSG00000032968.4	275.544	204.804	0.562099	0.847014	0.428044	1475	1	75507077	75510366	protein_coding	Inha	GO:0005126	cytokine receptor binding
ENSMUSG00000034394.14	165.86	180.69	-0.119012	0.160152	-0.12355	4350	11	4257557	4272514	protein_coding	Lif	GO:0005126	cytokine receptor binding
ENSMUSG00000034855.13	202.034	343.318	-0.78065	0.893713	-0.764946	2252	5	92346638	92348889	protein_coding	Cxcl10	GO:0005126	cytokine receptor binding
ENSMUSG00000035529.9	1561.51	1338.88	0.546202	0.842135	0.221919	3917	10	85891970	85916945	protein_coding	Prdm4	GO:0005126	cytokine receptor binding
ENSMUSG00000035678.7	112.018	129.208	-0.225333	0.436614	-0.205968	1230	17	57105385	57107757	protein_coding	Tnfsf9	GO:0005126	cytokine receptor binding
ENSMUSG00000037095.7	2987.46	3800.33	-0.597001	0.842482	-0.347205	1351	17	56119680	56121946	protein_coding	Lrg1	GO:0005126	cytokine receptor binding
ENSMUSG00000038291.16	622.762	573.711	0.223378	0.499927	0.118356	4440	8	46033261	46152159	protein_coding	Snx25	GO:0005126	cytokine receptor binding
ENSMUSG00000038793.8	351.141	394.368	-0.265745	0.525152	-0.167489	1758	1	180935022	180938400	protein_coding	Lefty1	GO:0005126	cytokine receptor binding
ENSMUSG00000039004.5	491.881	365.094	0.661023	0.874092	0.43004	2410	13	38345716	38499728	protein_coding	Bmp6	GO:0005126	cytokine receptor binding
ENSMUSG00000039239.14	726.297	762.905	-0.119671	0.161722	-0.0709451	5791	1	186622792	186705989	protein_coding	Tgfb2	GO:0005126	cytokine receptor binding
ENSMUSG00000039304.11	287.352	433.507	-0.771291	0.89189	-0.593238	5266	3	27317028	27342427	protein_coding	Tnfsf10	GO:0005126	cytokine receptor binding
ENSMUSG00000040329.14	87.5099	107.332	-0.346277	0.66365	-0.294565	5664	3	7569994	7613760	protein_coding	Il7	GO:0005126	cytokine receptor binding
ENSMUSG00000041324.13	110.759	199.603	-0.532471	0.816469	-0.849711	1980	13	16011851	16027211	protein_coding	Inhba	GO:0005126	cytokine receptor binding
ENSMUSG00000042340.6	354.766	349.679	0.0329934	0.0369683	0.0208369	1824	7	127712736	127718192	protein_coding	Ctf1	GO:0005126	cytokine receptor binding
ENSMUSG00000042626.13	2780.63	2781.86	-0.0023744	0.00373516	-0.000641548	5645	3	89418443	89430027	protein_coding	Shc1	GO:0005126	cytokine receptor binding
ENSMUSG00000043953.12	163.86	190.404	-0.251505	0.495635	-0.216599	2598	9	111054486	111057519	protein_coding	Ccrl2	GO:0005126	cytokine receptor binding
ENSMUSG00000045671.17	1702.35	1411.44	0.653037	0.872004	0.270357	4619	11	19924375	20024026	protein_coding	Spred2	GO:0005126	cytokine receptor binding
ENSMUSG00000046845.1	565.949	358.446	0.791373	0.889038	0.658916	538	2	24291196	24293820	protein_coding	Il1f10	GO:0005126	cytokine receptor binding
ENSMUSG00000048482.14	54.2657	62.5182	-0.202084	0.379799	-0.204236	6217	2	109674700	109727007	protein_coding	Bdnf	GO:0005126	cytokine receptor binding
ENSMUSG00000049107.13	183.206	261.725	-0.524573	0.812707	-0.51459	1714	6	126101412	126166910	protein_coding	Ntf3	GO:0005126	cytokine receptor binding
ENSMUSG00000050395.8	51.2078	32.3124	0.610985	0.857738	0.664277	3347	4	63727084	63745113	protein_coding	Tnfsf15	GO:0005126	cytokine receptor binding
ENSMUSG00000051279.2	42.0598	32.3109	0.258647	0.5702	0.38042	3532	4	9844372	9862345	protein_coding	Gdf6	GO:0005126	cytokine receptor binding
ENSMUSG00000052139.18	717.031	688.455	0.117297	0.229321	0.0586718	4781	5	31697684	32084962	protein_coding	Bre	GO:0005126	cytokine receptor binding
ENSMUSG00000054400.15	209.874	251.952	-0.393967	0.714457	-0.263624	2098	8	104250903	104264936	protein_coding	Cklf	GO:0005126	cytokine receptor binding
ENSMUSG00000058638.13	1580.77	1457.06	0.309148	0.65585	0.117566	4116	7	12834761	12850577	protein_coding	Zfp110	GO:0005126	cytokine receptor binding
ENSMUSG00000059327.9	362.076	320.467	0.293766	0.632314	0.176116	6825	X	99975606	100400762	protein_coding	Eda	GO:0005126	cytokine receptor binding
ENSMUSG00000059883.16	524.056	695.778	-0.678803	0.869325	-0.408906	5021	15	94543643	94581815	protein_coding	Irak4	GO:0005126	cytokine receptor binding
ENSMUSG00000059923.13	3891.63	4438.92	-0.778233	0.893238	-0.189835	2916	11	115644045	115708597	protein_coding	Grb2	GO:0005126	cytokine receptor binding
ENSMUSG00000061665.6	4389.92	3753.39	0.743061	0.886801	0.225999	5399	17	42792951	42876424	protein_coding	Cd2ap	GO:0005126	cytokine receptor binding
ENSMUSG00000062169.13	1740.92	1660.92	0.199768	0.44836	0.0678659	3783	1	181144693	181168994	protein_coding	Cnih4	GO:0005126	cytokine receptor binding
ENSMUSG00000066755.2	47.0211	57.5851	-0.269763	0.533102	-0.292388	2066	1	161494655	161505290	protein_coding	Tnfsf18	GO:0005126	cytokine receptor binding
ENSMUSG00000070939.9	1404.16	1483.93	-0.2082	0.395195	-0.0797187	10972	1	43047200	43098637	protein_coding	Tgfbrap1	GO:0005126	cytokine receptor binding
ENSMUSG00000074121.2	370.028	316.024	0.3406	0.694125	0.227602	1962	7	45413695	45417178	protein_coding	Ntf5	GO:0005126	cytokine receptor binding
ENSMUSG00000079164.8	286.864	424.534	-0.710838	0.877869	-0.565511	4790	1	182954788	182976044	protein_coding	Tlr5	GO:0005126	cytokine receptor binding
ENSMUSG00000087408.10	92.4189	135.986	-0.607517	0.846566	-0.557196	3171	8	70315775	70331592	protein_coding	Cers1	GO:0005126	cytokine receptor binding
ENSMUSG00000095105.1	638.758	531.949	0.482351	0.811489	0.263983	8103	13	12471209	12520450	protein_coding	Edaradd	GO:0005126	cytokine receptor binding
ENSMUSG00000097328.7	612.136	861.903	-0.7605	0.889896	-0.493673	1515	11	69686250	69695849	protein_coding	Tnfsf12	GO:0005126	cytokine receptor binding

## Sheet: GO0005149
gene_id	GF_mean	SPF_mean	theta	prob	log2FC	length	Chrom	GeneStart	GeneEnd	Biotype	gene_symbol	go_id	go_term
ENSMUSG00000026985.1	389.454	914.738	-1.04564	0.928955	-1.23191	1217	2	24153161	24160519	protein_coding	Il1f8	GO:0005149	interleukin-1 receptor binding
ENSMUSG00000027398.13	212.07	680.97	-0.985052	0.924422	-1.68305	1907	2	129364570	129371139	protein_coding	Il1b	GO:0005149	interleukin-1 receptor binding
ENSMUSG00000044103.4	741.18	1697.34	-1.39556	0.955852	-1.19538	1648	2	24186476	24193568	protein_coding	Il1f9	GO:0005149	interleukin-1 receptor binding
ENSMUSG00000045322.10	171.864	391.088	-1.13754	0.937947	-1.18622	3478	9	106222598	106226883	protein_coding	Tlr9	GO:0005149	interleukin-1 receptor binding
ENSMUSG00000056130.9	102.418	206.455	-1.08145	0.932224	-1.01136	3928	18	46559155	46574533	protein_coding	Ticam2	GO:0005149	interleukin-1 receptor binding
ENSMUSG00000026983.10	2805.77	4640.36	-1.31161	0.950042	-0.725842	4493	2	24276954	24283426	protein_coding	Il1f5	GO:0005149	interleukin-1 receptor binding
ENSMUSG00000022514.14	694.775	762.186	-0.271343	0.536186	-0.133599	11360	16	26581704	26730117	protein_coding	Il1rap	GO:0005149	interleukin-1 receptor binding
ENSMUSG00000023348.11	1884.69	1529.42	0.736867	0.88594	0.301343	2429	5	137309654	137314404	protein_coding	Trip6	GO:0005149	interleukin-1 receptor binding
ENSMUSG00000025139.13	4787.45	5162.57	-0.396846	0.717074	-0.108831	4333	7	141874813	141918507	protein_coding	Tollip	GO:0005149	interleukin-1 receptor binding
ENSMUSG00000026981.15	1993.43	2327.9	-0.469927	0.77682	-0.22378	5535	2	24336853	24351494	protein_coding	Il1rn	GO:0005149	interleukin-1 receptor binding
ENSMUSG00000027399.1	276.112	458.465	-0.667321	0.866666	-0.731556	1974	2	129299610	129309972	protein_coding	Il1a	GO:0005149	interleukin-1 receptor binding
ENSMUSG00000031392.18	3204.74	3409.34	-0.315786	0.617533	-0.0892821	4716	X	74013914	74023918	protein_coding	Irak1	GO:0005149	interleukin-1 receptor binding
ENSMUSG00000032508.8	1765.88	2208.65	-0.736866	0.885262	-0.322777	2576	9	119335934	119341411	protein_coding	Myd88	GO:0005149	interleukin-1 receptor binding
ENSMUSG00000046845.1	565.949	358.446	0.791373	0.889038	0.658916	538	2	24291196	24293820	protein_coding	Il1f10	GO:0005149	interleukin-1 receptor binding
ENSMUSG00000059883.16	524.056	695.778	-0.678803	0.869325	-0.408906	5021	15	94543643	94581815	protein_coding	Irak4	GO:0005149	interleukin-1 receptor binding
ENSMUSG00000079164.8	286.864	424.534	-0.710838	0.877869	-0.565511	4790	1	182954788	182976044	protein_coding	Tlr5	GO:0005149	interleukin-1 receptor binding

## Sheet: GO0006955
gene_id	GF_mean	SPF_mean	theta	prob	log2FC	length	Chrom	GeneStart	GeneEnd	Biotype	gene_symbol	go_id	go_term
ENSMUSG00000036905.8	11111.7	24514.9	-2.90453	0.976547	-1.14158	1088	4	136880129	136886187	protein_coding	C1qb	GO:0006955	immune response
ENSMUSG00000036887.5	9499.45	20631.5	-2.81368	0.974297	-1.11893	1040	4	136895917	136898803	protein_coding	C1qa	GO:0006955	immune response
ENSMUSG00000030921.16	721.756	1960.1	-2.12644	0.973445	-1.44135	4419	7	104409025	104465193	protein_coding	Trim30a	GO:0006955	immune response
ENSMUSG00000026938.10	502.548	1847.6	-2.11239	0.972997	-1.87832	1374	2	25624666	25628030	protein_coding	Fcna	GO:0006955	immune response
ENSMUSG00000035692.6	916.367	2697.42	-2.14007	0.972627	-1.55758	756	4	156199424	156200818	protein_coding	Isg15	GO:0006955	immune response
ENSMUSG00000015947.10	546.736	1851.42	-2.10229	0.971955	-1.75972	2589	3	96282909	96293969	protein_coding	Fcgr1	GO:0006955	immune response
ENSMUSG00000021423.5	1542.33	3335.7	-2.15184	0.971432	-1.11288	997	13	37345345	37419036	protein_coding	Ly86	GO:0006955	immune response
ENSMUSG00000029561.17	703.782	2148.14	-2.15528	0.971099	-1.60989	6374	5	114896936	114912234	protein_coding	Oasl2	GO:0006955	immune response
ENSMUSG00000032690.16	433.446	1379.62	-2.20797	0.970965	-1.67034	4451	5	120730333	120749853	protein_coding	Oas2	GO:0006955	immune response
ENSMUSG00000058715.11	3603.58	7594.5	-2.55345	0.970931	-1.07552	874	1	171229572	171234365	protein_coding	Fcer1g	GO:0006955	immune response
ENSMUSG00000004730.14	2433.86	5253.4	-2.21274	0.970781	-1.11001	3245	17	57358686	57483529	protein_coding	Adgre1	GO:0006955	immune response
ENSMUSG00000074896.3	846.73	3177.62	-2.18392	0.970276	-1.90797	1745	19	34583531	34588731	protein_coding	Ifit3	GO:0006955	immune response
ENSMUSG00000054072.11	1007.62	2552.65	-2.08852	0.970171	-1.34104	3121	18	60376029	60392627	protein_coding	Iigp1	GO:0006955	immune response
ENSMUSG00000026395.16	956.33	2019.34	-1.86313	0.969908	-1.0783	18313	1	138062861	138175708	protein_coding	Ptprc	GO:0006955	immune response
ENSMUSG00000032661.9	147.883	708.361	-1.84169	0.968965	-2.26003	7069	5	120753098	120777661	protein_coding	Oas3	GO:0006955	immune response
ENSMUSG00000027514.14	458.673	1639.5	-2.26031	0.968906	-1.83771	3529	2	173206612	173218923	protein_coding	Zbp1	GO:0006955	immune response
ENSMUSG00000059498.13	2755.87	5717.87	-2.25318	0.968246	-1.05297	1736	1	171051174	171064935	protein_coding	Fcgr3	GO:0006955	immune response
ENSMUSG00000046718.7	2798.39	7816.36	-2.58188	0.967719	-1.4819	764	8	71534264	71537437	protein_coding	Bst2	GO:0006955	immune response
ENSMUSG00000015340.10	974.708	2352.34	-2.03161	0.966539	-1.27106	5808	X	9435252	9487771	protein_coding	Cybb	GO:0006955	immune response
ENSMUSG00000027639.16	2314.74	6000.43	-2.4725	0.966113	-1.37422	9150	2	157097533	157135265	protein_coding	Samhd1	GO:0006955	immune response
ENSMUSG00000028270.12	1405.82	3016.14	-1.82649	0.965706	-1.1013	2516	3	142620602	142638008	protein_coding	Gbp2	GO:0006955	immune response
ENSMUSG00000020641.15	314.169	938.643	-1.58248	0.96452	-1.57903	4328	12	26442753	26456452	protein_coding	Rsad2	GO:0006955	immune response
ENSMUSG00000037731.5	655.859	1562.15	-1.90571	0.964271	-1.25207	3079	4	132781843	132796387	protein_coding	Themis2	GO:0006955	immune response
ENSMUSG00000023992.14	142.593	433.982	-1.59744	0.963874	-1.60573	4946	17	48346401	48354147	protein_coding	Trem2	GO:0006955	immune response
ENSMUSG00000001128.7	3301.25	7102.56	-2.38533	0.963435	-1.10533	1736	X	20925454	20931555	protein_coding	Cfp	GO:0006955	immune response
ENSMUSG00000025986.6	6673.53	1574.91	2.56312	0.963204	2.08318	6095	1	46807544	46892852	protein_coding	Slc39a10	GO:0006955	immune response
ENSMUSG00000029298.15	491.805	1031.99	-1.56725	0.963151	-1.06927	5173	5	105077630	105139539	protein_coding	Gbp9	GO:0006955	immune response
ENSMUSG00000025017.9	522.87	1178.23	-1.56663	0.963078	-1.1721	2615	19	41274218	41385070	protein_coding	Pik3ap1	GO:0006955	immune response
ENSMUSG00000049103.13	1518.14	3667.74	-2.61859	0.96231	-1.27258	6393	9	124101950	124113557	protein_coding	Ccr2	GO:0006955	immune response
ENSMUSG00000033777.3	135.196	452.705	-1.60808	0.96203	-1.74352	4086	X	106143204	106160493	protein_coding	Tlr13	GO:0006955	immune response
ENSMUSG00000058818.13	740.571	1528.41	-1.55555	0.961811	-1.04532	4471	7	3711409	3720391	protein_coding	Pirb	GO:0006955	immune response
ENSMUSG00000018927.3	5829.47	13454.1	-2.40663	0.9611	-1.2066	1795	11	83587882	83593087	protein_coding	Ccl6	GO:0006955	immune response
ENSMUSG00000024810.16	2158.67	4644.25	-1.54624	0.960905	-1.1053	2886	19	29925114	29960718	protein_coding	Il33	GO:0006955	immune response
ENSMUSG00000046879.6	893.412	1835.44	-1.66473	0.960588	-1.03873	5810	11	48861968	48871683	protein_coding	Irgm1	GO:0006955	immune response
ENSMUSG00000070034.13	224.194	575.142	-1.54144	0.96052	-1.35917	6781	1	85576899	85598817	protein_coding	Sp110	GO:0006955	immune response
ENSMUSG00000044583.13	336.029	823.158	-1.53748	0.960249	-1.29258	4082	X	167304929	167330558	protein_coding	Tlr7	GO:0006955	immune response
ENSMUSG00000041827.15	228.636	696.473	-1.53649	0.960188	-1.60701	2608	5	114923240	114937915	protein_coding	Oasl1	GO:0006955	immune response
ENSMUSG00000030579.10	3979.74	8178.27	-2.62959	0.960152	-1.03912	667	7	30413760	30417585	protein_coding	Tyrobp	GO:0006955	immune response
ENSMUSG00000062593.15	861.572	1777.38	-1.53163	0.959934	-1.04471	1491	10	51480640	51496613	protein_coding	Lilrb4a	GO:0006955	immune response
ENSMUSG00000004707.14	222.627	548.92	-1.52679	0.959753	-1.30197	3307	1	171588624	171607410	protein_coding	Ly9	GO:0006955	immune response
ENSMUSG00000053063.11	242.576	588.127	-1.49454	0.959647	-1.27769	5528	6	129342691	129365303	protein_coding	Clec12a	GO:0006955	immune response
ENSMUSG00000044703.5	57.7514	197.336	-1.50598	0.959645	-1.77272	1354	14	59276913	59297522	protein_coding	Phf11a	GO:0006955	immune response
ENSMUSG00000030148.15	541.946	1113.93	-1.4879	0.959525	-1.03944	2926	6	123106428	123143999	protein_coding	Clec4a2	GO:0006955	immune response
ENSMUSG00000079227.9	465.387	1284.6	-1.68203	0.959481	-1.46482	3704	9	124121543	124147699	protein_coding	Ccr5	GO:0006955	immune response
ENSMUSG00000028268.14	592.499	1457.14	-1.79849	0.959235	-1.29825	3265	3	142560026	142573209	protein_coding	Gbp3	GO:0006955	immune response
ENSMUSG00000000386.14	257.153	845.45	-1.73419	0.958659	-1.71709	3646	16	97447035	97462907	protein_coding	Mx1	GO:0006955	immune response
ENSMUSG00000040552.8	559.177	1425.38	-1.79324	0.958658	-1.34997	4305	6	122847138	122856161	protein_coding	C3ar1	GO:0006955	immune response
ENSMUSG00000040253.15	555.284	1237.87	-1.7423	0.958503	-1.15656	5614	3	142530342	142550149	protein_coding	Gbp7	GO:0006955	immune response
ENSMUSG00000024300.16	662.096	1428.26	-1.75324	0.958411	-1.10914	4914	17	33555719	33607764	protein_coding	Myo1f	GO:0006955	immune response
ENSMUSG00000034459.8	491.804	1395.14	-1.75528	0.958401	-1.50425	2656	19	34640871	34650009	protein_coding	Ifit1	GO:0006955	immune response
ENSMUSG00000045932.12	555.614	1624.7	-1.78812	0.958328	-1.54802	3927	19	34550694	34576419	protein_coding	Ifit2	GO:0006955	immune response
ENSMUSG00000017830.15	318.266	901.309	-1.77559	0.958184	-1.50179	3272	11	100694884	100704271	protein_coding	Dhx58	GO:0006955	immune response
ENSMUSG00000073412.6	435.012	915.819	-1.46068	0.958132	-1.07401	415	17	35185095	35188439	protein_coding	Lst1	GO:0006955	immune response
ENSMUSG00000038147.13	491.879	993.009	-1.45786	0.957961	-1.0135	6272	1	171839697	171890718	protein_coding	Cd84	GO:0006955	immune response
ENSMUSG00000025498.14	1301.89	4971.86	-2.66803	0.957759	-1.93318	3020	7	141262706	141266481	protein_coding	Irf7	GO:0006955	immune response
ENSMUSG00000090231.10	88.9247	257.149	-1.45259	0.957645	-1.53195	2825	17	34856374	34862518	protein_coding	Cfb	GO:0006955	immune response
ENSMUSG00000027579.6	685.942	170.044	1.93873	0.957193	2.01218	2562	2	181205562	181213185	protein_coding	Srms	GO:0006955	immune response
ENSMUSG00000024411.9	524.132	1068.36	-1.43992	0.956899	-1.0274	5082	18	15389394	15403684	protein_coding	Aqp4	GO:0006955	immune response
ENSMUSG00000036896.5	6049.74	12991.5	-2.69878	0.956193	-1.10262	1931	4	136889804	136893065	protein_coding	C1qc	GO:0006955	immune response
ENSMUSG00000024164.15	10249.8	20713.4	-2.70032	0.95614	-1.01497	5143	17	57203970	57228136	protein_coding	C3	GO:0006955	immune response
ENSMUSG00000040522.5	293.751	716.92	-1.39067	0.955914	-1.28722	3586	X	167242696	167264329	protein_coding	Tlr8	GO:0006955	immune response
ENSMUSG00000044103.4	741.18	1697.34	-1.39556	0.955852	-1.19538	1648	2	24186476	24193568	protein_coding	Il1f9	GO:0006955	immune response
ENSMUSG00000034438.16	58.7176	166.284	-1.37898	0.955785	-1.50178	3443	5	105014150	105139540	protein_coding	Gbp8	GO:0006955	immune response
ENSMUSG00000029798.11	134.194	335.875	-1.40614	0.955708	-1.3236	9292	6	57581000	57664632	protein_coding	Herc6	GO:0006955	immune response
ENSMUSG00000026177.11	524.925	1060.58	-1.3691	0.955263	-1.01468	3705	1	74375195	74386062	protein_coding	Slc11a1	GO:0006955	immune response
ENSMUSG00000025804.4	185.269	639.144	-1.36769	0.955165	-1.78652	2831	9	123962126	123968692	protein_coding	Ccr1	GO:0006955	immune response
ENSMUSG00000021624.9	235.702	544.822	-1.36162	0.954703	-1.20882	4509	13	102693558	102739629	protein_coding	Cd180	GO:0006955	immune response
ENSMUSG00000006014.16	127.105	510.64	-1.3457	0.953542	-2.00629	4280	1	150449412	150466165	protein_coding	Prg4	GO:0006955	immune response
ENSMUSG00000027985.14	570.638	72.0858	2.18338	0.951254	2.98479	8788	3	131110471	131224356	protein_coding	Lef1	GO:0006955	immune response
ENSMUSG00000073643.11	1115.52	450.287	2.18384	0.95122	1.3088	6488	1	79702262	79776143	protein_coding	Wdfy1	GO:0006955	immune response
ENSMUSG00000021703.8	4767.05	1903.24	2.06541	0.950235	1.32464	5316	13	92611138	92711944	protein_coding	Serinc5	GO:0006955	immune response
ENSMUSG00000015437.4	43.8997	147.385	-1.30813	0.949502	-1.7473	1418	14	56258856	56262260	protein_coding	Gzmb	GO:0006955	immune response
ENSMUSG00000034317.14	2033.3	752.559	1.89195	0.94897	1.43395	3352	3	69035288	69044755	protein_coding	Trim59	GO:0006955	immune response
ENSMUSG00000042808.7	1307.02	304.168	1.87275	0.946455	2.10334	1067	12	76792335	76795554	protein_coding	Gpx2	GO:0006955	immune response
ENSMUSG00000031264.13	304.267	629.168	-1.28373	0.946118	-1.04811	3149	X	134542336	134583570	protein_coding	Btk	GO:0006955	immune response
ENSMUSG00000045005.9	1286.68	372.38	2.02861	0.945334	1.7888	6915	1	64730558	64737751	protein_coding	Fzd5	GO:0006955	immune response
ENSMUSG00000105504.4	163.757	385.699	-1.27518	0.945228	-1.23592	6637	3	142493978	142522344	protein_coding	Gbp5	GO:0006955	immune response
ENSMUSG00000078945.10	177.376	379.863	-1.27258	0.944982	-1.09867	4846	13	100144063	100202092	protein_coding	Naip2	GO:0006955	immune response
ENSMUSG00000044827.10	135.666	329.434	-1.24478	0.943342	-1.27993	3346	5	64924679	64933563	protein_coding	Tlr1	GO:0006955	immune response
ENSMUSG00000104713.4	95.0298	223.785	-1.24399	0.943332	-1.23566	5954	5	105270702	105293698	protein_coding	Gbp6	GO:0006955	immune response
ENSMUSG00000016529.5	23.9037	78.7415	-1.21952	0.943098	-1.71989	1310	1	131019845	131024974	protein_coding	Il10	GO:0006955	immune response
ENSMUSG00000050241.8	15.8322	41.5722	-1.17345	0.938935	-1.39275	3494	6	129577905	129585827	protein_coding	Klre1	GO:0006955	immune response
ENSMUSG00000023078.6	415.914	920.964	-1.17325	0.93893	-1.14686	1150	5	95956951	95961068	protein_coding	Cxcl13	GO:0006955	immune response
ENSMUSG00000053797.10	4708.48	15772.8	-1.16879	0.938846	-1.74411	1565	11	100246091	100248902	protein_coding	Krt16	GO:0006955	immune response
ENSMUSG00000040528.15	144.873	306.936	-1.16564	0.938817	-1.08315	2474	11	106751226	106768794	protein_coding	Milr1	GO:0006955	immune response
ENSMUSG00000056071.12	464.902	2034.64	-1.1626	0.9388	-2.12978	522	3	90692632	90695721	protein_coding	S100a9	GO:0006955	immune response
ENSMUSG00000039853.18	109.112	228.591	-1.15502	0.938729	-1.06696	4338	4	46493781	46536141	protein_coding	Trim14	GO:0006955	immune response
ENSMUSG00000045322.10	171.864	391.088	-1.13754	0.937947	-1.18622	3478	9	106222598	106226883	protein_coding	Tlr9	GO:0006955	immune response
ENSMUSG00000015217.11	1123.79	453.879	1.7	0.937406	1.30799	2234	X	71555918	71560676	protein_coding	Hmgb3	GO:0006955	immune response
ENSMUSG00000089669.7	67.6582	139.451	-1.11546	0.935847	-1.04342	1637	11	69682846	69685784	protein_coding	Tnfsf13	GO:0006955	immune response
ENSMUSG00000023349.14	382.39	793.196	-1.1112	0.935389	-1.05263	1420	6	123229843	123247021	protein_coding	Clec4n	GO:0006955	immune response
ENSMUSG00000021994.14	1497.81	691.199	1.59218	0.933369	1.11568	7822	14	28504750	28527447	protein_coding	Wnt5a	GO:0006955	immune response
ENSMUSG00000056130.9	102.418	206.455	-1.08145	0.932224	-1.01136	3928	18	46559155	46574533	protein_coding	Ticam2	GO:0006955	immune response
ENSMUSG00000035042.2	132.764	325.797	-1.07681	0.931805	-1.29511	960	11	83525778	83530518	protein_coding	Ccl5	GO:0006955	immune response
ENSMUSG00000025330.6	1199.91	356.03	1.58482	0.931323	1.75286	4835	4	140745865	140774236	protein_coding	Padi4	GO:0006955	immune response
ENSMUSG00000029417.9	183.729	503.222	-1.06813	0.931097	-1.45361	3016	5	92321347	92328079	protein_coding	Cxcl9	GO:0006955	immune response
ENSMUSG00000032691.14	58.0777	181.172	-1.04894	0.929349	-1.64131	4057	11	59541568	59566956	protein_coding	Nlrp3	GO:0006955	immune response
ENSMUSG00000022534.13	112.811	256.764	-1.04686	0.929103	-1.18653	3281	16	3707215	3718124	protein_coding	Mefv	GO:0006955	immune response
ENSMUSG00000026985.1	389.454	914.738	-1.04564	0.928955	-1.23191	1217	2	24153161	24160519	protein_coding	Il1f8	GO:0006955	immune response
ENSMUSG00000030325.16	26.5388	61.5254	-1.03856	0.928036	-1.21308	2961	6	128778485	128789215	protein_coding	Klrb1c	GO:0006955	immune response
ENSMUSG00000038642.10	6729.27	16284.3	-3.08923	0.927608	-1.27496	1358	3	95526786	95556403	protein_coding	Ctss	GO:0006955	immune response
ENSMUSG00000005824.6	40.5915	92.8436	-1.03103	0.927054	-1.19363	1859	17	57189492	57194189	protein_coding	Tnfsf14	GO:0006955	immune response
ENSMUSG00000019982.14	295.35	90.8759	1.5244	0.926611	1.70046	4092	10	21124936	21160905	protein_coding	Myb	GO:0006955	immune response
ENSMUSG00000074715.2	20.5452	42.3668	-1.02559	0.926438	-1.04413	3735	13	119623819	119654354	protein_coding	Ccl28	GO:0006955	immune response
ENSMUSG00000051498.6	75.0975	153.135	-1.01547	0.925651	-1.02796	3727	5	64952031	64960097	protein_coding	Tlr6	GO:0006955	immune response
ENSMUSG00000023341.14	94.3198	200.151	-1.01357	0.925558	-1.08546	3614	16	97535308	97560900	polymorphic_pseudogene	Mx2	GO:0006955	immune response
ENSMUSG00000058755.3	21.8854	74.8851	-1.00514	0.92529	-1.77471	2272	11	4236420	4241026	protein_coding	Osm	GO:0006955	immune response
ENSMUSG00000030365.11	83.6516	167.937	-0.993821	0.92497	-1.00546	3110	6	128887588	128898167	protein_coding	Clec2i	GO:0006955	immune response
ENSMUSG00000068105.10	83.6454	26.2093	1.39867	0.92448	1.67421	2017	15	82221744	82224339	protein_coding	Tnfrsf13c	GO:0006955	immune response
ENSMUSG00000027398.13	212.07	680.97	-0.985052	0.924422	-1.68305	1907	2	129364570	129371139	protein_coding	Il1b	GO:0006955	immune response
ENSMUSG00000036867.7	637.809	281.353	1.3887	0.923386	1.18074	3205	9	63953076	64022059	protein_coding	Smad6	GO:0006955	immune response
ENSMUSG00000038576.15	116.139	40.1721	1.36968	0.923068	1.53159	3858	1	182763860	182896591	protein_coding	Susd4	GO:0006955	immune response
ENSMUSG00000006724.12	125.242	40.0641	1.30878	0.921216	1.64433	2574	10	127048250	127053006	protein_coding	Cyp27b1	GO:0006955	immune response
ENSMUSG00000005672.12	656.893	297.793	1.27994	0.921207	1.14135	8911	5	75574916	75656722	protein_coding	Kit	GO:0006955	immune response
ENSMUSG00000017002.14	116.753	434.36	-0.938375	0.917445	-1.89543	1180	2	164354070	164389095	protein_coding	Slpi	GO:0006955	immune response
ENSMUSG00000052631.14	79.2252	27.6501	1.1925	0.914515	1.51868	1737	6	72513644	72521634	protein_coding	Sh2d6	GO:0006955	immune response
ENSMUSG00000040264.10	48.3252	130.719	-0.904262	0.912454	-1.43562	2823	3	142594847	142619179	protein_coding	Gbp2b	GO:0006955	immune response
ENSMUSG00000039748.11	171.821	72.3249	0.966812	0.907685	1.24834	8422	1	175880581	175913489	protein_coding	Exo1	GO:0006955	immune response
ENSMUSG00000037440.7	156.606	65.6166	0.8889	0.900977	1.25501	2416	10	23894688	23905343	protein_coding	Vnn1	GO:0006955	immune response
ENSMUSG00000036908.16	2869.5	5680.27	-2.20738	0.970974	-0.98516	2841	19	3935186	3949340	protein_coding	Unc93b1	GO:0006955	immune response
ENSMUSG00000006519.10	2625.38	4858.62	-2.09358	0.970824	-0.888022	758	8	122424772	122432940	protein_coding	Cyba	GO:0006955	immune response
ENSMUSG00000026656.15	1969.75	3805.61	-1.84627	0.969545	-0.950115	5790	1	170958617	170976547	protein_coding	Fcgr2b	GO:0006955	immune response
ENSMUSG00000031451.5	21503.2	34622.3	-1.84533	0.969442	-0.687151	2593	8	13465374	13494535	protein_coding	Gas6	GO:0006955	immune response
ENSMUSG00000030707.15	2175.17	4204.16	-2.0479	0.968157	-0.950687	2783	7	126699773	126707787	protein_coding	Coro1a	GO:0006955	immune response
ENSMUSG00000031239.5	4202.99	7263.93	-2.24818	0.967993	-0.789335	1744	X	107397099	107403376	protein_coding	Itm2a	GO:0006955	immune response
ENSMUSG00000001123.15	2676.89	4633.25	-1.83557	0.967875	-0.791466	2137	11	78962974	78984946	protein_coding	Lgals9	GO:0006955	immune response
ENSMUSG00000009185.2	14563	24383.3	-1.89505	0.96575	-0.743583	511	11	82115185	82116799	protein_coding	Ccl8	GO:0006955	immune response
ENSMUSG00000023224.12	19475.4	27460	-1.95581	0.96508	-0.495678	2325	2	84765387	84775444	protein_coding	Serping1	GO:0006955	immune response
ENSMUSG00000063856.7	11640.2	15996.3	-1.94784	0.964877	-0.45862	1441	9	108338903	108340343	protein_coding	Gpx1	GO:0006955	immune response
ENSMUSG00000036594.14	22785.6	32968.5	-1.58811	0.964586	-0.532964	1874	17	34282744	34287827	protein_coding	H2-Aa	GO:0006955	immune response
ENSMUSG00000038521.17	4925.29	7917.89	-2.02018	0.964387	-0.684906	3129	6	124530345	124542359	protein_coding	C1s1	GO:0006955	immune response
ENSMUSG00000033220.6	874.433	1697.78	-1.57842	0.964284	-0.957226	3036	15	78559169	78572783	protein_coding	Rac2	GO:0006955	immune response
ENSMUSG00000029373.7	2834.38	5583.45	-1.93473	0.964073	-0.978124	721	5	90772435	90773383	protein_coding	Pf4	GO:0006955	immune response
ENSMUSG00000067212.8	5559.06	8933.76	-1.93046	0.963815	-0.684426	2889	17	36029773	36032855	protein_coding	H2-T23	GO:0006955	immune response
ENSMUSG00000022505.8	22976.1	17055.3	2.39592	0.963712	0.42991	3440	16	10281749	10313968	protein_coding	Emp2	GO:0006955	immune response
ENSMUSG00000021998.16	2467.17	4370.25	-1.81688	0.96311	-0.824858	9504	14	75131101	75230842	protein_coding	Lcp1	GO:0006955	immune response
ENSMUSG00000007655.16	11613.9	15380.5	-1.5646	0.96284	-0.405256	3444	6	17306335	17341452	protein_coding	Cav1	GO:0006955	immune response
ENSMUSG00000024621.15	5100.33	8856.08	-2.00863	0.962411	-0.796077	4885	18	61105572	61132149	protein_coding	Csf1r	GO:0006955	immune response
ENSMUSG00000019122.8	3069.89	6081.94	-1.81196	0.961844	-0.986345	3045	11	83572919	83578636	protein_coding	Ccl9	GO:0006955	immune response
ENSMUSG00000026712.3	4467.46	8265.1	-2.00164	0.961794	-0.887579	6371	2	14229392	14332057	protein_coding	Mrc1	GO:0006955	immune response
ENSMUSG00000026043.18	93845.9	142901	-1.81164	0.961766	-0.606652	9816	1	45311538	45349706	protein_coding	Col3a1	GO:0006955	immune response
ENSMUSG00000073411.11	39164.1	58519.3	-2.62491	0.960948	-0.579381	2579	17	35262730	35267499	protein_coding	H2-D1	GO:0006955	immune response
ENSMUSG00000025492.6	14438.5	25942.4	-2.33998	0.960563	-0.845386	678	7	141009586	141010770	protein_coding	Ifitm3	GO:0006955	immune response
ENSMUSG00000060591.8	12279.5	15693.4	-1.54135	0.960513	-0.353899	627	7	140954839	140955961	protein_coding	Ifitm2	GO:0006955	immune response
ENSMUSG00000073418.4	7352.1	12873.7	-2.4434	0.960452	-0.808199	5695	17	34728380	34743882	protein_coding	C4b	GO:0006955	immune response
ENSMUSG00000055172.10	2411.14	3660.91	-1.53382	0.960039	-0.602486	2981	6	124512405	124523443	protein_coding	C1ra	GO:0006955	immune response
ENSMUSG00000052384.13	1137.77	2098.06	-1.53181	0.959942	-0.882849	4177	16	32142785	32165594	protein_coding	Nrros	GO:0006955	immune response
ENSMUSG00000060586.10	24470.7	34730.2	-1.53054	0.959886	-0.505135	1184	17	34305877	34316199	protein_coding	H2-Eb1	GO:0006955	immune response
ENSMUSG00000061232.15	37757.8	55009.9	-2.41395	0.959737	-0.542916	2608	17	33996017	34000333	protein_coding	H2-K1	GO:0006955	immune response
ENSMUSG00000053158.10	828.194	1494.5	-1.50149	0.959667	-0.851621	5074	7	80377756	80387946	protein_coding	Fes	GO:0006955	immune response
ENSMUSG00000042228.14	860.907	1592.43	-1.486	0.959469	-0.887301	4073	4	3678115	3813122	protein_coding	Lyn	GO:0006955	immune response
ENSMUSG00000058099.15	952.368	1895.06	-1.68376	0.959385	-0.992652	3222	15	82997721	83033306	protein_coding	Nfam1	GO:0006955	immune response
ENSMUSG00000022488.8	1109.23	2162.1	-1.68612	0.959275	-0.962874	4717	15	103453825	103498800	protein_coding	Nckap1l	GO:0006955	immune response
ENSMUSG00000016024.9	2286.98	3633.93	-1.47846	0.959163	-0.668084	4831	2	158306493	158332852	protein_coding	Lbp	GO:0006955	immune response
ENSMUSG00000046834.6	51179.5	97062.9	-1.71161	0.95908	-0.923352	2445	15	101845428	101850786	protein_coding	Krt1	GO:0006955	immune response
ENSMUSG00000040033.15	1648.96	2861.07	-1.69635	0.959049	-0.795	4397	10	128270576	128292849	protein_coding	Stat2	GO:0006955	immune response
ENSMUSG00000069874.7	1160.37	2236.98	-1.69715	0.959045	-0.946964	3690	11	58199618	58222782	protein_coding	Irgm2	GO:0006955	immune response
ENSMUSG00000060802.8	78310	119438	-2.64243	0.958991	-0.608992	860	2	122147686	122153083	protein_coding	B2m	GO:0006955	immune response
ENSMUSG00000017707.9	14132.9	19685.2	-1.79485	0.958807	-0.478054	3840	2	163623272	163645131	protein_coding	Serinc3	GO:0006955	immune response
ENSMUSG00000028599.10	1195.79	2073.43	-1.46991	0.958694	-0.794051	3818	4	145213463	145246870	protein_coding	Tnfrsf1b	GO:0006955	immune response
ENSMUSG00000068220.5	21792.8	30372.4	-1.46952	0.95867	-0.478911	800	15	78926725	78930465	protein_coding	Lgals1	GO:0006955	immune response
ENSMUSG00000073421.5	23215.7	34568	-1.7595	0.958375	-0.574337	1637	17	34263209	34269418	protein_coding	H2-Ab1	GO:0006955	immune response
ENSMUSG00000028108.15	7724.27	12052.4	-1.76176	0.958357	-0.641845	2521	3	95734147	95739569	protein_coding	Ecm1	GO:0006955	immune response
ENSMUSG00000031447.6	28736	34554.3	-1.76301	0.958345	-0.266007	2255	8	13159135	13175338	protein_coding	Lamp1	GO:0006955	immune response
ENSMUSG00000032359.14	5502.33	7618.13	-1.78379	0.958195	-0.469394	4499	9	90054152	90076089	protein_coding	Ctsh	GO:0006955	immune response
ENSMUSG00000003420.7	4986.73	7860.86	-1.78217	0.958172	-0.656593	1738	7	45092993	45103822	protein_coding	Fcgrt	GO:0006955	immune response
ENSMUSG00000030560.17	6180.91	8898.66	-1.44227	0.957037	-0.525768	5808	7	88278085	88310888	protein_coding	Ctsc	GO:0006955	immune response
ENSMUSG00000004266.15	1832.51	2745.87	-1.44033	0.956923	-0.58344	2802	6	124720707	124738714	protein_coding	Ptpn6	GO:0006955	immune response
ENSMUSG00000028530.14	5836.48	7727.4	-1.43885	0.956836	-0.404884	7227	4	101152367	101265282	protein_coding	Jak1	GO:0006955	immune response
ENSMUSG00000024610.14	59768.4	82327.1	-1.43561	0.956648	-0.461985	1410	18	60803848	60812646	protein_coding	Cd74	GO:0006955	immune response
ENSMUSG00000020437.12	552.018	1069.27	-1.43302	0.956501	-0.953841	6957	11	6506548	6520965	protein_coding	Myo1g	GO:0006955	immune response
ENSMUSG00000013707.3	813.144	1449.71	-1.43094	0.956387	-0.834186	1122	3	95139521	95142360	protein_coding	Tnfaip8l2	GO:0006955	immune response
ENSMUSG00000020101.14	2249.39	3358.1	-1.393	0.955889	-0.578115	5014	10	60346851	60372684	protein_coding	Vsir	GO:0006955	immune response
ENSMUSG00000030157.5	5229.95	7209.5	-1.38154	0.955857	-0.463101	1213	6	129180615	129186534	protein_coding	Clec2d	GO:0006955	immune response
ENSMUSG00000039936.18	765.256	1369.43	-1.41702	0.955804	-0.839558	6259	4	149649168	149702571	protein_coding	Pik3cd	GO:0006955	immune response
ENSMUSG00000026288.14	577.194	1096.48	-1.37602	0.955666	-0.925751	7602	1	87620312	87720507	protein_coding	Inpp5d	GO:0006955	immune response
ENSMUSG00000020676.2	1578.83	2549.12	-1.35902	0.9545	-0.691142	1082	11	82057823	82062955	protein_coding	Ccl11	GO:0006955	immune response
ENSMUSG00000022906.15	930.648	1555.07	-1.35055	0.95387	-0.740675	4872	16	35938470	35972605	protein_coding	Parp9	GO:0006955	immune response
ENSMUSG00000009585.17	502.057	957.629	-1.34387	0.953422	-0.931616	6083	15	79891659	79915906	protein_coding	Apobec3	GO:0006955	immune response
ENSMUSG00000056529.7	721.181	1386.49	-1.34236	0.953322	-0.943002	3637	4	132564067	132582683	protein_coding	Ptafr	GO:0006955	immune response
ENSMUSG00000026923.15	3850.24	2027.1	1.90919	0.953315	0.925533	14232	2	26457903	26516663	protein_coding	Notch1	GO:0006955	immune response
ENSMUSG00000014599.10	2198.31	3661.51	-1.34151	0.953267	-0.736047	5281	3	107741048	107760469	protein_coding	Csf1	GO:0006955	immune response
ENSMUSG00000028041.17	2358.38	3317.82	-1.34048	0.953197	-0.492443	6145	3	89338542	89349996	protein_coding	Adam15	GO:0006955	immune response
ENSMUSG00000021457.14	915.92	1514.44	-1.33615	0.952892	-0.72549	9362	13	52583173	52648792	protein_coding	Syk	GO:0006955	immune response
ENSMUSG00000039217.12	1822.13	2968.51	-1.33332	0.952672	-0.704116	714	9	50575273	50581837	protein_coding	Il18	GO:0006955	immune response
ENSMUSG00000074151.12	2320.36	3315.07	-1.3328	0.952628	-0.514689	7646	8	94472763	94527272	protein_coding	Nlrc5	GO:0006955	immune response
ENSMUSG00000029484.12	2017.03	3194.83	-1.31928	0.951158	-0.663508	3643	5	96793339	96845966	protein_coding	Anxa3	GO:0006955	immune response
ENSMUSG00000026983.10	2805.77	4640.36	-1.31161	0.950042	-0.725842	4493	2	24276954	24283426	protein_coding	Il1f5	GO:0006955	immune response
ENSMUSG00000060216.15	1210.89	1769.79	-1.31073	0.949907	-0.547513	2845	11	70432635	70440828	protein_coding	Arrb2	GO:0006955	immune response
ENSMUSG00000070427.3	266.648	527.729	-1.30802	0.949485	-0.984861	1400	7	102015079	102018155	protein_coding	Il18bp	GO:0006955	immune response
ENSMUSG00000026399.12	2805.83	3888.43	-1.28452	0.946207	-0.470762	4853	1	130439027	130462744	protein_coding	Cd55	GO:0006955	immune response
ENSMUSG00000031875.6	3004.62	4179.77	-1.27148	0.94488	-0.476242	1616	8	104340594	104347672	protein_coding	Cmtm3	GO:0006955	immune response
ENSMUSG00000079547.3	2115.52	3156.91	-1.26728	0.944514	-0.5775	1485	17	34153072	34160230	protein_coding	H2-DMb1	GO:0006955	immune response
ENSMUSG00000057666.18	2889.41	3963.5	-1.25687	0.943774	-0.455998	4133	6	125161715	125166467	protein_coding	Gapdh	GO:0006955	immune response
ENSMUSG00000020143.15	625.043	1124.43	-1.2482	0.943413	-0.847168	11425	11	34226815	34783892	protein_coding	Dock2	GO:0006955	immune response
ENSMUSG00000026365.15	1392.66	2231.71	-1.248	0.943408	-0.680301	8383	1	140084708	140183764	protein_coding	Cfh	GO:0006955	immune response
ENSMUSG00000031101.6	483.74	873.842	-1.22702	0.943287	-0.85314	2677	X	48146436	48161565	protein_coding	Sash3	GO:0006955	immune response
ENSMUSG00000038910.6	662.956	1136.48	-1.22321	0.943222	-0.77759	4050	17	50509547	50688493	protein_coding	Plcl2	GO:0006955	immune response
ENSMUSG00000000275.16	2002.08	2969.18	-1.21978	0.94311	-0.568566	5754	11	88999376	89020293	protein_coding	Trim25	GO:0006955	immune response
ENSMUSG00000026896.14	724.204	1196.05	-1.2167	0.942956	-0.723815	8165	2	62595798	62646255	protein_coding	Ifih1	GO:0006955	immune response
ENSMUSG00000031165.6	374.274	717.862	-1.2147	0.942828	-0.939613	2381	X	8081453	8090498	protein_coding	Was	GO:0006955	immune response
ENSMUSG00000024696.8	348.664	684.138	-1.21392	0.942771	-0.972451	1675	19	12798606	12833807	protein_coding	Lpxn	GO:0006955	immune response
ENSMUSG00000034116.17	398.734	759.95	-1.20833	0.942272	-0.930475	3688	17	57279100	57328031	protein_coding	Vav1	GO:0006955	immune response
ENSMUSG00000026104.14	775.859	1231.28	-1.20791	0.942228	-0.666299	7105	1	52119440	52161865	protein_coding	Stat1	GO:0006955	immune response
ENSMUSG00000016206.6	799.436	1322.44	-1.20752	0.942188	-0.726143	1438	17	37270220	37274484	protein_coding	H2-M3	GO:0006955	immune response
ENSMUSG00000002699.13	396.517	784.978	-1.20665	0.942093	-0.98527	4459	11	34046920	34092295	protein_coding	Lcp2	GO:0006955	immune response
ENSMUSG00000003283.13	366.392	729.333	-1.20246	0.941602	-0.993191	2092	2	153108468	153151441	protein_coding	Hck	GO:0006955	immune response
ENSMUSG00000022148.15	552.765	973.219	-1.19959	0.941244	-0.816098	5186	15	6579871	6663313	protein_coding	Fyb	GO:0006955	immune response
ENSMUSG00000027366.12	3320.71	4144.96	-1.18306	0.939422	-0.319867	8665	2	126890391	126933235	protein_coding	Sppl2a	GO:0006955	immune response
ENSMUSG00000023951.16	1967.88	2828.77	-1.17912	0.939164	-0.523534	4293	17	46016993	46032377	protein_coding	Vegfa	GO:0006955	immune response
ENSMUSG00000029771.12	1602.92	2268.78	-1.17431	0.93896	-0.501212	2905	6	29526625	29541871	protein_coding	Irf5	GO:0006955	immune response
ENSMUSG00000037921.14	380.034	737.528	-1.17235	0.938907	-0.95657	6931	8	61928087	62037701	protein_coding	Ddx60	GO:0006955	immune response
ENSMUSG00000038037.4	338.794	617.69	-1.17134	0.938885	-0.866474	1220	16	10783808	10785536	protein_coding	Socs1	GO:0006955	immune response
ENSMUSG00000041515.9	400.61	710.229	-1.15762	0.938764	-0.826087	7055	8	120736358	120756694	protein_coding	Irf8	GO:0006955	immune response
ENSMUSG00000005413.7	3778.41	6823.02	-1.15735	0.938761	-0.852632	2161	8	75093591	75100596	protein_coding	Hmox1	GO:0006955	immune response
ENSMUSG00000034652.12	268.067	535.945	-1.15726	0.93876	-0.99949	4738	11	114890041	114904654	protein_coding	Cd300a	GO:0006955	immune response
ENSMUSG00000050199.13	3288.92	1913.71	1.62292	0.938747	0.781244	5884	2	109917647	110014257	protein_coding	Lgr4	GO:0006955	immune response
ENSMUSG00000035000.8	2101.53	2988.53	-1.14682	0.938493	-0.507992	6319	2	62330073	62412231	protein_coding	Dpp4	GO:0006955	immune response
ENSMUSG00000052821.3	413.569	746.131	-1.14653	0.938481	-0.851301	5142	X	106574346	106603679	protein_coding	Cysltr1	GO:0006955	immune response
ENSMUSG00000055561.9	13211.2	16958.3	-1.1423	0.938264	-0.360227	4785	18	43963235	44022501	protein_coding	Spink5	GO:0006955	immune response
ENSMUSG00000037649.9	2535.62	3610.39	-1.1417	0.938227	-0.509817	1641	17	34135182	34139101	protein_coding	H2-DMa	GO:0006955	immune response
ENSMUSG00000042333.14	246.987	443.891	-1.13717	0.937921	-0.845774	1158	4	154922210	154928563	protein_coding	Tnfrsf14	GO:0006955	immune response
ENSMUSG00000022901.13	369.781	690.678	-1.13643	0.937863	-0.901342	3661	16	36603869	36666081	protein_coding	Cd86	GO:0006955	immune response
ENSMUSG00000022504.9	592.692	1007.61	-1.13527	0.937772	-0.765585	5254	16	10488178	10527564	protein_coding	Ciita	GO:0006955	immune response
ENSMUSG00000025499.17	6641.98	4592.18	1.69734	0.937691	0.532434	3733	7	141189105	141194005	protein_coding	Hras	GO:0006955	immune response
ENSMUSG00000091618.2	880.366	1379.35	-1.12615	0.936949	-0.64781	2817	10	3256208	3267771	protein_coding	H60c	GO:0006955	immune response
ENSMUSG00000027276.7	3565.75	1925.62	1.72227	0.936221	0.888882	5827	2	137081456	137116644	protein_coding	Jag1	GO:0006955	immune response
ENSMUSG00000049130.5	670.007	1226.67	-1.11777	0.936092	-0.872502	2570	7	16246743	16259540	protein_coding	C5ar1	GO:0006955	immune response
ENSMUSG00000020476.14	5404.89	6580.63	-1.113	0.935583	-0.28396	2346	11	5788488	5800962	protein_coding	Dbnl	GO:0006955	immune response
ENSMUSG00000032238.17	2793.55	3742.77	-1.11008	0.935268	-0.422006	13071	9	68653786	69388246	protein_coding	Rora	GO:0006955	immune response
ENSMUSG00000006611.14	1062.25	1563.68	-1.10301	0.934496	-0.557822	3572	13	23702034	23710854	protein_coding	Hfe	GO:0006955	immune response
ENSMUSG00000025473.16	702.442	1295.39	-1.0935	0.933455	-0.882939	4638	7	139978932	139992562	protein_coding	Adam8	GO:0006955	immune response
ENSMUSG00000021559.13	2584.41	3367.47	-1.0927	0.933369	-0.381832	5934	13	60601947	60763185	protein_coding	Dapk1	GO:0006955	immune response
ENSMUSG00000005583.16	3085.67	4290.21	-1.08917	0.932993	-0.475464	15715	13	83504034	83667080	protein_coding	Mef2c	GO:0006955	immune response
ENSMUSG00000074155.2	4159.33	5669.08	-1.08889	0.932965	-0.446764	1336	7	43841971	43851181	protein_coding	Klk5	GO:0006955	immune response
ENSMUSG00000010142.12	220.984	406.802	-1.08345	0.932415	-0.880386	2836	11	61126755	61149372	protein_coding	Tnfrsf13b	GO:0006955	immune response
ENSMUSG00000035279.8	707.36	1143.05	-1.07343	0.93152	-0.692373	4590	7	4925785	4944826	protein_coding	Ssc5d	GO:0006955	immune response
ENSMUSG00000002602.16	6667.45	8234.04	-1.07222	0.931421	-0.304465	5033	7	25757273	25788705	protein_coding	Axl	GO:0006955	immune response
ENSMUSG00000040296.15	749.049	1165.36	-1.0704	0.931276	-0.637641	7050	4	40203773	40239828	protein_coding	Ddx58	GO:0006955	immune response
ENSMUSG00000025314.16	711.048	1114.18	-1.06631	0.930955	-0.647962	8352	2	90429754	90580647	protein_coding	Ptprj	GO:0006955	immune response
ENSMUSG00000075705.12	4671.56	5804.07	-1.06604	0.930934	-0.313161	1258	17	24736642	24742778	protein_coding	Msrb1	GO:0006955	immune response
ENSMUSG00000030966.12	578.388	892.935	-1.06552	0.930893	-0.626518	2775	7	102557922	102565469	protein_coding	Trim21	GO:0006955	immune response
ENSMUSG00000026786.14	561.138	914.297	-1.06397	0.93077	-0.704306	7414	2	22774094	22875653	protein_coding	Apbb1ip	GO:0006955	immune response
ENSMUSG00000078942.10	85.2543	167.714	-1.06289	0.930684	-0.976156	6827	13	100281121	100317674	protein_coding	Naip6	GO:0006955	immune response
ENSMUSG00000027995.10	423.709	746.876	-1.05684	0.930165	-0.817794	3014	3	83836272	83841767	protein_coding	Tlr2	GO:0006955	immune response
ENSMUSG00000028776.14	1097.82	1702.4	-1.05528	0.930019	-0.632928	4358	4	130164454	130175122	protein_coding	Tinagl1	GO:0006955	immune response
ENSMUSG00000029605.16	218.1	386.296	-1.0517	0.929655	-0.824719	1992	5	120812635	120824163	polymorphic_pseudogene	Oas1b	GO:0006955	immune response
ENSMUSG00000079363.7	303.001	544.735	-1.05133	0.929616	-0.846232	7494	5	105115767	105139586	protein_coding	Gbp4	GO:0006955	immune response
ENSMUSG00000037321.17	2704.26	3537.87	-1.04915	0.929373	-0.387649	5476	17	34187553	34197225	protein_coding	Tap1	GO:0006955	immune response
ENSMUSG00000036469.16	286.816	531.034	-1.04803	0.929244	-0.888678	7146	8	65617900	66471637	protein_coding	2017-03-01	GO:0006955	immune response
ENSMUSG00000030748.9	2618.4	4265.22	-1.04706	0.929128	-0.703937	6002	7	125552120	125579474	protein_coding	Il4ra	GO:0006955	immune response
ENSMUSG00000071203.6	126.004	245.225	-1.04238	0.928541	-0.960639	5204	13	100211739	100246323	protein_coding	Naip5	GO:0006955	immune response
ENSMUSG00000051439.6	845.042	1517.31	-1.04103	0.928363	-0.84442	1572	18	36725074	36726736	protein_coding	Cd14	GO:0006955	immune response
ENSMUSG00000042306.11	26309.1	18151	1.46936	0.927887	0.535518	1727	3	90526856	90528837	protein_coding	S100a14	GO:0006955	immune response
ENSMUSG00000020484.18	7059.33	8241.5	-1.0357	0.927654	-0.223375	3248	11	5520659	5525893	protein_coding	Xbp1	GO:0006955	immune response
ENSMUSG00000035873.7	1570.9	855.77	1.46274	0.927483	0.876297	1828	10	108332189	108414391	protein_coding	Pawr	GO:0006955	immune response
ENSMUSG00000060550.15	2453.26	3356.96	-1.03151	0.927114	-0.452458	4265	17	35439155	35443773	protein_coding	H2-Q7	GO:0006955	immune response
ENSMUSG00000020828.13	1116.22	1601.41	-1.03077	0.927023	-0.520719	6252	11	70540064	70558110	protein_coding	Pld2	GO:0006955	immune response
ENSMUSG00000024079.4	933.431	1376.92	-1.0289	0.9268	-0.560831	5113	17	78852564	78882573	protein_coding	Eif2ak2	GO:0006955	immune response
ENSMUSG00000021508.10	16701.5	12345.6	1.42073	0.926716	0.435978	1823	13	56288647	56296551	protein_coding	Cxcl14	GO:0006955	immune response
ENSMUSG00000024340.14	37.4141	71.6922	-1.01661	0.925716	-0.938233	2585	17	34354822	34369493	protein_coding	Btnl2	GO:0006955	immune response
ENSMUSG00000022636.13	2656.1	1338.31	1.55732	0.925514	0.9889	7121	16	52248996	52454074	protein_coding	Alcam	GO:0006955	immune response
ENSMUSG00000043008.8	188.345	343.317	-1.01248	0.925512	-0.866163	2606	16	19946499	19983037	protein_coding	Klhl6	GO:0006955	immune response
ENSMUSG00000036986.16	1001.78	1440.88	-1.00455	0.925276	-0.524382	5571	9	58218076	58249786	protein_coding	Pml	GO:0006955	immune response
ENSMUSG00000021356.9	892.12	1404.46	-0.995809	0.925047	-0.654705	4715	13	30749226	30766927	protein_coding	Irf4	GO:0006955	immune response
ENSMUSG00000039005.13	558.512	875.775	-0.992161	0.924895	-0.648971	5556	4	66827584	66930284	protein_coding	Tlr4	GO:0006955	immune response
ENSMUSG00000017652.16	148.083	289.681	-0.991082	0.924841	-0.968059	3406	2	165055627	165072948	protein_coding	Cd40	GO:0006955	immune response
ENSMUSG00000046006.5	104.769	201.977	-0.986714	0.924557	-0.946979	2055	13	110352615	110357172	protein_coding	Gapt	GO:0006955	immune response
ENSMUSG00000018899.16	1125.9	1615.99	-0.985962	0.924498	-0.521341	3976	11	53770014	53778374	protein_coding	Irf1	GO:0006955	immune response
ENSMUSG00000022971.18	714.802	1035.93	-0.985083	0.924425	-0.535315	3329	16	91372783	91405589	protein_coding	Ifnar2	GO:0006955	immune response
ENSMUSG00000021678.8	2987.67	2099.19	1.34041	0.924331	0.509185	2754	13	95511732	95525240	protein_coding	F2rl1	GO:0006955	immune response
ENSMUSG00000061068.6	2858.09	3959.65	-0.983919	0.924323	-0.470324	990	14	56059744	56062310	protein_coding	Mcpt4	GO:0006955	immune response
ENSMUSG00000005566.13	6070.66	4479.99	1.35329	0.924067	0.438356	4044	7	13024152	13031035	protein_coding	Trim28	GO:0006955	immune response
ENSMUSG00000067377.12	1222.98	658.523	1.32869	0.923571	0.893095	2060	X	133891068	133898429	protein_coding	Tspan6	GO:0006955	immune response
ENSMUSG00000040751.12	203.93	355.527	-0.975652	0.923372	-0.801885	2621	5	134600022	134615025	protein_coding	Lat2	GO:0006955	immune response
ENSMUSG00000015656.16	17888.2	19921.9	-0.974583	0.923223	-0.155353	4156	9	40800984	40805200	protein_coding	Hspa8	GO:0006955	immune response
ENSMUSG00000032322.14	433.206	652.705	-0.972165	0.922869	-0.591378	3830	9	56089962	56128888	protein_coding	Pstpip1	GO:0006955	immune response
ENSMUSG00000056749.7	2665.06	1784.44	1.32041	0.922581	0.578692	2026	13	52967209	52981073	protein_coding	Nfil3	GO:0006955	immune response
ENSMUSG00000032584.12	1232.34	1735.83	-0.967768	0.922164	-0.494224	5007	9	107906873	107920383	protein_coding	Mst1r	GO:0006955	immune response
ENSMUSG00000021948.15	3671.4	4363.31	-0.967278	0.922082	-0.249093	4983	14	30595356	30626210	protein_coding	Prkcd	GO:0006955	immune response
ENSMUSG00000052593.15	2711.38	3354.95	-0.965361	0.921757	-0.307263	7154	12	21323509	21373632	protein_coding	Adam17	GO:0006955	immune response
ENSMUSG00000027597.15	944.961	481.888	1.2667	0.921441	0.971558	2805	2	155059310	155074497	protein_coding	Ahcy	GO:0006955	immune response
ENSMUSG00000021796.14	5480.28	4122.33	1.28549	0.920935	0.410789	6351	14	34410734	34503341	protein_coding	Bmpr1a	GO:0006955	immune response
ENSMUSG00000006386.15	1060.42	1506.67	-0.959784	0.920783	-0.506722	4712	4	94739289	94874976	protein_coding	Tek	GO:0006955	immune response
ENSMUSG00000062300.14	1928.24	1218.01	1.29674	0.920622	0.662762	3494	7	19716644	19750483	protein_coding	Pvrl2	GO:0006955	immune response
ENSMUSG00000027508.15	624.028	326.208	1.14674	0.920377	0.935819	9580	3	9687479	9833679	protein_coding	Pag1	GO:0006955	immune response
ENSMUSG00000056313.5	986.96	1387.59	-0.95708	0.92031	-0.491513	1805	8	24437180	24438984	protein_coding	1810011O10Rik	GO:0006955	immune response
ENSMUSG00000038264.7	1435.42	899.841	1.12397	0.919095	0.673732	3296	9	57940113	57962864	protein_coding	Sema7a	GO:0006955	immune response
ENSMUSG00000025867.8	410.949	217.408	1.16059	0.918856	0.918552	4928	13	54371349	54383917	protein_coding	Cplx2	GO:0006955	immune response
ENSMUSG00000024371.14	469.81	733.634	-0.941956	0.917921	-0.642983	3872	17	34862604	34898265	protein_coding	C2	GO:0006955	immune response
ENSMUSG00000051969.7	68.3152	131.486	-0.939954	0.917651	-0.944629	3274	14	50357914	50363663	protein_coding	Tlr11	GO:0006955	immune response
ENSMUSG00000002147.18	4341.41	5102.81	-0.939446	0.917585	-0.233128	4402	10	127642986	127660957	protein_coding	Stat6	GO:0006955	immune response
ENSMUSG00000035385.5	470.111	889.523	-0.938585	0.917472	-0.920029	1138	11	82035571	82037453	protein_coding	Ccl2	GO:0006955	immune response
ENSMUSG00000032966.14	6685.96	5339.8	1.228	0.916878	0.324348	3857	2	151542483	151561692	protein_coding	Fkbp1a	GO:0006955	immune response
ENSMUSG00000026928.14	346.308	562.948	-0.929237	0.916326	-0.700943	2293	2	26352176	26360918	protein_coding	Card9	GO:0006955	immune response
ENSMUSG00000020573.16	384.097	618.623	-0.926063	0.91594	-0.687589	6786	12	32173473	32208659	protein_coding	Pik3cg	GO:0006955	immune response
ENSMUSG00000046207.14	283.446	461.241	-0.921991	0.915421	-0.702448	3622	11	68503019	68552698	protein_coding	Pik3r6	GO:0006955	immune response
ENSMUSG00000026946.9	575.529	843.102	-0.917249	0.914756	-0.550819	2001	2	51948487	51973494	protein_coding	Nmi	GO:0006955	immune response
ENSMUSG00000057554.13	1856.27	2342.12	-0.9167	0.914673	-0.335405	3688	13	12439415	12464944	protein_coding	Lgals8	GO:0006955	immune response
ENSMUSG00000024767.11	3018.64	2258.74	1.09696	0.914432	0.41838	2545	19	7198202	7206316	protein_coding	Otub1	GO:0006955	immune response
ENSMUSG00000054717.6	2331.71	1483.22	1.19914	0.914274	0.652652	2692	8	57511843	57515999	protein_coding	Hmgb2	GO:0006955	immune response
ENSMUSG00000028874.14	280.847	507.781	-0.912488	0.913997	-0.85442	3863	4	132974095	133001910	protein_coding	Fgr	GO:0006955	immune response
ENSMUSG00000070942.8	2909.26	3556.89	-0.902148	0.912014	-0.289965	6812	1	40324610	40367562	protein_coding	Il1rl2	GO:0006955	immune response
ENSMUSG00000026321.7	292.47	482.897	-0.898951	0.911328	-0.723428	5985	1	105780718	105847981	protein_coding	Tnfrsf11a	GO:0006955	immune response
ENSMUSG00000059552.13	2760.3	2120.24	1.0588	0.911149	0.380599	4045	11	69580359	69591873	protein_coding	Trp53	GO:0006955	immune response
ENSMUSG00000022225.6	1861.43	2656.46	-0.897618	0.911036	-0.513094	1074	14	55941453	55944661	protein_coding	Cma1	GO:0006955	immune response
ENSMUSG00000032011.4	8008.46	10199.3	-0.896421	0.910774	-0.348877	1735	9	44043384	44048579	protein_coding	Thy1	GO:0006955	immune response
ENSMUSG00000037860.15	185.03	306.808	-0.895719	0.910619	-0.729574	3501	1	173350879	173466040	protein_coding	Aim2	GO:0006955	immune response
ENSMUSG00000033307.6	9487.76	7809.89	1.03266	0.909344	0.280765	554	10	75859353	75860250	protein_coding	Mif	GO:0006955	immune response
ENSMUSG00000037370.13	529.758	292.828	1.03105	0.909289	0.85528	10257	10	24637914	24712159	protein_coding	Enpp1	GO:0006955	immune response
ENSMUSG00000021709.14	5517.24	4495.44	1.02879	0.90922	0.295485	7939	13	103818787	103920514	protein_coding	Erbb2ip	GO:0006955	immune response
ENSMUSG00000094686.1	1607.82	2196.8	-0.889152	0.909189	-0.450294	870	4	42772860	42773993	protein_coding	Ccl21a	GO:0006955	immune response
ENSMUSG00000071369.10	1303.34	815.826	1.01758	0.908912	0.675876	6262	10	19934472	20142753	protein_coding	Map3k5	GO:0006955	immune response
ENSMUSG00000030165.16	185.964	316.05	-0.886111	0.90856	-0.765125	1281	6	129591782	129598775	protein_coding	Klrd1	GO:0006955	immune response
ENSMUSG00000029915.14	106.1	210.841	-0.884851	0.908308	-0.990731	3840	6	40574894	40585821	protein_coding	Clec5a	GO:0006955	immune response
ENSMUSG00000024349.9	862.957	1245.92	-0.883476	0.90804	-0.529849	2302	18	35733678	35740554	protein_coding	Tmem173	GO:0006955	immune response
ENSMUSG00000061353.11	6547.62	5137.35	0.976288	0.907811	0.349945	8176	6	117168535	117181367	protein_coding	Cxcl12	GO:0006955	immune response
ENSMUSG00000022892.10	23657.5	21276.9	0.976233	0.90781	0.153007	3128	16	84954440	85173707	protein_coding	App	GO:0006955	immune response
ENSMUSG00000027287.14	1902.8	2367.01	-0.880534	0.907498	-0.314939	4293	2	120567671	120601255	protein_coding	Snap23	GO:0006955	immune response
ENSMUSG00000018500.2	780.714	1137.98	-0.87843	0.907135	-0.543613	1845	11	62248984	62266453	protein_coding	Adora2b	GO:0006955	immune response
ENSMUSG00000030149.15	157.04	274.025	-0.877105	0.906918	-0.803174	7183	6	129610323	129623864	protein_coding	Klrk1	GO:0006955	immune response
ENSMUSG00000038179.13	265.699	447.184	-0.870251	0.905936	-0.751079	4577	1	171632403	171653035	protein_coding	Slamf7	GO:0006955	immune response
ENSMUSG00000036381.13	68.762	123.958	-0.868859	0.905764	-0.850165	11059	3	59113855	59153618	protein_coding	P2ry14	GO:0006955	immune response
ENSMUSG00000021871.17	2458.72	3160.97	-0.868785	0.905755	-0.362458	3085	14	50944302	50965237	protein_coding	Pnp	GO:0006955	immune response
ENSMUSG00000027843.13	168.504	286.135	-0.8671	0.905557	-0.763914	6775	3	103859795	103912247	protein_coding	Ptpn22	GO:0006955	immune response
ENSMUSG00000015619.10	5858.02	4945.21	0.924328	0.904903	0.244383	3978	2	9857078	9890034	protein_coding	Gata3	GO:0006955	immune response
ENSMUSG00000022043.18	3108.34	3797.73	-0.858643	0.904688	-0.288991	4045	14	66297031	66311424	protein_coding	Trim35	GO:0006955	immune response
ENSMUSG00000022876.17	109.165	207.184	-0.858579	0.904682	-0.9244	4534	16	75858793	76022270	protein_coding	Samsn1	GO:0006955	immune response
ENSMUSG00000042726.14	3179.01	3869.77	-0.851679	0.904043	-0.283668	4486	5	121371725	121385632	protein_coding	Trafd1	GO:0006955	immune response
ENSMUSG00000045827.10	418.227	632.814	-0.849954	0.903881	-0.597495	3494	13	33003250	33017957	protein_coding	Serpinb9	GO:0006955	immune response
ENSMUSG00000016496.7	369.272	582.715	-0.849153	0.903806	-0.658104	3622	19	29367455	29388095	protein_coding	Cd274	GO:0006955	immune response
ENSMUSG00000032491.14	1021.48	686.396	0.911539	0.903655	0.573553	1817	9	110621135	110624452	protein_coding	Nradd	GO:0006955	immune response
ENSMUSG00000059714.13	2322.54	2834.35	-0.844794	0.903379	-0.287314	2893	17	35823230	35832791	protein_coding	Flot1	GO:0006955	immune response
ENSMUSG00000016933.17	2963.08	2384.09	0.908658	0.903378	0.313658	7857	2	160731300	160775760	protein_coding	Plcg1	GO:0006955	immune response
ENSMUSG00000002603.15	1102.04	1446.33	-0.843549	0.903252	-0.392225	5042	7	25687002	25705077	protein_coding	Tgfb1	GO:0006955	immune response
ENSMUSG00000002108.10	571.472	811.036	-0.842825	0.903177	-0.505082	2515	2	91184061	91202834	protein_coding	Nr1h3	GO:0006955	immune response
ENSMUSG00000025034.8	1818	2290.75	-0.842017	0.903092	-0.333464	3230	19	46501648	46516444	protein_coding	Trim8	GO:0006955	immune response
ENSMUSG00000027544.16	712.458	993.917	-0.834143	0.902206	-0.480319	10578	2	168476410	168601657	protein_coding	Nfatc2	GO:0006955	immune response
ENSMUSG00000001016.12	1734.06	1297.41	0.896049	0.902001	0.418511	8580	3	90476126	90488379	protein_coding	Ilf2	GO:0006955	immune response
ENSMUSG00000034987.3	27.5766	52.5276	-0.828977	0.901567	-0.929629	2789	13	54192129	54222432	protein_coding	Hrh2	GO:0006955	immune response
ENSMUSG00000026573.7	135.191	238.135	-0.828435	0.901498	-0.816785	523	1	164931644	164935527	protein_coding	Xcl1	GO:0006955	immune response
ENSMUSG00000033467.12	682.768	948.483	-0.827083	0.901323	-0.474226	1495	5	109554709	109558993	protein_coding	Crlf2	GO:0006955	immune response
ENSMUSG00000030830.18	178.391	299.66	-0.825077	0.90106	-0.748281	6569	7	127296260	127335138	protein_coding	Itgal	GO:0006955	immune response
ENSMUSG00000053175.17	634.457	1060.14	-0.824012	0.900918	-0.740667	2475	7	19808462	19822770	protein_coding	Bcl3	GO:0006955	immune response
ENSMUSG00000039942.15	989.673	703.387	0.888273	0.900877	0.492633	6648	15	5206661	5244187	protein_coding	Ptger4	GO:0006955	immune response
ENSMUSG00000026648.18	478.736	689.333	-0.822063	0.900655	-0.52597	9316	2	3424131	3464130	protein_coding	Dclre1c	GO:0006955	immune response
ENSMUSG00000031712.8	430.446	624.336	-0.820454	0.900434	-0.536491	1908	8	82331637	82403222	protein_coding	Il15	GO:0006955	immune response
ENSMUSG00000105096.1	28.4424	60.352	-0.651995	0.862792	-1.08536	3873	5	105215699	105239533	protein_coding	Gbp10	GO:0006955	immune response
ENSMUSG00000028064.17	2604.97	3190.95	-0.816476	0.899876	-0.292721	5406	3	88435959	88461182	protein_coding	Sema4a	GO:0006955	immune response
ENSMUSG00000003882.4	187.562	312.019	-0.813283	0.899414	-0.734263	3208	15	9506161	9529876	protein_coding	Il7r	GO:0006955	immune response
ENSMUSG00000044244.18	5573.57	6733.23	-0.809852	0.898902	-0.272697	4206	9	100457719	100486788	protein_coding	Il20rb	GO:0006955	immune response
ENSMUSG00000035673.9	3296.84	4207.36	-0.803577	0.897916	-0.351833	4227	10	80057416	80102698	protein_coding	Sbno2	GO:0006955	immune response
ENSMUSG00000031805.17	521.029	751.79	-0.803293	0.897869	-0.528968	5352	8	71676296	71690575	protein_coding	Jak3	GO:0006955	immune response
ENSMUSG00000022309.8	313.103	469.555	-0.802418	0.897726	-0.584657	4256	15	42424727	42676977	protein_coding	Angpt1	GO:0006955	immune response
ENSMUSG00000052336.6	114.179	190.714	-0.799759	0.89728	-0.740117	3742	9	119901616	120068283	protein_coding	Cx3cr1	GO:0006955	immune response
ENSMUSG00000040592.11	54.7122	97.1732	-0.798237	0.897019	-0.828694	1431	11	106311341	106314762	protein_coding	Cd79b	GO:0006955	immune response
ENSMUSG00000056268.15	432.517	594.188	-0.793977	0.896262	-0.458164	19408	1	138963435	139178960	protein_coding	Dennd1b	GO:0006955	immune response
ENSMUSG00000030798.14	138.896	222.429	-0.793221	0.896123	-0.67934	1226	7	45233632	45238839	protein_coding	Cd37	GO:0006955	immune response
ENSMUSG00000020919.11	2298.64	2880.4	-0.792371	0.895967	-0.325489	5539	11	100780731	100850724	protein_coding	Stat5b	GO:0006955	immune response
ENSMUSG00000026615.14	3060.35	2497.01	0.859452	0.895856	0.293493	18102	1	185363044	185428360	protein_coding	Eprs	GO:0006955	immune response
ENSMUSG00000051457.7	215.232	341.367	-0.788271	0.895196	-0.665433	4681	7	127132232	127137823	protein_coding	Spn	GO:0006955	immune response
ENSMUSG00000000787.12	16075.4	14158	0.850138	0.894907	0.183235	5277	X	13280970	13294052	protein_coding	Ddx3x	GO:0006955	immune response
ENSMUSG00000032175.10	1784.55	2158.91	-0.785486	0.894659	-0.274743	4619	9	21104069	21127346	protein_coding	Tyk2	GO:0006955	immune response
ENSMUSG00000074129.12	72803.1	66627.2	0.846212	0.894644	0.127889	1024	7	45125565	45128745	protein_coding	Rpl13a	GO:0006955	immune response
ENSMUSG00000044748.8	2407.93	3356.97	-0.783666	0.894304	-0.479364	872	8	21776599	21795185	protein_coding	Defb1	GO:0006955	immune response
ENSMUSG00000032899.14	134.437	67.9424	0.837315	0.894209	0.984541	5865	6	131299142	131353597	protein_coding	Styk1	GO:0006955	immune response
ENSMUSG00000022496.5	52.3362	95.9459	-0.783129	0.8942	-0.874414	815	16	11313812	11320074	protein_coding	Tnfrsf17	GO:0006955	immune response
ENSMUSG00000022791.16	4442.33	3761.74	0.835784	0.894141	0.239917	5496	16	32643874	32683493	protein_coding	Tnk2	GO:0006955	immune response
ENSMUSG00000029826.14	2056.6	2475.72	-0.78245	0.894066	-0.267591	6518	6	38305286	38354603	protein_coding	Zc3hav1	GO:0006955	immune response
ENSMUSG00000031740.7	18046.9	20892	-0.782023	0.893982	-0.211198	3038	8	92827328	92853417	protein_coding	Mmp2	GO:0006955	immune response
ENSMUSG00000069255.12	3081.68	3724.84	-0.780795	0.893741	-0.273459	1743	13	30659999	30711231	protein_coding	Dusp22	GO:0006955	immune response
ENSMUSG00000005102.13	600.586	419.773	0.828011	0.893733	0.516762	7457	2	118388618	118475234	protein_coding	Eif2ak4	GO:0006955	immune response
ENSMUSG00000034855.13	202.034	343.318	-0.78065	0.893713	-0.764946	2252	5	92346638	92348889	protein_coding	Cxcl10	GO:0006955	immune response
ENSMUSG00000069607.4	41.9041	81.6234	-0.775572	0.892717	-0.961892	852	11	115042131	115048409	protein_coding	Cd300lh	GO:0006955	immune response
ENSMUSG00000022770.16	2905.82	2355.75	0.815467	0.892592	0.302758	8963	16	31663443	31873356	protein_coding	Dlg1	GO:0006955	immune response
ENSMUSG00000038527.9	130.39	198.882	-0.77453	0.892514	-0.609077	3010	6	124493113	124510643	protein_coding	C1rl	GO:0006955	immune response
ENSMUSG00000039191.12	1406.31	1779.78	-0.772645	0.89215	-0.339787	12750	5	53466152	53657362	protein_coding	Rbpj	GO:0006955	immune response
ENSMUSG00000039304.11	287.352	433.507	-0.771291	0.89189	-0.593238	5266	3	27317028	27342427	protein_coding	Tnfsf10	GO:0006955	immune response
ENSMUSG00000023915.4	1398.29	1808.16	-0.768213	0.891308	-0.370855	3626	17	43016555	43089188	protein_coding	Tnfrsf21	GO:0006955	immune response
ENSMUSG00000051212.7	137.684	232.4	-0.767627	0.891198	-0.755252	2942	14	121952331	121965193	protein_coding	Gpr183	GO:0006955	immune response
ENSMUSG00000030341.17	9112.06	10245.1	-0.765941	0.890885	-0.169088	2591	6	125349362	125362484	protein_coding	Tnfrsf1a	GO:0006955	immune response
ENSMUSG00000032462.14	1810.7	1434.12	0.80042	0.890376	0.336382	7193	9	99036654	99140621	protein_coding	Pik3cb	GO:0006955	immune response
ENSMUSG00000057406.16	1085.91	767.386	0.799745	0.890269	0.500887	16803	5	33820725	33897975	protein_coding	Whsc1	GO:0006955	immune response
ENSMUSG00000006342.14	8648.39	10313.6	-0.76174	0.890119	-0.254045	3255	10	75636619	75644008	protein_coding	Susd2	GO:0006955	immune response
ENSMUSG00000097328.7	612.136	861.903	-0.7605	0.889896	-0.493673	1515	11	69686250	69695849	protein_coding	Tnfsf12	GO:0006955	immune response
ENSMUSG00000038517.15	404.289	567.289	-0.75971	0.889754	-0.488699	3975	11	97136171	97151495	protein_coding	Tbkbp1	GO:0006955	immune response
ENSMUSG00000025491.14	374.412	567.905	-0.759303	0.889681	-0.601022	1094	7	140967221	140969825	protein_coding	Ifitm1	GO:0006955	immune response
ENSMUSG00000032497.15	2361.63	2848.37	-0.756741	0.889222	-0.270352	5565	9	111117592	111225668	protein_coding	Lrrfip2	GO:0006955	immune response
ENSMUSG00000046845.1	565.949	358.446	0.791373	0.889038	0.658916	538	2	24291196	24293820	protein_coding	Il1f10	GO:0006955	immune response
ENSMUSG00000029550.11	3101.08	2572.62	0.789578	0.888815	0.269534	6648	5	115011137	115098790	protein_coding	Sppl3	GO:0006955	immune response
ENSMUSG00000059866.13	1073.28	1376.46	-0.752475	0.888452	-0.358934	2685	5	34496087	34513991	protein_coding	Tnip2	GO:0006955	immune response
ENSMUSG00000005312.14	6944.25	6104.46	0.783347	0.888201	0.185954	3686	13	58176156	58215653	protein_coding	Ubqln1	GO:0006955	immune response
ENSMUSG00000028580.15	2394.99	1966.15	0.782982	0.888175	0.284649	6008	4	130663321	130781564	protein_coding	Pum1	GO:0006955	immune response
ENSMUSG00000054342.8	111.779	198.063	-0.750525	0.888094	-0.825306	5115	7	24370263	24386690	protein_coding	Kcnn4	GO:0006955	immune response
ENSMUSG00000003518.13	1934.64	2417.84	-0.750454	0.88808	-0.321655	4682	11	101971143	101987013	protein_coding	Dusp3	GO:0006955	immune response
ENSMUSG00000003352.13	1561.04	1246.7	0.76393	0.887759	0.324399	3120	15	98632220	98644530	protein_coding	Cacnb3	GO:0006955	immune response
ENSMUSG00000033792.12	828.379	596.936	0.767023	0.88775	0.472715	8734	X	106027276	106124926	protein_coding	Atp7a	GO:0006955	immune response
ENSMUSG00000034266.5	149.11	233.777	-0.744026	0.886832	-0.648761	955	12	85686669	85709087	protein_coding	Batf	GO:0006955	immune response
ENSMUSG00000040987.14	504.882	721.51	-0.743316	0.886687	-0.515073	2257	7	18839966	18863113	protein_coding	Mill2	GO:0006955	immune response
ENSMUSG00000020134.13	1868.66	1460.43	0.737701	0.886072	0.355615	6553	11	21091291	21150323	protein_coding	Peli1	GO:0006955	immune response
ENSMUSG00000032508.8	1765.88	2208.65	-0.736866	0.885262	-0.322777	2576	9	119335934	119341411	protein_coding	Myd88	GO:0006955	immune response
ENSMUSG00000064109.8	130.196	205.527	-0.735253	0.884877	-0.658641	722	7	30417712	30419854	protein_coding	Hcst	GO:0006955	immune response
ENSMUSG00000036587.13	29.7227	49.4012	-0.734963	0.884805	-0.732981	2355	2	25423267	25426374	protein_coding	Fut7	GO:0006955	immune response
ENSMUSG00000020399.14	147.771	237.889	-0.729692	0.88345	-0.686926	2721	11	46454935	46481255	protein_coding	Havcr2	GO:0006955	immune response
ENSMUSG00000018446.8	2898.17	2408.85	0.721936	0.883044	0.266797	2826	11	70977836	70983026	protein_coding	C1qbp	GO:0006955	immune response
ENSMUSG00000025980.14	7995.9	7018.64	0.714169	0.881463	0.188069	2642	1	55077835	55088243	protein_coding	Hspd1	GO:0006955	immune response
ENSMUSG00000023274.14	147.612	244.827	-0.71931	0.880455	-0.729956	4032	6	124864692	124888221	protein_coding	Cd4	GO:0006955	immune response
ENSMUSG00000005779.12	8189.03	7374.87	0.706389	0.880112	0.151074	1951	3	94884093	94886961	protein_coding	Psmb4	GO:0006955	immune response
ENSMUSG00000043496.7	834.039	595.589	0.706073	0.880063	0.485796	5363	6	53815468	53820830	protein_coding	Tril	GO:0006955	immune response
ENSMUSG00000002052.6	3847.39	3304.24	0.695853	0.8788	0.219564	7095	11	78206746	78245987	protein_coding	Supt6	GO:0006955	immune response
ENSMUSG00000009681.9	1826.39	1488.87	0.692321	0.878461	0.294777	6537	10	75060896	75184923	protein_coding	Bcr	GO:0006955	immune response
ENSMUSG00000079164.8	286.864	424.534	-0.710838	0.877869	-0.565511	4790	1	182954788	182976044	protein_coding	Tlr5	GO:0006955	immune response
ENSMUSG00000057672.15	587.414	778.208	-0.710435	0.877747	-0.405778	7386	8	83669762	83699179	protein_coding	Pkn1	GO:0006955	immune response
ENSMUSG00000015452.14	97.1784	60.137	0.682824	0.877588	0.692383	2141	17	34597862	34600936	protein_coding	Ager	GO:0006955	immune response
ENSMUSG00000034028.15	134.091	224.598	-0.707029	0.876721	-0.744137	2357	18	89197431	89270201	protein_coding	Cd226	GO:0006955	immune response
ENSMUSG00000044813.15	1606.52	1189.56	0.672723	0.876345	0.433514	3199	4	45423278	45532470	protein_coding	Shb	GO:0006955	immune response
ENSMUSG00000036461.15	3092.32	2704.55	0.667628	0.875484	0.193303	4314	14	79481194	79582476	protein_coding	Elf1	GO:0006955	immune response
ENSMUSG00000025532.13	1783.67	1482.62	0.663914	0.87474	0.266705	1585	5	130029290	130060789	protein_coding	Crcp	GO:0006955	immune response
ENSMUSG00000028291.7	2736.21	2354.58	0.661311	0.874158	0.216709	1711	4	34550937	34566908	protein_coding	Akirin2	GO:0006955	immune response
ENSMUSG00000039004.5	491.881	365.094	0.661023	0.874092	0.43004	2410	13	38345716	38499728	protein_coding	Bmp6	GO:0006955	immune response
ENSMUSG00000027832.5	141.318	235.8	-0.697375	0.873958	-0.738619	2682	3	66219910	66225805	protein_coding	Ptx3	GO:0006955	immune response
ENSMUSG00000027852.14	4034.88	3495.14	0.659224	0.873658	0.207175	5331	3	103058285	103067914	protein_coding	Nras	GO:0006955	immune response
ENSMUSG00000039236.18	411.479	563.454	-0.694816	0.87327	-0.453478	1860	7	78913424	78920396	protein_coding	Isg20	GO:0006955	immune response
ENSMUSG00000037379.7	1827.81	2404.15	-0.694705	0.87324	-0.395405	2947	5	33198184	33218455	protein_coding	Spon2	GO:0006955	immune response
ENSMUSG00000034330.9	958.676	1225	-0.694161	0.873096	-0.353668	4296	8	117498291	117635140	protein_coding	Plcg2	GO:0006955	immune response
ENSMUSG00000028150.14	1285.99	1647.11	-0.692426	0.872643	-0.35706	3559	3	94372794	94398276	protein_coding	Rorc	GO:0006955	immune response
ENSMUSG00000029287.14	2237.63	2688.57	-0.691441	0.87239	-0.264868	6545	5	107106570	107289629	protein_coding	Tgfbr3	GO:0006955	immune response
ENSMUSG00000022074.5	287.037	213.837	0.654122	0.872309	0.424728	3171	14	69767472	69784403	protein_coding	Tnfrsf10b	GO:0006955	immune response
ENSMUSG00000030751.17	6466.62	5884.94	0.653538	0.872145	0.135983	2103	7	114264606	114276118	protein_coding	Psma1	GO:0006955	immune response
ENSMUSG00000039232.11	315.831	469.839	-0.689484	0.871894	-0.573015	2396	10	12939983	12964259	protein_coding	Stx11	GO:0006955	immune response
ENSMUSG00000024151.13	1131.2	910.708	0.652348	0.871801	0.312791	5518	17	87672330	87723713	protein_coding	Msh2	GO:0006955	immune response
ENSMUSG00000029254.16	89.3376	143.348	-0.686403	0.871131	-0.682179	6215	5	86071746	86106125	protein_coding	Stap1	GO:0006955	immune response
ENSMUSG00000038058.14	2154.02	2583.85	-0.685358	0.870877	-0.262489	5079	6	54923949	54972612	protein_coding	Nod1	GO:0006955	immune response
ENSMUSG00000005370.3	1383.05	1121.87	0.648386	0.870598	0.30195	4254	17	87975050	87990883	protein_coding	Msh6	GO:0006955	immune response
ENSMUSG00000031497.9	62.3208	98.3084	-0.68265	0.870228	-0.6576	6868	8	10006467	10039072	protein_coding	Tnfsf13b	GO:0006955	immune response
ENSMUSG00000042349.13	623.008	825.672	-0.680598	0.869744	-0.406319	9018	1	131254343	131279606	protein_coding	Ikbke	GO:0006955	immune response
ENSMUSG00000059883.16	524.056	695.778	-0.678803	0.869325	-0.408906	5021	15	94543643	94581815	protein_coding	Irak4	GO:0006955	immune response
ENSMUSG00000079037.9	13499	14621.9	-0.676339	0.868754	-0.115274	2343	2	131909928	131938429	protein_coding	Prnp	GO:0006955	immune response
ENSMUSG00000024680.12	92.4911	150.264	-0.674972	0.868439	-0.700109	2813	19	11615523	11623719	protein_coding	Ms4a2	GO:0006955	immune response
ENSMUSG00000027298.17	1426.25	1779.28	-0.674485	0.868327	-0.319062	6198	2	119797733	119818104	protein_coding	Tyro3	GO:0006955	immune response
ENSMUSG00000018924.6	76.3982	128.691	-0.672485	0.867865	-0.752299	2454	11	70344152	70352031	protein_coding	Alox15	GO:0006955	immune response
ENSMUSG00000027951.16	972.604	1217.91	-0.672069	0.867769	-0.324478	8118	3	89715022	89753446	protein_coding	Adar	GO:0006955	immune response
ENSMUSG00000020823.16	3211.14	3676.9	-0.670625	0.867435	-0.195404	7176	11	117115168	117159268	protein_coding	Sec14l1	GO:0006955	immune response
ENSMUSG00000016528.10	7272.54	7931.53	-0.669304	0.867129	-0.125139	3041	1	131053700	131097826	protein_coding	Mapkapk2	GO:0006955	immune response
ENSMUSG00000032344.17	224.125	314.388	-0.668673	0.866982	-0.488245	4126	9	78430526	78443237	protein_coding	Mb21d1	GO:0006955	immune response
ENSMUSG00000027399.1	276.112	458.465	-0.667321	0.866666	-0.731556	1974	2	129299610	129309972	protein_coding	Il1a	GO:0006955	immune response
ENSMUSG00000021583.6	1650.7	1972.29	-0.666216	0.866405	-0.256787	4014	13	74639872	74691875	protein_coding	Erap1	GO:0006955	immune response
ENSMUSG00000031639.11	442.937	585.717	-0.666135	0.866386	-0.403103	4396	8	45395665	45410608	protein_coding	Tlr3	GO:0006955	immune response
ENSMUSG00000019998.5	3055.27	3449.53	-0.664018	0.865882	-0.175099	2500	10	24149317	24188959	protein_coding	Stx7	GO:0006955	immune response
ENSMUSG00000020941.7	627.555	839.992	-0.663583	0.865777	-0.420633	6550	11	103219762	103267472	protein_coding	Map3k14	GO:0006955	immune response
ENSMUSG00000025779.10	273.295	375.814	-0.656073	0.863893	-0.459561	1021	1	16688051	16709611	protein_coding	Ly96	GO:0006955	immune response
ENSMUSG00000019768.16	620.676	846.12	-0.654822	0.863562	-0.447021	13661	10	4611593	5005614	protein_coding	Esr1	GO:0006955	immune response
ENSMUSG00000027646.15	1633.76	1340.28	0.627337	0.863237	0.285661	4371	2	157418444	157471862	protein_coding	Src	GO:0006955	immune response
ENSMUSG00000037202.5	184.964	276.273	-0.652735	0.862998	-0.578848	2054	10	61297836	61304263	protein_coding	Prf1	GO:0006955	immune response
ENSMUSG00000031750.15	2581.48	3186.08	-0.651516	0.862658	-0.303582	1959	8	110741829	110805924	protein_coding	Il34	GO:0006955	immune response
ENSMUSG00000022659.13	84.3413	128.125	-0.639492	0.858969	-0.603245	3424	16	45610380	45622867	protein_coding	Gcsam	GO:0006955	immune response
ENSMUSG00000022476.7	819.869	645.843	0.611188	0.857798	0.344209	2514	15	81915030	81926213	protein_coding	Polr3h	GO:0006955	immune response
ENSMUSG00000050395.8	51.2078	32.3124	0.610985	0.857738	0.664277	3347	4	63727084	63745113	protein_coding	Tnfsf15	GO:0006955	immune response
ENSMUSG00000032216.14	15438.9	14552.3	0.610803	0.857684	0.0853226	10973	9	72662346	72749852	protein_coding	Nedd4	GO:0006955	immune response
ENSMUSG00000032000.17	1248.21	1549.36	-0.634315	0.857164	-0.311813	5009	9	7848699	7873186	protein_coding	Birc3	GO:0006955	immune response
ENSMUSG00000039316.14	700.403	885.446	-0.633893	0.857013	-0.33822	4504	17	49992257	50190674	protein_coding	Rftn1	GO:0006955	immune response
ENSMUSG00000002221.11	920.04	733.1	0.604991	0.85604	0.327687	10271	5	27740080	27791691	protein_coding	Paxip1	GO:0006955	immune response
ENSMUSG00000099974.1	86.7892	140.699	-0.631248	0.856039	-0.697022	863	9	88723285	88731914	protein_coding	Bcl2a1d	GO:0006955	immune response
ENSMUSG00000025403.4	2397.59	2045.01	0.600827	0.854981	0.229478	2305	10	127517123	127522444	protein_coding	Shmt2	GO:0006955	immune response
ENSMUSG00000038884.14	249.666	336.165	-0.627958	0.854792	-0.429172	3417	9	20868642	20874307	protein_coding	A230050P20Rik	GO:0006955	immune response
ENSMUSG00000038495.14	1723.7	1463.58	0.597927	0.854297	0.236005	9181	3	96104527	96161129	protein_coding	Otud7b	GO:0006955	immune response
ENSMUSG00000008496.18	113.003	178.764	-0.626429	0.854197	-0.661696	8231	7	25087344	25159922	protein_coding	Pou2f2	GO:0006955	immune response
ENSMUSG00000040268.17	3149.19	2767.37	0.596942	0.854076	0.186466	8527	7	130865756	130913312	protein_coding	Plekha1	GO:0006955	immune response
ENSMUSG00000066232.4	4020.52	3565.65	0.595317	0.85372	0.173216	11169	7	110018274	110056609	protein_coding	Ipo7	GO:0006955	immune response
ENSMUSG00000030805.14	4490.36	4988.49	-0.621362	0.852184	-0.151773	2364	7	127824294	127849019	protein_coding	Stx4a	GO:0006955	immune response
ENSMUSG00000034371.8	493.62	387.141	0.586101	0.851887	0.350542	2253	19	10592200	10604258	protein_coding	Tkfc	GO:0006955	immune response
ENSMUSG00000026154.4	838.75	1030.99	-0.618842	0.851165	-0.297718	874	1	23995939	24005656	protein_coding	Sdhaf4	GO:0006955	immune response
ENSMUSG00000057948.12	648.932	835.291	-0.61499	0.849595	-0.364212	4679	11	116062095	116077961	protein_coding	Unc13d	GO:0006955	immune response
ENSMUSG00000020063.16	1086.13	888.764	0.572831	0.849407	0.289329	5331	10	63319005	63381704	protein_coding	Sirt1	GO:0006955	immune response
ENSMUSG00000037580.9	505.946	658.767	-0.614431	0.849367	-0.380784	2775	14	47153895	47189413	protein_coding	Gch1	GO:0006955	immune response
ENSMUSG00000039193.7	61.4867	94.4935	-0.613388	0.848942	-0.61994	3838	17	74426295	74459108	protein_coding	Nlrc4	GO:0006955	immune response
ENSMUSG00000042557.14	1992.09	1735.69	0.566146	0.847988	0.198773	5385	9	57072040	57128366	protein_coding	Sin3a	GO:0006955	immune response
ENSMUSG00000050377.7	653.663	921.197	-0.609677	0.847435	-0.494963	3665	13	112522810	112580662	protein_coding	Il31ra	GO:0006955	immune response
ENSMUSG00000031778.12	696.785	563.651	0.56349	0.847357	0.305911	3708	8	94772009	94782423	protein_coding	Cx3cl1	GO:0006955	immune response
ENSMUSG00000022607.14	1920.61	1632.2	0.563173	0.84728	0.234745	4991	15	73205105	73423191	protein_coding	Ptk2	GO:0006955	immune response
ENSMUSG00000032423.12	3347.62	2933.53	0.560685	0.846649	0.1905	12297	9	88447009	88482574	protein_coding	Syncrip	GO:0006955	immune response
ENSMUSG00000079298.9	249.42	358.664	-0.604134	0.845223	-0.524056	2228	6	128813706	128826331	protein_coding	Klrb1b	GO:0006955	immune response
ENSMUSG00000008318.10	393.901	541.138	-0.602847	0.844719	-0.458163	3280	7	100845847	100863446	protein_coding	Relt	GO:0006955	immune response
ENSMUSG00000028163.17	2328.75	2669.91	-0.602637	0.844637	-0.197235	12061	3	135584655	135691547	protein_coding	Nfkb1	GO:0006955	immune response
ENSMUSG00000037944.8	50.2179	84.9519	-0.599364	0.843375	-0.758444	1978	11	99144196	99155077	protein_coding	Ccr7	GO:0006955	immune response
ENSMUSG00000031377.11	61.7826	93.8371	-0.59903	0.843249	-0.602958	3092	X	164192842	164258193	protein_coding	Bmx	GO:0006955	immune response
ENSMUSG00000028495.14	528.649	414.066	0.545681	0.841947	0.352449	1586	4	86854660	86857412	protein_coding	Rps6	GO:0006955	immune response
ENSMUSG00000024399.5	76.2777	116.928	-0.593692	0.841255	-0.616291	1516	17	35194439	35196320	protein_coding	Ltb	GO:0006955	immune response
ENSMUSG00000042244.4	342.105	496.194	-0.593231	0.841086	-0.536464	1107	3	92014583	92031582	protein_coding	Pglyrp3	GO:0006955	immune response
ENSMUSG00000039377.7	343.59	462.083	-0.59107	0.840299	-0.427464	2278	1	184727140	184732619	protein_coding	Hlx	GO:0006955	immune response
ENSMUSG00000027347.18	973.906	1232.28	-0.588298	0.839301	-0.339476	5600	2	117279993	117343001	protein_coding	Rasgrp1	GO:0006955	immune response
ENSMUSG00000022221.13	498.261	655.643	-0.586694	0.838728	-0.396011	1964	14	55784996	55788857	protein_coding	Ripk3	GO:0006955	immune response
ENSMUSG00000024910.4	295.447	400.248	-0.586411	0.838627	-0.437996	1232	19	5465240	5468498	protein_coding	Ctsw	GO:0006955	immune response
ENSMUSG00000017344.4	273.008	375.965	-0.585796	0.838407	-0.461652	2030	11	78499091	78502324	protein_coding	Vtn	GO:0006955	immune response
ENSMUSG00000048583.16	368.498	537.021	-0.583688	0.837656	-0.543322	5723	7	142650766	142666816	protein_coding	Igf2	GO:0006955	immune response
ENSMUSG00000040952.16	14650	13786.7	0.533491	0.837093	0.087626	4685	7	24884371	24889806	protein_coding	Rps19	GO:0006955	immune response
ENSMUSG00000018920.11	1221.6	1508.29	-0.580541	0.836532	-0.304141	3021	11	70453983	70459984	protein_coding	Cxcl16	GO:0006955	immune response
ENSMUSG00000004709.14	169.215	243.54	-0.577062	0.835272	-0.525298	4876	1	171559193	171609746	protein_coding	Cd244	GO:0006955	immune response
ENSMUSG00000031015.7	1064.48	1278.12	-0.573938	0.834116	-0.263868	4032	7	110221703	110283503	protein_coding	Swap70	GO:0006955	immune response
ENSMUSG00000032093.6	253.894	352.071	-0.573678	0.834019	-0.47164	1436	9	44998743	45009590	protein_coding	Cd3e	GO:0006955	immune response
ENSMUSG00000021108.17	2666.15	2336.75	0.526174	0.833877	0.190256	4519	12	73584797	73778185	protein_coding	Prkch	GO:0006955	immune response
ENSMUSG00000021253.6	1054.47	1295.96	-0.573197	0.833839	-0.297511	3384	12	86056744	86079041	protein_coding	Tgfb3	GO:0006955	immune response
ENSMUSG00000059182.7	1331.23	1583.06	-0.572748	0.833669	-0.249954	11357	6	51857422	52012549	protein_coding	Skap2	GO:0006955	immune response
ENSMUSG00000036526.8	73.0514	108.387	-0.571859	0.833332	-0.569211	4866	5	140872990	141000582	protein_coding	Card11	GO:0006955	immune response
ENSMUSG00000029591.14	304.027	214.603	0.524165	0.832967	0.502526	5468	5	114130386	114139323	protein_coding	Ung	GO:0006955	immune response
ENSMUSG00000019471.9	7508.76	6996.87	0.519622	0.83088	0.101864	2456	9	21138541	21149906	protein_coding	Cdc37	GO:0006955	immune response
ENSMUSG00000020953.16	1736.33	1418.5	0.518204	0.830221	0.291672	2683	12	51593341	51605773	protein_coding	Coch	GO:0006955	immune response
ENSMUSG00000044162.11	71.6863	108.476	-0.561676	0.829265	-0.597601	10647	6	65590398	65634040	protein_coding	Tnip3	GO:0006955	immune response
ENSMUSG00000021816.10	3045.78	3404.64	-0.560275	0.828675	-0.160691	6018	14	20499364	20546573	protein_coding	Ppp3cb	GO:0006955	immune response
ENSMUSG00000001366.14	2108.16	2412.58	-0.560152	0.828623	-0.19459	3103	9	78081499	78109065	protein_coding	Fbxo9	GO:0006955	immune response
ENSMUSG00000024789.12	2192.67	2515.26	-0.559213	0.828225	-0.198021	5030	19	29251828	29313080	protein_coding	Jak2	GO:0006955	immune response
ENSMUSG00000072115.10	1109.28	1352.39	-0.559124	0.828187	-0.285892	1273	14	51091077	51102007	protein_coding	Ang	GO:0006955	immune response
ENSMUSG00000000791.8	30.9218	45.7982	-0.554426	0.826165	-0.566668	2873	8	70808449	70821424	protein_coding	Il12rb1	GO:0006955	immune response
ENSMUSG00000068854.7	350.27	443.264	-0.548718	0.823668	-0.3397	2620	3	96221119	96223738	protein_coding	Hist2h2be	GO:0006955	immune response
ENSMUSG00000026069.15	288.181	454.687	-0.544476	0.821804	-0.657897	6894	1	40429570	40465415	protein_coding	Il1rl1	GO:0006955	immune response
ENSMUSG00000052397.8	9002.54	8031.66	0.50052	0.821663	0.164633	3290	17	6738041	6782784	protein_coding	Ezr	GO:0006955	immune response
ENSMUSG00000004043.14	841.288	1053.67	-0.543944	0.821569	-0.324747	7133	11	100859351	100885169	protein_coding	Stat5a	GO:0006955	immune response
ENSMUSG00000052229.5	27.9977	40.9892	-0.541727	0.820594	-0.549934	5195	18	31942997	31949636	protein_coding	Gpr17	GO:0006955	immune response
ENSMUSG00000020227.10	948.298	1156.98	-0.537076	0.818541	-0.286953	3676	10	120141648	120202130	protein_coding	Irak3	GO:0006955	immune response
ENSMUSG00000005465.8	116.479	164.527	-0.537075	0.81854	-0.498258	2657	8	84030287	84042575	protein_coding	Il27ra	GO:0006955	immune response
ENSMUSG00000024483.18	2643.12	2368.41	0.493385	0.817899	0.158326	9845	18	36559987	36665917	protein_coding	Ankhd1	GO:0006955	immune response
ENSMUSG00000033454.6	1184.79	1020.48	0.491688	0.816963	0.215389	12190	12	76370266	76396950	protein_coding	Zbtb1	GO:0006955	immune response
ENSMUSG00000019850.11	1031.78	852.406	0.489907	0.815962	0.275525	7226	10	19000910	19015657	protein_coding	Tnfaip3	GO:0006955	immune response
ENSMUSG00000030790.14	566.915	758.505	-0.530079	0.815366	-0.420027	1619	7	110627661	110629820	protein_coding	Adm	GO:0006955	immune response
ENSMUSG00000102418.1	56.439	81.7988	-0.526353	0.813588	-0.535386	2544	1	170277320	170286769	protein_coding	Sh2d1b1	GO:0006955	immune response
ENSMUSG00000068686.12	64.7393	91.0453	-0.526309	0.813567	-0.491941	1300	2	104069849	104091187	protein_coding	Cd59b	GO:0006955	immune response
ENSMUSG00000021277.16	1481.17	1289.38	0.485487	0.813388	0.200068	7350	12	111166370	111267153	protein_coding	Traf3	GO:0006955	immune response
ENSMUSG00000034453.7	1017.44	864.047	0.483936	0.812456	0.235759	4829	10	84622437	84727177	protein_coding	Polr3b	GO:0006955	immune response
ENSMUSG00000038128.6	84.9401	60.7109	0.482662	0.811682	0.48449	12331	18	32939041	33195767	protein_coding	Camk4	GO:0006955	immune response
ENSMUSG00000024659.14	36625.8	39791.5	-0.521545	0.811153	-0.1196	2608	19	20373428	20390944	protein_coding	Anxa1	GO:0006955	immune response
ENSMUSG00000047898.6	387.988	505.704	-0.520967	0.810847	-0.382282	2787	9	114490316	114496544	protein_coding	Ccr4	GO:0006955	immune response
ENSMUSG00000004626.14	2608.74	2310.96	0.480501	0.81034	0.17486	4159	8	3630955	3643644	protein_coding	Stxbp2	GO:0006955	immune response
ENSMUSG00000024778.12	513.675	650.476	-0.519051	0.809813	-0.340641	1801	19	34290659	34327770	protein_coding	Fas	GO:0006955	immune response
ENSMUSG00000051675.13	865.569	727.105	0.478017	0.808768	0.251484	3229	4	65604986	65616238	protein_coding	Trim32	GO:0006955	immune response
ENSMUSG00000022637.10	1331.76	1538.86	-0.511764	0.805565	-0.208531	6323	16	52031549	52208047	protein_coding	Cblb	GO:0006955	immune response
ENSMUSG00000037523.13	1604.57	1838.91	-0.505642	0.801634	-0.196663	3345	2	131234063	131248025	protein_coding	Mavs	GO:0006955	immune response
ENSMUSG00000004508.6	683.874	844.15	-0.505473	0.801522	-0.303769	6168	7	97081586	97308946	protein_coding	Gab2	GO:0006955	immune response
ENSMUSG00000034833.9	63.5654	89.0063	-0.503111	0.799934	-0.485664	1694	10	130322852	130362642	protein_coding	Tespa1	GO:0006955	immune response
ENSMUSG00000025163.6	534.796	684.764	-0.49789	0.796322	-0.356619	1133	11	121036747	121039418	protein_coding	Cd7	GO:0006955	immune response
ENSMUSG00000047098.17	994.865	1161.83	-0.497534	0.796074	-0.22382	4838	14	55591708	55603693	protein_coding	Rnf31	GO:0006955	immune response
ENSMUSG00000026866.16	32.3642	45.6777	-0.496062	0.795039	-0.497089	6149	2	43555329	43682715	protein_coding	Kynu	GO:0006955	immune response
ENSMUSG00000032679.12	1254.77	1499.73	-0.493035	0.792904	-0.25728	1811	2	104095801	104115354	protein_coding	Cd59a	GO:0006955	immune response
ENSMUSG00000067235.14	51.2561	77.6002	-0.491829	0.792052	-0.598335	4348	17	35470089	35474563	protein_coding	H2-Q10	GO:0006955	immune response
ENSMUSG00000052889.11	463.827	593.297	-0.490738	0.791281	-0.355166	7651	7	122288751	122634402	protein_coding	Prkcb	GO:0006955	immune response
ENSMUSG00000036103.8	1887.86	2155.29	-0.490305	0.790975	-0.191132	3322	18	9707648	9877995	protein_coding	Colec12	GO:0006955	immune response
ENSMUSG00000002944.15	10453.2	11532.3	-0.488085	0.78941	-0.141739	3590	5	17781690	17888801	protein_coding	Cd36	GO:0006955	immune response
ENSMUSG00000016481.15	1354.96	1550.37	-0.487765	0.789184	-0.194363	10349	1	195097382	195131586	protein_coding	Cr1l	GO:0006955	immune response
ENSMUSG00000022468.11	3732.19	2721.01	0.44571	0.787338	0.455881	2718	15	97711019	97731405	protein_coding	Endou	GO:0006955	immune response
ENSMUSG00000014932.15	1108.71	959.754	0.443946	0.786173	0.20814	7508	5	32611171	32687057	protein_coding	Yes1	GO:0006955	immune response
ENSMUSG00000026390.7	23.2101	33.9669	-0.482807	0.78571	-0.549377	1925	1	120474538	120505024	protein_coding	Marco	GO:0006955	immune response
ENSMUSG00000075701.9	3192.71	3541.89	-0.48178	0.784995	-0.149738	1477	7	66079649	66089405	protein_coding	Vimp	GO:0006955	immune response
ENSMUSG00000026471.14	674.074	811.935	-0.480692	0.784239	-0.268457	5981	1	155127277	155146814	protein_coding	Mr1	GO:0006955	immune response
ENSMUSG00000020594.14	6066.25	5721.03	0.439539	0.783247	0.084528	7260	12	8674134	8752581	protein_coding	Pum2	GO:0006955	immune response
ENSMUSG00000024339.12	1484.27	1725.5	-0.477868	0.782284	-0.217259	3781	17	34203527	34216321	protein_coding	Tap2	GO:0006955	immune response
ENSMUSG00000061132.13	856.951	1031.55	-0.476473	0.781322	-0.267535	5991	19	40928927	40994535	protein_coding	Blnk	GO:0006955	immune response
ENSMUSG00000020889.11	2193.68	2548.1	-0.472121	0.778328	-0.21607	3077	11	98767932	98775333	protein_coding	Nr1d1	GO:0006955	immune response
ENSMUSG00000026981.15	1993.43	2327.9	-0.469927	0.77682	-0.22378	5535	2	24336853	24351494	protein_coding	Il1rn	GO:0006955	immune response
ENSMUSG00000060477.14	618.054	743.291	-0.468173	0.775613	-0.266194	4412	6	113638467	113695026	protein_coding	Irak2	GO:0006955	immune response
ENSMUSG00000056851.13	8285.05	7853.52	0.427103	0.774726	0.0771705	2868	15	102470632	102500059	protein_coding	Pcbp2	GO:0006955	immune response
ENSMUSG00000028322.11	1240.45	1078.74	0.42332	0.772021	0.201515	1324	4	45316613	45342732	protein_coding	Exosc3	GO:0006955	immune response
ENSMUSG00000042250.13	1863.88	2179.22	-0.462272	0.77153	-0.225503	2368	3	90726906	90741517	protein_coding	Pglyrp4	GO:0006955	immune response
ENSMUSG00000030880.14	1355.81	1186.18	0.420779	0.77017	0.192829	5024	7	120917744	120947432	protein_coding	Polr3e	GO:0006955	immune response
ENSMUSG00000022967.12	1644.64	1834.16	-0.458451	0.768853	-0.157349	5879	16	91485238	91507441	protein_coding	Ifnar1	GO:0006955	immune response
ENSMUSG00000066568.12	3855.31	3595.42	0.41787	0.768013	0.100688	6136	7	34344646	34393315	protein_coding	Lsm14a	GO:0006955	immune response
ENSMUSG00000022181.15	623.085	796.155	-0.45657	0.767521	-0.35362	4036	15	4727175	4815456	protein_coding	C6	GO:0006955	immune response
ENSMUSG00000026117.10	88.9504	121.283	-0.455393	0.766684	-0.447304	2992	1	36761798	36782818	protein_coding	Zap70	GO:0006955	immune response
ENSMUSG00000037104.8	1597.03	1411.89	0.412343	0.763809	0.177759	4392	17	87107679	87137583	protein_coding	Socs5	GO:0006955	immune response
ENSMUSG00000020707.6	362.371	440.386	-0.451216	0.763669	-0.281302	2140	11	80183851	80199757	protein_coding	Rnf135	GO:0006955	immune response
ENSMUSG00000063358.15	6087.21	5771.41	0.41166	0.763278	0.0768565	7110	16	16983382	17047453	protein_coding	Mapk1	GO:0006955	immune response
ENSMUSG00000029084.5	369.118	490.784	-0.449036	0.762068	-0.411004	3890	5	43868553	43912375	protein_coding	Cd38	GO:0006955	immune response
ENSMUSG00000030413.7	57.4881	77.4697	-0.448092	0.76137	-0.430369	1837	7	18871331	18890459	protein_coding	Pglyrp1	GO:0006955	immune response
ENSMUSG00000030067.17	1345.67	1162.89	0.408172	0.760533	0.210607	13751	6	98925338	99522721	protein_coding	Foxp1	GO:0006955	immune response
ENSMUSG00000025280.7	848.48	737.514	0.407771	0.760213	0.20221	4683	14	24448694	24487046	protein_coding	Polr3a	GO:0006955	immune response
ENSMUSG00000026770.5	59.6942	80.8002	-0.443837	0.75816	-0.436769	5711	2	11642807	11693193	protein_coding	Il2ra	GO:0006955	immune response
ENSMUSG00000059456.13	1650.14	1428.37	0.404481	0.757556	0.208222	7398	14	66153257	66281052	protein_coding	Ptk2b	GO:0006955	immune response
ENSMUSG00000027427.13	698.594	603.315	0.402528	0.75595	0.211542	7710	2	144527718	144541995	protein_coding	Polr3f	GO:0006955	immune response
ENSMUSG00000005087.17	5267.58	5900.27	-0.439454	0.754751	-0.163639	6776	2	102811141	102901665	protein_coding	Cd44	GO:0006955	immune response
ENSMUSG00000029530.15	62.432	81.8166	-0.438901	0.754314	-0.390109	4715	9	123678439	123783457	protein_coding	Ccr9	GO:0006955	immune response
ENSMUSG00000030793.4	2324.65	2569.57	-0.438139	0.753705	-0.144509	3800	7	127989708	127993867	protein_coding	Pycard	GO:0006955	immune response
ENSMUSG00000024539.17	1286.98	1138.39	0.397311	0.751542	0.176997	3125	18	67665511	67724595	protein_coding	Ptpn2	GO:0006955	immune response
ENSMUSG00000030336.14	47.8333	63.4647	-0.432495	0.749094	-0.407937	2328	6	125232622	125237010	protein_coding	Cd27	GO:0006955	immune response
ENSMUSG00000032369.13	231.958	290.189	-0.428059	0.745329	-0.323127	2462	9	92249750	92272278	protein_coding	Plscr1	GO:0006955	immune response
ENSMUSG00000020395.13	94.9626	127.353	-0.424883	0.742565	-0.423399	5354	11	46325150	46389515	protein_coding	Itk	GO:0006955	immune response
ENSMUSG00000022425.15	2459.37	2144.7	0.387141	0.74241	0.197514	3473	15	54838898	54920146	protein_coding	Enpp2	GO:0006955	immune response
ENSMUSG00000075376.10	1015.42	891.197	0.385615	0.740978	0.188255	19624	2	37370069	37422903	protein_coding	Rc3h2	GO:0006955	immune response
ENSMUSG00000039364.13	241.592	195.637	0.385287	0.740667	0.30439	2780	11	121053458	121063569	protein_coding	Sectm1b	GO:0006955	immune response
ENSMUSG00000055204.14	1667.02	1505.53	0.382972	0.738458	0.146999	35531	5	90227166	90366577	protein_coding	Ankrd17	GO:0006955	immune response
ENSMUSG00000023990.18	865.623	1006.94	-0.418683	0.73703	-0.218164	5669	17	47737030	47792419	protein_coding	Tfeb	GO:0006955	immune response
ENSMUSG00000023973.13	2043.63	2276.85	-0.415308	0.733964	-0.155902	2659	17	46735705	46752214	protein_coding	Cnpy3	GO:0006955	immune response
ENSMUSG00000070390.12	180.41	222.293	-0.412692	0.731572	-0.301188	6305	11	71153102	71230733	protein_coding	Nlrp1b	GO:0006955	immune response
ENSMUSG00000023259.16	121.259	149.301	-0.410797	0.729834	-0.300126	5411	9	108853283	108913049	protein_coding	Slc26a6	GO:0006955	immune response
ENSMUSG00000028965.13	48.0083	67.7667	-0.408582	0.727801	-0.497294	2722	4	150914562	150946102	protein_coding	Tnfrsf9	GO:0006955	immune response
ENSMUSG00000079685.9	66.2471	84.7403	-0.405527	0.724998	-0.355191	1819	10	7444873	7473477	protein_coding	Ulbp1	GO:0006955	immune response
ENSMUSG00000079563.9	45.1393	60.9687	-0.403583	0.723218	-0.433683	2238	17	32413100	32424167	protein_coding	Pglyrp2	GO:0006955	immune response
ENSMUSG00000028793.15	3531.65	3204.15	0.365235	0.720514	0.1404	2872	4	129058271	129085886	protein_coding	Rnf19b	GO:0006955	immune response
ENSMUSG00000074491.9	32.8805	45.6843	-0.398437	0.718521	-0.474466	2462	8	3707064	3720651	protein_coding	Clec4g	GO:0006955	immune response
ENSMUSG00000025139.13	4787.45	5162.57	-0.396846	0.717074	-0.108831	4333	7	141874813	141918507	protein_coding	Tollip	GO:0006955	immune response
ENSMUSG00000031990.14	476.028	565.397	-0.395733	0.716062	-0.24822	2539	9	27097385	27155421	protein_coding	Jam3	GO:0006955	immune response
ENSMUSG00000029869.7	7166.47	6733.28	0.359142	0.714081	0.0899533	3773	6	41605482	41620509	protein_coding	Ephb6	GO:0006955	immune response
ENSMUSG00000004933.17	158.898	195.249	-0.392096	0.712757	-0.297214	4594	10	81252935	81263365	protein_coding	Matk	GO:0006955	immune response
ENSMUSG00000025978.14	320.007	395.893	-0.39129	0.712024	-0.307008	5871	1	55170159	55226782	protein_coding	Rftn2	GO:0006955	immune response
ENSMUSG00000032076.18	832.687	739.615	0.356003	0.710741	0.171	9684	9	47530173	47857637	protein_coding	Cadm1	GO:0006955	immune response
ENSMUSG00000032251.12	271.551	229.515	0.355864	0.710592	0.242634	2158	9	82829540	82847687	protein_coding	Irak1bp1	GO:0006955	immune response
ENSMUSG00000057058.16	32.8606	43.5256	-0.388667	0.70963	-0.405505	7462	11	96464593	96759130	protein_coding	Skap1	GO:0006955	immune response
ENSMUSG00000032905.4	2203.79	2040.57	0.354487	0.709121	0.111017	2492	18	46732417	46741579	protein_coding	Atg12	GO:0006955	immune response
ENSMUSG00000030742.7	123.17	156.072	-0.386115	0.70729	-0.341568	2767	7	126363824	126369570	protein_coding	Lat	GO:0006955	immune response
ENSMUSG00000032402.12	1534.27	1710.9	-0.384963	0.706226	-0.157206	5542	9	63646767	63757994	protein_coding	Smad3	GO:0006955	immune response
ENSMUSG00000028525.16	868.739	1011.54	-0.384933	0.706198	-0.219561	10560	4	102087543	102607259	protein_coding	Pde4b	GO:0006955	immune response
ENSMUSG00000028076.12	723.592	856.886	-0.38179	0.703272	-0.243927	2570	3	86995834	86999441	protein_coding	Cd1d1	GO:0006955	immune response
ENSMUSG00000049686.14	1587.35	1786.07	-0.380854	0.702388	-0.17017	2295	5	123015074	123030456	protein_coding	Orai1	GO:0006955	immune response
ENSMUSG00000029377.5	1028.92	1234.44	-0.379385	0.700995	-0.262734	4128	5	91074622	91093646	protein_coding	Ereg	GO:0006955	immune response
ENSMUSG00000000127.14	1502.86	1675.15	-0.376221	0.697946	-0.156578	3473	17	63896018	64139494	protein_coding	Fer	GO:0006955	immune response
ENSMUSG00000000562.5	94.6464	121.179	-0.370938	0.692659	-0.356526	3729	3	105870858	105908926	protein_coding	Adora3	GO:0006955	immune response
ENSMUSG00000061780.5	57835.9	63506.3	-0.370532	0.692245	-0.134936	923	10	79890853	79892656	protein_coding	Cfd	GO:0006955	immune response
ENSMUSG00000015053.14	190.748	234.808	-0.3634	0.684612	-0.29981	5398	6	88193891	88207032	protein_coding	Gata2	GO:0006955	immune response
ENSMUSG00000028362.2	55.9184	72.2357	-0.363281	0.68448	-0.369388	3807	4	63831308	63861347	protein_coding	Tnfsf8	GO:0006955	immune response
ENSMUSG00000027636.11	52.5096	66.6661	-0.361923	0.68295	-0.344371	3099	2	156872457	156887192	protein_coding	Sla2	GO:0006955	immune response
ENSMUSG00000026415.11	125.718	104.238	0.330576	0.682914	0.270315	1911	1	130800902	130814740	protein_coding	Fcamr	GO:0006955	immune response
ENSMUSG00000019989.7	226.725	281.295	-0.360037	0.680794	-0.31114	2815	10	24773814	24836195	protein_coding	Enpp3	GO:0006955	immune response
ENSMUSG00000003184.15	2322.26	2159.74	0.328344	0.680334	0.104672	3442	7	44997648	45002848	protein_coding	Irf3	GO:0006955	immune response
ENSMUSG00000032498.9	677.516	597.528	0.328291	0.680272	0.181248	5300	9	111228228	111271791	protein_coding	Mlh1	GO:0006955	immune response
ENSMUSG00000063281.9	1052.06	953.037	0.326949	0.6787	0.142611	3040	18	23989632	24005376	protein_coding	Zfp35	GO:0006955	immune response
ENSMUSG00000045038.14	542.333	478.465	0.324737	0.676073	0.180767	7261	17	86167785	86657919	protein_coding	Prkce	GO:0006955	immune response
ENSMUSG00000030775.9	198.974	248.638	-0.355815	0.675799	-0.321469	684	16	48734690	48771956	protein_coding	Trat1	GO:0006955	immune response
ENSMUSG00000041000.8	632.942	546.427	0.317677	0.667326	0.212044	5015	4	128883580	128911328	protein_coding	Trim62	GO:0006955	immune response
ENSMUSG00000040329.14	87.5099	107.332	-0.346277	0.66365	-0.294565	5664	3	7569994	7613760	protein_coding	Il7	GO:0006955	immune response
ENSMUSG00000025165.12	1055.54	1210.13	-0.338734	0.653231	-0.197181	1692	11	121067407	121081220	protein_coding	Sectm1a	GO:0006955	immune response
ENSMUSG00000037405.7	1727.29	1913.37	-0.336345	0.649788	-0.14761	2540	9	21015960	21028797	protein_coding	Icam1	GO:0006955	immune response
ENSMUSG00000030347.6	489.949	551.797	-0.330541	0.641156	-0.171504	6784	6	126939962	126975967	protein_coding	D6Wsu163e	GO:0006955	immune response
ENSMUSG00000000440.12	739.662	851.906	-0.329997	0.640325	-0.203827	2953	6	115360951	115490399	protein_coding	Pparg	GO:0006955	immune response
ENSMUSG00000079641.3	21433.7	22031.7	-0.329934	0.640228	-0.0396942	1434	X	37082520	37085402	protein_coding	Rpl39	GO:0006955	immune response
ENSMUSG00000034974.12	1569.33	1456.2	0.29862	0.640118	0.10794	1766	10	81183007	81193197	protein_coding	Dapk3	GO:0006955	immune response
ENSMUSG00000014773.13	977.199	863.867	0.298373	0.639727	0.177844	4219	17	15367354	15376872	protein_coding	Dll1	GO:0006955	immune response
ENSMUSG00000037942.5	32.3523	43.0869	-0.327345	0.636241	-0.413383	3444	1	172698055	172833031	protein_coding	Crp	GO:0006955	immune response
ENSMUSG00000042632.16	521.888	467.799	0.294671	0.63379	0.157853	4980	15	79286228	79328390	protein_coding	Pla2g6	GO:0006955	immune response
ENSMUSG00000031309.15	3634.51	3863.4	-0.325024	0.632602	-0.088108	8322	X	159210307	159368244	protein_coding	Rps6ka3	GO:0006955	immune response
ENSMUSG00000059327.9	362.076	320.467	0.293766	0.632314	0.176116	6825	X	99975606	100400762	protein_coding	Eda	GO:0006955	immune response
ENSMUSG00000019726.10	971.413	873.168	0.291769	0.629015	0.153825	11806	13	13590409	13777440	protein_coding	Lyst	GO:0006955	immune response
ENSMUSG00000056054.9	1012.37	1372.5	-0.319783	0.624166	-0.439071	694	3	90668978	90670035	protein_coding	S100a8	GO:0006955	immune response
ENSMUSG00000038274.11	1194.55	1084.4	0.288609	0.623699	0.139568	815	19	6057888	6059524	protein_coding	Fau	GO:0006955	immune response
ENSMUSG00000044147.7	7633.44	7285.35	0.288023	0.622707	0.067334	3730	12	69372150	69375979	protein_coding	Arf6	GO:0006955	immune response
ENSMUSG00000035235.12	1118.37	1006.53	0.286816	0.620643	0.152011	1699	14	61598226	61605946	protein_coding	Trim13	GO:0006955	immune response
ENSMUSG00000043279.9	1277.38	1407.97	-0.317247	0.619974	-0.140432	9281	5	137105644	137116209	protein_coding	Trim56	GO:0006955	immune response
ENSMUSG00000031392.18	3204.74	3409.34	-0.315786	0.617533	-0.0892821	4716	X	74013914	74023918	protein_coding	Irak1	GO:0006955	immune response
ENSMUSG00000033721.16	1460.31	1328.51	0.285004	0.617525	0.136462	6005	3	109340653	109685698	protein_coding	Vav3	GO:0006955	immune response
ENSMUSG00000024457.16	1459.97	1585.12	-0.31425	0.614935	-0.11865	6868	17	36837134	36859398	protein_coding	Trim26	GO:0006955	immune response
ENSMUSG00000044052.3	54.0318	65.4738	-0.313185	0.613123	-0.277109	1726	11	101172997	101175443	protein_coding	Ccr10	GO:0006955	immune response
ENSMUSG00000051314.11	256.69	305.879	-0.312636	0.612182	-0.252935	2790	7	30818348	30823775	protein_coding	Ffar2	GO:0006955	immune response
ENSMUSG00000078922.9	45.3348	58.8683	-0.309346	0.606499	-0.376873	3205	11	48985327	48994172	protein_coding	Tgtp1	GO:0006955	immune response
ENSMUSG00000028224.14	1335.84	1235.09	0.277759	0.604837	0.113125	2533	4	15957925	15992589	protein_coding	Nbn	GO:0006955	immune response
ENSMUSG00000018160.15	1285.11	1185.34	0.276985	0.603465	0.116591	8753	11	98152154	98193293	protein_coding	Med1	GO:0006955	immune response
ENSMUSG00000000776.12	1329.89	1212.04	0.275633	0.601061	0.133874	2156	14	70438748	70443471	protein_coding	Polr3d	GO:0006955	immune response
ENSMUSG00000050335.16	28480	29683.5	-0.305766	0.600205	-0.0597142	1858	14	47367751	47386160	protein_coding	Lgals3	GO:0006955	immune response
ENSMUSG00000026822.14	115.074	142.827	-0.305486	0.599707	-0.311705	2623	2	32384633	32388252	protein_coding	Lcn2	GO:0006955	immune response
ENSMUSG00000028455.15	2165.63	2027.12	0.273663	0.597545	0.0953556	3022	4	43027690	43031710	protein_coding	Stoml2	GO:0006955	immune response
ENSMUSG00000049717.9	371.318	329.082	0.273506	0.597263	0.174212	5202	8	9969049	9977686	protein_coding	Lig4	GO:0006955	immune response
ENSMUSG00000020826.7	72.8945	61.1474	0.273288	0.596874	0.253519	4412	11	78920787	78960254	protein_coding	Nos2	GO:0006955	immune response
ENSMUSG00000016493.13	81.2079	95.621	-0.299686	0.589291	-0.235708	7603	1	195036826	195092249	protein_coding	Cd46	GO:0006955	immune response
ENSMUSG00000055994.15	371.248	440.772	-0.297497	0.585308	-0.247652	5014	8	88647315	88688474	protein_coding	Nod2	GO:0006955	immune response
ENSMUSG00000032312.6	3402.55	3581.62	-0.296732	0.583913	-0.0739946	2748	9	57626647	57645653	protein_coding	Csk	GO:0006955	immune response
ENSMUSG00000059201.12	749.863	923.144	-0.294309	0.579466	-0.299929	3354	6	29060220	29073877	protein_coding	Lep	GO:0006955	immune response
ENSMUSG00000057367.12	1452.8	1573.92	-0.290248	0.571963	-0.115528	4580	9	7818227	7837064	protein_coding	Birc2	GO:0006955	immune response
ENSMUSG00000008734.9	1110.52	1221.67	-0.290098	0.571685	-0.13762	4630	7	118972047	118995211	protein_coding	Gprc5b	GO:0006955	immune response
ENSMUSG00000038628.8	1774.76	1660.67	0.257693	0.568426	0.0958646	3124	2	181864337	181870830	protein_coding	Polr3k	GO:0006955	immune response
ENSMUSG00000031731.16	2210.56	2080.99	0.256001	0.56526	0.0871375	7681	8	109778554	109864204	protein_coding	Ap1g1	GO:0006955	immune response
ENSMUSG00000052013.14	76.7372	90.9589	-0.282918	0.558281	-0.24529	3257	16	45224315	45252895	protein_coding	Btla	GO:0006955	immune response
ENSMUSG00000045362.8	144.634	172.298	-0.281214	0.555074	-0.252502	3218	7	143607659	143628722	protein_coding	Tnfrsf26	GO:0006955	immune response
ENSMUSG00000023235.14	147.322	128.862	0.249563	0.553012	0.193144	7445	8	4325210	4360020	protein_coding	Ccl25	GO:0006955	immune response
ENSMUSG00000031955.9	1745.38	1614.47	0.24739	0.548804	0.112482	3171	8	111710485	111743849	protein_coding	Bcar1	GO:0006955	immune response
ENSMUSG00000026778.13	1110.9	1014.17	0.246737	0.547533	0.131436	7081	2	11172108	11301222	protein_coding	Prkcq	GO:0006955	immune response
ENSMUSG00000025512.14	627.762	695.506	-0.276717	0.546542	-0.147844	10799	7	141493136	141539857	protein_coding	Chid1	GO:0006955	immune response
ENSMUSG00000003068.15	3708.87	3878.72	-0.273703	0.540759	-0.064599	4580	10	80115803	80130682	protein_coding	Stk11	GO:0006955	immune response
ENSMUSG00000022808.4	2842.67	2704.65	0.241512	0.537223	0.0718036	2442	16	33251456	33299562	protein_coding	Snx4	GO:0006955	immune response
ENSMUSG00000022514.14	694.775	762.186	-0.271343	0.536186	-0.133599	11360	16	26581704	26730117	protein_coding	Il1rap	GO:0006955	immune response
ENSMUSG00000066755.2	47.0211	57.5851	-0.269763	0.533102	-0.292388	2066	1	161494655	161505290	protein_coding	Tnfsf18	GO:0006955	immune response
ENSMUSG00000000120.6	1037.36	1200.21	-0.268429	0.530484	-0.210364	3446	11	95568818	95587735	protein_coding	Ngfr	GO:0006955	immune response
ENSMUSG00000022887.8	358.76	319.104	0.237919	0.530007	0.168993	2752	16	23451785	23520590	protein_coding	Masp1	GO:0006955	immune response
ENSMUSG00000038751.5	636.907	727.038	-0.265719	0.525101	-0.190949	3689	2	181193721	181202789	protein_coding	Ptk6	GO:0006955	immune response
ENSMUSG00000090083.10	216.99	195.016	0.234607	0.523272	0.15403	3178	17	29614790	29641664	protein_coding	Rnf8	GO:0006955	immune response
ENSMUSG00000032719.4	83.136	70.8776	0.234543	0.523141	0.230143	2748	1	15853862	15892722	protein_coding	Sbspon	GO:0006955	immune response
ENSMUSG00000022285.16	9563.9	9203.01	0.234324	0.522692	0.0554941	3999	15	36770770	36794547	protein_coding	Ywhaz	GO:0006955	immune response
ENSMUSG00000026842.16	2213.73	2099.48	0.233801	0.52162	0.0764484	11596	2	31688376	31804227	protein_coding	Abl1	GO:0006955	immune response
ENSMUSG00000019779.14	272.946	307.672	-0.262946	0.519526	-0.172775	4799	10	34483400	34611226	protein_coding	Frk	GO:0006955	immune response
ENSMUSG00000047139.8	7841.26	7345.64	0.229389	0.512515	0.0941989	1813	10	43579169	43584262	protein_coding	Cd24a	GO:0006955	immune response
ENSMUSG00000041439.15	2611.4	2471.7	0.225707	0.504826	0.0793193	8231	1	52656286	52727462	protein_coding	Mfsd6	GO:0006955	immune response
ENSMUSG00000025224.14	2002.44	1894.7	0.225614	0.504632	0.0797876	9062	19	46152509	46286510	protein_coding	Gbf1	GO:0006955	immune response
ENSMUSG00000022657.9	140.074	165.088	-0.253539	0.499982	-0.237047	2184	16	46035657	46120251	protein_coding	Cd96	GO:0006955	immune response
ENSMUSG00000034889.7	1696.2	1599.24	0.220384	0.493584	0.0849206	2724	10	81321103	81326251	protein_coding	Cactin	GO:0006955	immune response
ENSMUSG00000027164.8	1515.46	1631.18	-0.249631	0.491587	-0.106162	7883	2	101678429	101701669	protein_coding	Traf6	GO:0006955	immune response
ENSMUSG00000003873.10	2885.89	2742.58	0.215963	0.484137	0.0734827	869	7	45461695	45466898	protein_coding	Bax	GO:0006955	immune response
ENSMUSG00000039384.8	927.482	851.265	0.214341	0.480641	0.123711	3042	1	184013302	184075636	protein_coding	Dusp10	GO:0006955	immune response
ENSMUSG00000029570.5	1595.91	1488.3	0.213863	0.479608	0.100713	2505	5	140607320	140615545	protein_coding	Lfng	GO:0006955	immune response
ENSMUSG00000015083.11	156.248	175.428	-0.242583	0.476088	-0.167044	1493	2	25498651	25501719	protein_coding	C8g	GO:0006955	immune response
ENSMUSG00000025889.13	78.3018	91.2881	-0.240642	0.471747	-0.221381	2703	6	60731575	60829855	protein_coding	Snca	GO:0006955	immune response
ENSMUSG00000025225.14	2053.36	2191.86	-0.239761	0.469771	-0.0941685	3289	19	46304737	46312090	protein_coding	Nfkb2	GO:0006955	immune response
ENSMUSG00000010609.15	671.52	729.314	-0.238862	0.467745	-0.119109	4332	1	180227004	180263438	protein_coding	Psen2	GO:0006955	immune response
ENSMUSG00000001518.12	494.017	457.573	0.207616	0.465958	0.110558	7096	6	128409444	128424931	protein_coding	Itfg2	GO:0006955	immune response
ENSMUSG00000021340.12	2052.61	2172.77	-0.235346	0.459771	-0.0820749	3584	13	24943152	24990753	protein_coding	Gpld1	GO:0006955	immune response
ENSMUSG00000026166.14	76.3699	66.4157	0.204816	0.459745	0.201479	1421	1	83116766	83119167	protein_coding	Ccl20	GO:0006955	immune response
ENSMUSG00000033124.15	1235.79	1324.48	-0.233481	0.455508	-0.0999921	5762	1	75180860	75192196	protein_coding	Atg9a	GO:0006955	immune response
ENSMUSG00000034579.17	298.121	335.39	-0.232273	0.452738	-0.169943	4696	11	3488284	3499350	protein_coding	Pla2g3	GO:0006955	immune response
ENSMUSG00000032202.11	940.576	879.425	0.200128	0.44918	0.0969841	3879	9	73044854	73097629	protein_coding	Rab27a	GO:0006955	immune response
ENSMUSG00000018169.12	503.345	563.873	-0.230667	0.449037	-0.163822	2839	15	78755882	78773475	protein_coding	Mfng	GO:0006955	immune response
ENSMUSG00000047246.6	115.204	131.539	-0.229963	0.447405	-0.191298	4374	13	23583742	23621124	protein_coding	Hist1h2be	GO:0006955	immune response
ENSMUSG00000019969.13	4465.12	4642.03	-0.225858	0.437844	-0.0560553	3114	12	83688203	83735199	protein_coding	Psen1	GO:0006955	immune response
ENSMUSG00000035678.7	112.018	129.208	-0.225333	0.436614	-0.205968	1230	17	57105385	57107757	protein_coding	Tnfsf9	GO:0006955	immune response
ENSMUSG00000056216.9	3131.57	3021.78	0.193829	0.434641	0.0514878	5621	7	35046422	35056573	protein_coding	Cebpg	GO:0006955	immune response
ENSMUSG00000020455.16	1588.52	1686.36	-0.224345	0.434289	-0.0862312	3580	11	58978093	58991458	protein_coding	Trim11	GO:0006955	immune response
ENSMUSG00000022508.5	2759.6	2931.06	-0.221405	0.427335	-0.0869608	6700	16	23965052	23988852	protein_coding	Bcl6	GO:0006955	immune response
ENSMUSG00000024901.14	218.101	243.57	-0.220763	0.425805	-0.15934	3786	19	4930651	4943127	protein_coding	Peli3	GO:0006955	immune response
ENSMUSG00000041954.18	990.055	1070.83	-0.218486	0.420355	-0.113146	1524	4	156026164	156028895	protein_coding	Tnfrsf18	GO:0006955	immune response
ENSMUSG00000049709.4	2563.04	2737.85	-0.215213	0.412453	-0.0951888	4504	7	108921852	108930178	protein_coding	Nlrp10	GO:0006955	immune response
ENSMUSG00000032577.16	4233.27	4113.06	0.184531	0.412387	0.0415578	5542	9	107254927	107289877	protein_coding	Mapkapk3	GO:0006955	immune response
ENSMUSG00000015396.3	649.738	587.649	0.183724	0.410415	0.144903	2143	13	43785107	43803130	protein_coding	Cd83	GO:0006955	immune response
ENSMUSG00000027611.12	1048.06	1173.25	-0.213476	0.40822	-0.162789	2031	2	155751117	155755471	protein_coding	Procr	GO:0006955	immune response
ENSMUSG00000028059.14	1146.02	1221.53	-0.212305	0.405347	-0.0920564	9496	3	88607454	88648052	protein_coding	Arhgef2	GO:0006955	immune response
ENSMUSG00000005763.15	181.073	205.42	-0.211792	0.40409	-0.182007	5329	1	165788681	165877277	protein_coding	Cd247	GO:0006955	immune response
ENSMUSG00000014074.17	1309.68	1243.86	0.178945	0.398549	0.0744002	4462	16	32277459	32301434	protein_coding	Rnf168	GO:0006955	immune response
ENSMUSG00000027878.11	3048.61	2933.86	0.178052	0.396309	0.0553526	10782	3	98013527	98150361	protein_coding	Notch2	GO:0006955	immune response
ENSMUSG00000050132.13	35.7188	40.7332	-0.208114	0.394982	-0.189521	5629	11	78472330	78497754	protein_coding	Sarm1	GO:0006955	immune response
ENSMUSG00000026070.15	348.184	391.003	-0.206453	0.390827	-0.167328	4817	1	40465552	40500854	protein_coding	Il18r1	GO:0006955	immune response
ENSMUSG00000024287.7	1580.74	1503.23	0.175009	0.388591	0.072529	3855	18	9958180	9995484	protein_coding	Thoc1	GO:0006955	immune response
ENSMUSG00000002983.17	1009.5	1092.77	-0.204488	0.385887	-0.114353	3885	7	19606217	19629438	protein_coding	Relb	GO:0006955	immune response
ENSMUSG00000025340.14	2495.51	2612.56	-0.203579	0.38359	-0.0661315	4168	5	130171798	130214342	protein_coding	Rabgef1	GO:0006955	immune response
ENSMUSG00000030124.2	126.921	141.916	-0.203079	0.382322	-0.161111	2109	6	124904361	124911705	protein_coding	Lag3	GO:0006955	immune response
ENSMUSG00000050732.9	1369.66	1300.82	0.170605	0.377253	0.0743947	2311	6	72385223	72390703	protein_coding	Vamp8	GO:0006955	immune response
ENSMUSG00000031706.6	694.109	649.981	0.163125	0.357522	0.0947649	4172	8	84066836	84096992	protein_coding	Rfx1	GO:0006955	immune response
ENSMUSG00000028691.12	15784.7	16124	-0.191753	0.353122	-0.0306822	3043	4	116685544	116700822	protein_coding	Prdx1	GO:0006955	immune response
ENSMUSG00000005533.10	1070.59	1013.71	0.158491	0.345025	0.0787727	16791	7	67952827	68233668	protein_coding	Igf1r	GO:0006955	immune response
ENSMUSG00000036748.15	2028.28	2123.34	-0.186219	0.338521	-0.0660751	1941	19	46329812	46338660	protein_coding	Cuedc2	GO:0006955	immune response
ENSMUSG00000020115.2	1638.34	1713.35	-0.183684	0.331765	-0.0645858	3031	10	121546455	121586794	protein_coding	Tbk1	GO:0006955	immune response
ENSMUSG00000026739.13	1734.59	1668.79	0.150378	0.322712	0.0557964	3974	2	18677018	18686629	protein_coding	Bmi1	GO:0006955	immune response
ENSMUSG00000000266.11	1169.79	1115.7	0.150189	0.322189	0.0682986	8114	X	140664599	140767715	protein_coding	Mid2	GO:0006955	immune response
ENSMUSG00000021022.8	684.381	723.682	-0.173932	0.305363	-0.0805556	2395	12	55280814	55303000	protein_coding	Ppp2r3c	GO:0006955	immune response
ENSMUSG00000037992.16	1248.9	1199.6	0.13921	0.291353	0.058112	4365	11	98927818	98974942	protein_coding	Rara	GO:0006955	immune response
ENSMUSG00000031289.10	76.3829	86.686	-0.168016	0.28906	-0.182548	2281	X	147383476	147429192	protein_coding	Il13ra2	GO:0006955	immune response
ENSMUSG00000017631.18	2100.91	2190.69	-0.163701	0.277082	-0.0603738	9730	11	76416734	76622314	protein_coding	Abr	GO:0006955	immune response
ENSMUSG00000041135.15	926.318	884.86	0.13407	0.276786	0.0660592	2816	4	16122733	16163647	protein_coding	Ripk2	GO:0006955	immune response
ENSMUSG00000063727.3	609.275	574.46	0.133171	0.274236	0.0848869	2818	15	54250619	54278484	protein_coding	Tnfrsf11b	GO:0006955	immune response
ENSMUSG00000020894.16	3739.04	3852.11	-0.159619	0.265729	-0.0429818	3809	11	69088490	69092384	protein_coding	Vamp2	GO:0006955	immune response
ENSMUSG00000029075.6	377.657	355.126	0.129677	0.264315	0.0887434	1365	4	156013843	156016612	protein_coding	Tnfrsf4	GO:0006955	immune response
ENSMUSG00000032109.14	965.807	924.375	0.129316	0.263291	0.0632563	3980	9	44252713	44268599	protein_coding	Nlrx1	GO:0006955	immune response
ENSMUSG00000057329.7	397.326	373.924	0.12719	0.257257	0.0875765	9157	1	106538178	106714274	protein_coding	Bcl2	GO:0006955	immune response
ENSMUSG00000062157.6	651.099	622.647	0.126736	0.25597	0.0644615	4182	4	135686287	135708181	protein_coding	Ifnlr1	GO:0006955	immune response
ENSMUSG00000022018.7	1835.51	1765.73	0.126467	0.255208	0.0559167	918	14	79288756	79301645	protein_coding	Rgcc	GO:0006955	immune response
ENSMUSG00000024790.7	795.827	759.282	0.125604	0.252762	0.0678181	1374	19	6116004	6118586	protein_coding	Sac3d1	GO:0006955	immune response
ENSMUSG00000000869.12	68.7941	74.8443	-0.152507	0.246037	-0.121607	1227	11	53602982	53618669	protein_coding	Il4	GO:0006955	immune response
ENSMUSG00000002015.5	7938.47	8089.4	-0.151934	0.244463	-0.0271718	1219	X	73686178	73716175	protein_coding	Bcap31	GO:0006955	immune response
ENSMUSG00000057982.7	635.601	608.006	0.122461	0.243865	0.0640361	1325	9	22225714	22243197	protein_coding	Zfp809	GO:0006955	immune response
ENSMUSG00000019843.14	2168.78	2249.89	-0.151155	0.242324	-0.0529737	4363	10	39368855	39565381	protein_coding	Fyn	GO:0006955	immune response
ENSMUSG00000047880.14	53.7851	50.0815	0.121458	0.241031	0.102929	2824	9	44511788	44556391	protein_coding	Cxcr5	GO:0006955	immune response
ENSMUSG00000030713.6	24376.8	25580.7	-0.149511	0.237833	-0.0695474	1895	7	43811294	43816359	protein_coding	Klk7	GO:0006955	immune response
ENSMUSG00000017412.15	38.4338	35.5936	0.119572	0.235715	0.110754	8963	2	52428320	52676831	protein_coding	Cacnb4	GO:0006955	immune response
ENSMUSG00000040447.15	4641.25	4800.82	-0.144467	0.224209	-0.0487671	4083	11	72451638	72489904	protein_coding	Spns2	GO:0006955	immune response
ENSMUSG00000035206.9	1401.22	1357.15	0.114557	0.221655	0.0461048	2866	10	80855275	80868705	protein_coding	Sppl2b	GO:0006955	immune response
ENSMUSG00000035914.10	928.727	892.489	0.114089	0.220347	0.0574205	3297	9	58524300	58555132	protein_coding	Cd276	GO:0006955	immune response
ENSMUSG00000000732.8	980.182	941.421	0.11292	0.217097	0.0582085	2756	10	78069360	78079525	protein_coding	Icosl	GO:0006955	immune response
ENSMUSG00000025702.15	2427.37	2507.11	-0.141627	0.21666	-0.0466298	9634	6	116338024	116409540	protein_coding	2017-03-08	GO:0006955	immune response
ENSMUSG00000021326.11	1173.65	1133.88	0.111885	0.214221	0.0497245	4702	13	21179445	21194724	protein_coding	Trim27	GO:0006955	immune response
ENSMUSG00000046034.7	1803.47	1864.91	-0.140548	0.213825	-0.0483299	1491	15	27605919	27630693	protein_coding	Otulin	GO:0006955	immune response
ENSMUSG00000040423.10	1685.23	1635.72	0.111158	0.21221	0.0430158	11308	1	160906418	160974978	protein_coding	Rc3h1	GO:0006955	immune response
ENSMUSG00000030339.7	3198.53	3288.54	-0.138513	0.208509	-0.0400417	2354	6	125306571	125313885	protein_coding	Ltbr	GO:0006955	immune response
ENSMUSG00000000134.17	1413.06	1469.15	-0.137228	0.20518	-0.0561626	9261	X	7762560	7775202	protein_coding	Tfe3	GO:0006955	immune response
ENSMUSG00000027598.16	1823.97	1887.51	-0.136606	0.203576	-0.0494018	9709	2	155133509	155226855	protein_coding	Itch	GO:0006955	immune response
ENSMUSG00000019842.6	937.966	978.099	-0.134002	0.196916	-0.0604455	3687	10	39612934	39655307	protein_coding	Traf3ip2	GO:0006955	immune response
ENSMUSG00000047123.8	768.468	803.8	-0.133545	0.195758	-0.06485	2992	17	56269319	56276786	protein_coding	Ticam1	GO:0006955	immune response
ENSMUSG00000022149.17	44.5937	41.4541	0.10409	0.192868	0.105323	2556	15	6445327	6498751	protein_coding	C9	GO:0006955	immune response
ENSMUSG00000028399.17	144.354	137.131	0.0976816	0.175783	0.0740559	22702	4	75941238	78211961	protein_coding	Ptprd	GO:0006955	immune response
ENSMUSG00000024425.3	7535.86	7663.81	-0.122097	0.16753	-0.0242896	930	18	38418975	38464399	protein_coding	Ndfip1	GO:0006955	immune response
ENSMUSG00000039239.14	726.297	762.905	-0.119671	0.161722	-0.0709451	5791	1	186622792	186705989	protein_coding	Tgfb2	GO:0006955	immune response
ENSMUSG00000004814.10	443.214	475.79	-0.119502	0.16132	-0.102322	1295	5	135569937	135573049	protein_coding	Ccl24	GO:0006955	immune response
ENSMUSG00000029203.16	2023.98	1981.04	0.0917411	0.160384	0.0309348	7892	5	65537233	65598988	protein_coding	Ube2k	GO:0006955	immune response
ENSMUSG00000034394.14	165.86	180.69	-0.119012	0.160152	-0.12355	4350	11	4257557	4272514	protein_coding	Lif	GO:0006955	immune response
ENSMUSG00000040511.14	505.39	485.346	0.0906365	0.157569	0.0583837	6122	7	19903578	19921160	protein_coding	Pvr	GO:0006955	immune response
ENSMUSG00000027466.15	3413.72	3483.7	-0.116691	0.154656	-0.0292735	4601	2	152316334	152332653	protein_coding	Rbck1	GO:0006955	immune response
ENSMUSG00000028191.11	1700.22	1660.62	0.0878335	0.150499	0.0340015	4564	3	145922804	145934356	protein_coding	Bcl10	GO:0006955	immune response
ENSMUSG00000021615.13	342.576	330.812	0.0876137	0.149947	0.050413	4213	13	89774027	90089608	protein_coding	Xrcc4	GO:0006955	immune response
ENSMUSG00000038845.11	1493.28	1539.8	-0.113029	0.14607	-0.0442662	2805	11	95666957	95680773	protein_coding	Phb	GO:0006955	immune response
ENSMUSG00000024101.14	1572.67	1539.29	0.0835183	0.139805	0.0309498	2986	17	66111546	66120503	protein_coding	Wash1	GO:0006955	immune response
ENSMUSG00000079186.2	180.016	193.015	-0.109575	0.13806	-0.100585	934	14	56231401	56234656	protein_coding	Gzmc	GO:0006955	immune response
ENSMUSG00000028099.8	1398.33	1438.7	-0.108654	0.135939	-0.0410582	3386	3	96711490	96727628	protein_coding	Polr3c	GO:0006955	immune response
ENSMUSG00000029468.17	740.683	772.252	-0.102372	0.121638	-0.0602165	5970	5	122643911	122691432	protein_coding	P2rx7	GO:0006955	immune response
ENSMUSG00000024401.14	111.795	106.66	0.0734876	0.115855	0.0678357	1639	17	35199381	35202007	protein_coding	Tnf	GO:0006955	immune response
ENSMUSG00000020275.9	964.976	997.143	-0.098456	0.112888	-0.0473078	7466	11	23736847	23770970	protein_coding	Rel	GO:0006955	immune response
ENSMUSG00000041187.16	1058.64	1034.3	0.0705323	0.109037	0.0335474	5051	7	16842902	16870464	protein_coding	Prkd2	GO:0006955	immune response
ENSMUSG00000052688.12	2590.01	2641.52	-0.0932081	0.101401	-0.0284101	4624	1	131688695	131715439	protein_coding	Rab7b	GO:0006955	immune response
ENSMUSG00000026883.17	3035.75	3093.48	-0.091714	0.0981864	-0.0271787	8366	2	35558266	35730994	protein_coding	Dab2ip	GO:0006955	immune response
ENSMUSG00000050357.8	57.0162	54.649	0.0655878	0.0979026	0.0611754	2517	8	105690906	105698178	protein_coding	Rltpr	GO:0006955	immune response
ENSMUSG00000032688.7	915.822	896.857	0.0649806	0.0965574	0.0301897	5073	18	65430963	65478823	protein_coding	Malt1	GO:0006955	immune response
ENSMUSG00000040888.9	879.509	906.928	-0.0886747	0.0917287	-0.0442892	1775	17	24693191	24696156	protein_coding	Gfer	GO:0006955	immune response
ENSMUSG00000004069.16	2180.26	2224.77	-0.0884306	0.0912175	-0.0291569	3912	16	4639989	4707695	protein_coding	Dnaja3	GO:0006955	immune response
ENSMUSG00000044288.6	51.8268	49.8872	0.0622588	0.0906065	0.0550293	6444	4	33924593	33948831	protein_coding	Cnr1	GO:0006955	immune response
ENSMUSG00000029053.16	231.691	240.988	-0.0878462	0.0899944	-0.0567639	6318	4	155260129	155361361	protein_coding	Prkcz	GO:0006955	immune response
ENSMUSG00000024927.7	3024.95	3081.27	-0.0865718	0.087335	-0.0266159	2716	19	5637483	5648130	protein_coding	Rela	GO:0006955	immune response
ENSMUSG00000000409.14	195.254	203.816	-0.0791624	0.0723461	-0.0619141	2929	4	129548344	129573641	protein_coding	Lck	GO:0006955	immune response
ENSMUSG00000018102.4	2490.18	2537.92	-0.0781435	0.0703525	-0.0273984	736	13	23684199	23692488	protein_coding	Hist1h2bc	GO:0006955	immune response
ENSMUSG00000035834.11	1444.35	1483.54	-0.0777991	0.069679	-0.0386297	3936	13	81673843	81711013	protein_coding	Polr3g	GO:0006955	immune response
ENSMUSG00000041241.12	1494.82	1476.15	0.0490553	0.0637503	0.018133	4000	4	138434671	138442265	protein_coding	Mul1	GO:0006955	immune response
ENSMUSG00000003549.9	826.104	812.418	0.0463378	0.0587207	0.0241007	3111	7	19344778	19356524	protein_coding	Ercc1	GO:0006955	immune response
ENSMUSG00000031077.7	443.145	435.285	0.0457617	0.0576704	0.0258181	3903	7	144577318	144582463	protein_coding	Fadd	GO:0006955	immune response
ENSMUSG00000042419.8	459.62	472.015	-0.0673784	0.0502529	-0.038393	1746	17	35220175	35235792	protein_coding	Nfkbil1	GO:0006955	immune response
ENSMUSG00000032041.15	606.218	622.129	-0.0665587	0.048804	-0.0373787	4929	9	35184551	35200291	protein_coding	Tirap	GO:0006955	immune response
ENSMUSG00000024793.14	323.142	333.294	-0.0636473	0.0437524	-0.0446285	2277	4	152115934	152120119	protein_coding	Tnfrsf25	GO:0006955	immune response
ENSMUSG00000021025.7	6421.96	6368.53	0.0370742	0.0430752	0.0120529	1577	12	55489411	55492647	protein_coding	Nfkbia	GO:0006955	immune response
ENSMUSG00000002688.7	231.308	228.09	0.0284543	0.0307479	0.0202105	3778	12	50341231	50649223	protein_coding	Prkd1	GO:0006955	immune response
ENSMUSG00000024948.14	542.879	536.906	0.0283533	0.0306191	0.0159597	6646	19	6341135	6355615	protein_coding	Map4k2	GO:0006955	immune response
ENSMUSG00000051998.14	120.368	123.712	-0.0545113	0.0290737	-0.0395281	2309	1	133679091	133690108	protein_coding	Lax1	GO:0006955	immune response
ENSMUSG00000021070.5	83.7833	81.9357	0.0231917	0.0243094	0.032171	1680	12	105563172	105593071	protein_coding	Bdkrb2	GO:0006955	immune response
ENSMUSG00000021453.2	2862.79	2838.6	0.0227491	0.0238033	0.0122416	1173	13	51846678	51848468	protein_coding	Gadd45g	GO:0006955	immune response
ENSMUSG00000026812.16	1022.25	1038.38	-0.0500719	0.0227409	-0.02259	11833	2	28641228	28691167	protein_coding	Tsc1	GO:0006955	immune response
ENSMUSG00000066839.11	1775.13	1798.77	-0.0495023	0.0219681	-0.0190871	1684	9	22072246	22085438	protein_coding	Ecsit	GO:0006955	immune response
ENSMUSG00000017697.3	232.642	230.537	0.0136329	0.0146053	0.0131151	2002	2	163726584	163750239	protein_coding	Ada	GO:0006955	immune response
ENSMUSG00000074781.4	1754.08	1772.6	-0.0397394	0.0106128	-0.0151538	3851	10	95515162	95545658	protein_coding	Ube2n	GO:0006955	immune response
ENSMUSG00000029217.16	1273.25	1270.15	0.00774269	0.00983893	0.00352047	3744	5	72755716	72868483	protein_coding	Tec	GO:0006955	immune response
ENSMUSG00000031779.3	253.103	258.158	-0.0343009	0.00599879	-0.0285292	2325	8	94745590	94751699	protein_coding	Ccl22	GO:0006955	immune response
ENSMUSG00000020400.17	1820.38	1820.76	-0.00079821	0.00451234	-0.000302532	3539	11	54910785	54962917	protein_coding	Tnip1	GO:0006955	immune response
ENSMUSG00000033107.5	354.241	359.964	-0.031759	0.00428902	-0.0231234	1334	18	20944625	20983848	protein_coding	Rnf125	GO:0006955	immune response
ENSMUSG00000036504.6	140.188	140.544	-0.00512018	0.00253372	-0.00366024	1074	2	25573430	25575224	protein_coding	Phpt1	GO:0006955	immune response
ENSMUSG00000026596.13	1228.41	1238.33	-0.0276013	0.00213761	-0.0116098	10800	1	156558786	156649568	protein_coding	Abl2	GO:0006955	immune response
ENSMUSG00000026942.13	1193.61	1196.81	-0.00888409	0.00124732	-0.00386351	5101	2	25517982	25546940	protein_coding	Traf2	GO:0006955	immune response
ENSMUSG00000005057.13	231.362	234.315	-0.0246163	0.00105048	-0.0183018	5406	5	136218147	136246556	protein_coding	Sh2b2	GO:0006955	immune response
ENSMUSG00000025178.8	3281.3	3288.63	-0.0111055	0.000681264	-0.00321994	3771	19	42090435	42122218	protein_coding	Pi4k2a	GO:0006955	immune response
ENSMUSG00000038260.9	1031.03	1034.79	-0.0119034	0.000533687	-0.00525017	4245	7	45303155	45333780	protein_coding	Trpm4	GO:0006955	immune response
ENSMUSG00000024122.16	1888.88	1894.25	-0.0122411	0.000471373	-0.00409621	10935	17	24073680	24150924	protein_coding	Pdpk1	GO:0006955	immune response
ENSMUSG00000030051.10	359.617	362.869	-0.0219259	0.000420953	-0.0129873	5925	6	87628424	87672193	protein_coding	Aplf	GO:0006955	immune response
ENSMUSG00000001583.13	601.83	607.326	-0.0219072	0.000417834	-0.0131141	3329	11	69851005	69858730	protein_coding	Tnk1	GO:0006955	immune response
ENSMUSG00000028341.9	284.542	287.226	-0.0137534	0.000237594	-0.0135471	5987	4	48045153	48086447	protein_coding	Nr4a3	GO:0006955	immune response
ENSMUSG00000038160.6	1852.19	1858.67	-0.014998	9.05707e-05	-0.00504037	2352	10	44268358	44364291	protein_coding	Atg5	GO:0006955	immune response
ENSMUSG00000027665.13	2127.16	2135.45	-0.016847	0	-0.00560639	9088	3	32397671	32468486	protein_coding	Pik3ca	GO:0006955	immune response

## Sheet: GO0008544
gene_id	GF_mean	SPF_mean	theta	prob	log2FC	length	Chrom	GeneStart	GeneEnd	Biotype	gene_symbol	go_id	go_term
ENSMUSG00000000247.11	2236.32	1096.2	1.57598	0.928886	1.02862	4393	2	38339281	38369733	protein_coding	Lhx2	GO:0008544	epidermis development
ENSMUSG00000000567.5	2264.35	1120.29	1.60511	0.936391	1.01523	4135	11	112782224	112787760	protein_coding	Sox9	GO:0008544	epidermis development
ENSMUSG00000001655.6	3119.02	419.146	2.93291	0.982516	2.89557	2461	15	102921103	102928814	protein_coding	Hoxc13	GO:0008544	epidermis development
ENSMUSG00000002057.4	1737.67	419.767	2.11618	0.948632	2.0495	3214	11	78357577	78386558	protein_coding	Foxn1	GO:0008544	epidermis development
ENSMUSG00000003227.4	121.573	47.0811	1.11845	0.918139	1.3686	3637	10	58600789	58675654	protein_coding	Edar	GO:0008544	epidermis development
ENSMUSG00000006724.12	125.242	40.0641	1.30878	0.921216	1.64433	2574	10	127048250	127053006	protein_coding	Cyp27b1	GO:0008544	epidermis development
ENSMUSG00000020140.15	922.293	362.429	1.52488	0.926576	1.34753	10264	10	115450311	115587780	protein_coding	Lgr5	GO:0008544	epidermis development
ENSMUSG00000020891.11	813.935	80.5864	2.5177	0.95855	3.33631	3559	11	69183932	69197843	protein_coding	Alox8	GO:0008544	epidermis development
ENSMUSG00000020916.8	1160.45	154.563	2.39428	0.963357	2.90842	1671	11	100102007	100105626	protein_coding	Krt36	GO:0008544	epidermis development
ENSMUSG00000021469.9	2641.07	205.35	3.32495	0.987636	3.68496	3279	13	53466884	53473074	protein_coding	Msx2	GO:0008544	epidermis development
ENSMUSG00000022996.14	698.506	298.187	1.43157	0.926865	1.22806	2334	15	98771753	98778150	protein_coding	Wnt10b	GO:0008544	epidermis development
ENSMUSG00000025407.6	1833.07	757.365	1.55286	0.925261	1.2752	3665	10	127329889	127341589	protein_coding	Gli1	GO:0008544	epidermis development
ENSMUSG00000026556.15	2109.18	1015.49	1.82942	0.942488	1.0545	6990	1	172000960	172028444	protein_coding	Vangl2	GO:0008544	epidermis development
ENSMUSG00000027919.5	284.259	937.164	-1.17503	0.938983	-1.7211	925	3	92750148	92752338	protein_coding	Lce1g	GO:0008544	epidermis development
ENSMUSG00000028654.13	3615.5	1782.25	1.74468	0.938135	1.0205	4038	4	122995652	123002485	protein_coding	Mycl	GO:0008544	epidermis development
ENSMUSG00000028681.11	1115.57	328.183	1.79478	0.942429	1.76521	5974	4	117096075	117116101	protein_coding	Ptch2	GO:0008544	epidermis development
ENSMUSG00000029705.17	3381.67	1522.73	1.85902	0.946088	1.15108	20024	5	136248135	136567490	protein_coding	Cux1	GO:0008544	epidermis development
ENSMUSG00000030117.5	16.4191	54.0996	-1.41132	0.95571	-1.72025	2423	6	122605403	122610087	protein_coding	Gdf3	GO:0008544	epidermis development
ENSMUSG00000032487.8	156.801	480.344	-0.870147	0.905922	-1.61514	4580	1	150100031	150108227	protein_coding	Ptgs2	GO:0008544	epidermis development
ENSMUSG00000035273.14	713.897	1441.94	-1.60813	0.962019	-1.01423	3516	5	100679484	100719716	protein_coding	Hpse	GO:0008544	epidermis development
ENSMUSG00000036853.5	301.912	79.4355	1.39404	0.923919	1.92627	3467	3	146117450	146141806	protein_coding	Mcoln3	GO:0008544	epidermis development
ENSMUSG00000037169.14	700.227	106.331	2.04257	0.947773	2.71926	3292	12	12936096	12941914	protein_coding	Mycn	GO:0008544	epidermis development
ENSMUSG00000040310.12	249.468	77.8941	1.25222	0.920412	1.67927	7060	2	93642384	93681339	protein_coding	Alx4	GO:0008544	epidermis development
ENSMUSG00000041991.18	1765.33	3642.37	-1.59637	0.96401	-1.04494	11187	3	93319749	93333570	protein_coding	Hrnr	GO:0008544	epidermis development
ENSMUSG00000042124.5	1399.44	4131.77	-1.63566	0.95934	-1.56191	728	3	92718685	92720350	protein_coding	Lce1f	GO:0008544	epidermis development
ENSMUSG00000045566.1	13563.1	3683.23	1.9628	0.951661	1.88064	231	3	92500263	92500493	protein_coding	Sprr4	GO:0008544	epidermis development
ENSMUSG00000048402.14	716.779	329.532	1.33929	0.924301	1.12111	6869	1	118834132	119053619	protein_coding	Gli2	GO:0008544	epidermis development
ENSMUSG00000049593.8	614.007	1576.46	-1.29684	0.947787	-1.36036	706	3	92763215	92765065	protein_coding	Lce1h	GO:0008544	epidermis development
ENSMUSG00000050359.7	64697.3	23472.4	1.43922	0.926781	1.46274	806	3	92483952	92485895	protein_coding	Sprr1a	GO:0008544	epidermis development
ENSMUSG00000053797.10	4708.48	15772.8	-1.16879	0.938846	-1.74411	1565	11	100246091	100248902	protein_coding	Krt16	GO:0008544	epidermis development
ENSMUSG00000061048.7	2849.98	1320.8	1.77635	0.942622	1.10955	3973	8	106510913	106556908	protein_coding	Cdh3	GO:0008544	epidermis development
ENSMUSG00000068887.4	632.869	1445.55	-1.17249	0.93891	-1.19164	703	3	92788840	92790514	protein_coding	Lce1j	GO:0008544	epidermis development
ENSMUSG00000068888.3	1101.93	2333.81	-1.32757	0.952144	-1.08265	731	3	92777210	92778899	protein_coding	Lce1i	GO:0008544	epidermis development
ENSMUSG00000068889.1	655.631	1895.55	-1.4802	0.959245	-1.53166	711	3	92707401	92709074	protein_coding	Lce1e	GO:0008544	epidermis development
ENSMUSG00000074445.4	62.1684	235.358	-1.02319	0.926205	-1.9206	2883	3	92285417	92291405	protein_coding	Sprr2a3	GO:0008544	epidermis development
ENSMUSG00000095870.1	441.46	1198.23	-1.22426	0.943247	-1.44054	663	3	92806291	92807891	protein_coding	Lce1k	GO:0008544	epidermis development
ENSMUSG00000103243.1	2485.12	5714.78	-1.70127	0.95905	-1.20138	678	3	92685499	92687210	protein_coding	Lce1d	GO:0008544	epidermis development
ENSMUSG00000000532.10	3860.84	2924.47	1.25337	0.92054	0.400738	4413	15	101174067	101213679	protein_coding	Acvr1b	GO:0008544	epidermis development
ENSMUSG00000001761.7	3004.02	2426.89	0.905462	0.903062	0.307787	5621	6	29735503	29761365	protein_coding	Smo	GO:0008544	epidermis development
ENSMUSG00000004846.10	1772.06	2280.74	-0.91705	0.914726	-0.364077	4519	5	136987019	136996648	protein_coding	Plod3	GO:0008544	epidermis development
ENSMUSG00000006445.3	2429.6	1529.09	1.3139	0.921763	0.668042	4674	4	141301240	141329384	protein_coding	Epha2	GO:0008544	epidermis development
ENSMUSG00000006932.16	26400.1	17907.6	2.05782	0.950164	0.559969	5099	9	120929216	120960507	protein_coding	Ctnnb1	GO:0008544	epidermis development
ENSMUSG00000015647.9	3312.55	2261.72	1.22036	0.91577	0.550522	11388	2	180176373	180225859	protein_coding	Lama5	GO:0008544	epidermis development
ENSMUSG00000016028.9	3156.35	2215.09	1.30169	0.920732	0.510894	11050	15	85898758	86033777	protein_coding	Celsr1	GO:0008544	epidermis development
ENSMUSG00000019055.15	1584.2	2246.76	-1.07192	0.931397	-0.504094	6765	4	147909753	147936767	protein_coding	Plod1	GO:0008544	epidermis development
ENSMUSG00000019761.9	215483	338672	-1.94276	0.9646	-0.652314	2094	11	99385254	99389364	protein_coding	Krt10	GO:0008544	epidermis development
ENSMUSG00000020656.15	11271.4	7903.85	1.57615	0.928928	0.51204	3500	12	24572287	24617391	protein_coding	Grhl1	GO:0008544	epidermis development
ENSMUSG00000020733.3	3726.52	2646.02	1.01803	0.908925	0.494003	1925	11	115163341	115181181	protein_coding	Slc9a3r1	GO:0008544	epidermis development
ENSMUSG00000021319.6	2114.32	3891.03	-1.64561	0.96007	-0.879959	1756	13	19623175	19632821	protein_coding	Sfrp4	GO:0008544	epidermis development
ENSMUSG00000021359.15	3094.93	1880.31	1.39643	0.924201	0.718936	3243	13	40715675	40733823	protein_coding	Tfap2a	GO:0008544	epidermis development
ENSMUSG00000021466.11	2070.5	1041.42	1.63018	0.939198	0.991423	8745	13	63508328	63573598	protein_coding	Ptch1	GO:0008544	epidermis development
ENSMUSG00000022297.14	428.702	265.472	0.934454	0.905894	0.691415	4134	15	39006280	39038186	protein_coding	Fzd6	GO:0008544	epidermis development
ENSMUSG00000022479.15	6476.88	3373.08	2.02603	0.945087	0.94123	5650	15	97854425	97910630	protein_coding	Vdr	GO:0008544	epidermis development
ENSMUSG00000022528.7	2271.15	1566.78	1.03373	0.909383	0.535621	2037	16	30064384	30067796	protein_coding	Hes1	GO:0008544	epidermis development
ENSMUSG00000023959.8	1874.17	2953.93	-1.31941	0.951175	-0.656383	5870	17	44188572	44280168	protein_coding	Clic5	GO:0008544	epidermis development
ENSMUSG00000024136.14	2631.78	1396.04	1.01206	0.908741	0.914697	2328	17	24440081	24443105	protein_coding	Dnase1l2	GO:0008544	epidermis development
ENSMUSG00000024846.5	33106.9	18385.5	1.62245	0.93871	0.84856	3951	19	5344705	5349574	protein_coding	Cst6	GO:0008544	epidermis development
ENSMUSG00000024922.1	3941.93	2207.68	1.33454	0.924072	0.836369	2900	19	5549137	5560575	protein_coding	Ovol1	GO:0008544	epidermis development
ENSMUSG00000025223.14	6502.09	5507.84	0.944111	0.906706	0.239417	3583	19	46032593	46045214	protein_coding	Ldb1	GO:0008544	epidermis development
ENSMUSG00000025278.8	4344.88	3327.58	1.04264	0.909819	0.38484	9100	14	7817957	7951588	protein_coding	Flnb	GO:0008544	epidermis development
ENSMUSG00000025402.12	1784	1020.17	1.53324	0.925956	0.806299	2941	10	127660918	127668568	protein_coding	Nab2	GO:0008544	epidermis development
ENSMUSG00000026385.16	14431.2	11531.1	1.33071	0.923769	0.323661	1422	1	120113280	120121078	protein_coding	Dbi	GO:0008544	epidermis development
ENSMUSG00000026923.15	3850.24	2027.1	1.90919	0.953315	0.925533	14232	2	26457903	26516663	protein_coding	Notch1	GO:0008544	epidermis development
ENSMUSG00000027276.7	3565.75	1925.62	1.72227	0.936221	0.888882	5827	2	137081456	137116644	protein_coding	Jag1	GO:0008544	epidermis development
ENSMUSG00000027912.8	32746.1	44701.6	-1.37728	0.955722	-0.449003	949	3	93017810	93019060	protein_coding	Lce1m	GO:0008544	epidermis development
ENSMUSG00000027923.3	5936.88	11119	-1.74213	0.958505	-0.905255	647	3	92655650	92656926	protein_coding	Lce1b	GO:0008544	epidermis development
ENSMUSG00000028403.15	2071.94	1403.9	1.04135	0.909742	0.561543	12972	4	82798738	82859958	protein_coding	Zdhhc21	GO:0008544	epidermis development
ENSMUSG00000029135.10	4946.35	3739.99	1.44737	0.926799	0.40333	9680	5	32135801	32157842	protein_coding	Fosl2	GO:0008544	epidermis development
ENSMUSG00000030800.10	2278.54	1430.74	1.07092	0.912221	0.671347	1852	7	127925716	127930104	protein_coding	Prss8	GO:0008544	epidermis development
ENSMUSG00000030849.18	3549.37	2866.4	0.974459	0.90779	0.308324	10328	7	130162451	133123350	protein_coding	Fgfr2	GO:0008544	epidermis development
ENSMUSG00000031565.17	3950.72	4785.78	-0.934825	0.917	-0.276638	8120	8	25513654	25575714	protein_coding	Fgfr1	GO:0008544	epidermis development
ENSMUSG00000031714.8	2705.7	2014.28	1.09546	0.914247	0.425741	4859	8	80764434	80880479	protein_coding	Gab1	GO:0008544	epidermis development
ENSMUSG00000031995.8	5200.27	2628.53	1.86559	0.946237	0.984331	4577	9	31089402	31131853	protein_coding	St14	GO:0008544	epidermis development
ENSMUSG00000032033.11	4200.97	2930.12	1.17458	0.916621	0.519761	1968	9	31846044	31913462	protein_coding	Barx2	GO:0008544	epidermis development
ENSMUSG00000032187.16	4379.82	3496.64	1.03328	0.909366	0.324905	6475	9	21616169	21704230	protein_coding	Smarca4	GO:0008544	epidermis development
ENSMUSG00000033577.18	2460.21	1717.14	0.948939	0.907027	0.518775	12078	9	80165031	80311729	protein_coding	Myo6	GO:0008544	epidermis development
ENSMUSG00000035557.9	87098.3	49676.2	1.72675	0.936347	0.81009	1551	11	100256217	100261029	protein_coding	Krt17	GO:0008544	epidermis development
ENSMUSG00000038415.9	949.871	550.995	1.03001	0.909256	0.785693	2653	13	31558324	31560976	protein_coding	Foxq1	GO:0008544	epidermis development
ENSMUSG00000039238.6	5838.93	4095.58	1.22883	0.917005	0.511637	3232	11	121510978	121519333	protein_coding	Zfp750	GO:0008544	epidermis development
ENSMUSG00000039706.11	644.662	931.871	-0.84823	0.903717	-0.531588	3336	5	44472132	44799680	protein_coding	Ldb2	GO:0008544	epidermis development
ENSMUSG00000042092.5	5760.34	9911.85	-1.56565	0.962963	-0.783001	724	3	92679247	92680918	protein_coding	Lce1c	GO:0008544	epidermis development
ENSMUSG00000043165.7	43536.1	79046.8	-2.83924	0.968653	-0.860496	1779	3	92080271	92083142	protein_coding	Lor	GO:0008544	epidermis development
ENSMUSG00000045871.4	1131.23	1638.67	-0.930509	0.916479	-0.534637	4242	14	110748578	110755149	protein_coding	Slitrk6	GO:0008544	epidermis development
ENSMUSG00000046676.4	2733.79	4896.37	-1.43387	0.956548	-0.840811	670	3	92849949	92851286	protein_coding	Lce1l	GO:0008544	epidermis development
ENSMUSG00000047250.13	3396.26	4617.19	-1.03012	0.926945	-0.443068	3884	2	36230426	36252272	protein_coding	Ptgs1	GO:0008544	epidermis development
ENSMUSG00000048251.15	1540.95	2039.08	-0.894107	0.910264	-0.404096	8111	12	107910403	108003602	protein_coding	Bcl11b	GO:0008544	epidermis development
ENSMUSG00000050199.13	3288.92	1913.71	1.62292	0.938747	0.781244	5884	2	109917647	110014257	protein_coding	Lgr4	GO:0008544	epidermis development
ENSMUSG00000054889.9	59298.4	51904.4	0.930818	0.905546	0.192137	9625	13	38151328	38198577	protein_coding	Dsp	GO:0008544	epidermis development
ENSMUSG00000055561.9	13211.2	16958.3	-1.1423	0.938264	-0.360227	4785	18	43963235	44022501	protein_coding	Spink5	GO:0008544	epidermis development
ENSMUSG00000057609.6	6833.89	12218.2	-1.53276	0.959986	-0.838247	705	3	92646535	92648307	protein_coding	Lce1a1	GO:0008544	epidermis development
ENSMUSG00000061517.8	1979.16	1362.23	1.09343	0.914015	0.538919	3799	14	118233232	118237030	protein_coding	Sox21	GO:0008544	epidermis development
ENSMUSG00000064224.10	619.554	330.827	1.20501	0.914361	0.905153	1614	11	98626360	98638226	protein_coding	Gsdma3	GO:0008544	epidermis development
ENSMUSG00000068890.8	9604.62	16492.8	-1.6858	0.959288	-0.780038	715	3	92668613	92670315	protein_coding	Lce1a2	GO:0008544	epidermis development
ENSMUSG00000074199.7	69270.2	101948	-1.83339	0.967407	-0.55753	679	7	30787896	30791097	protein_coding	Krtdap	GO:0008544	epidermis development
ENSMUSG00000090314.2	8132.94	13773.1	-1.90502	0.964346	-0.76	1078	3	92868359	92870216	protein_coding	2310050C09Rik	GO:0008544	epidermis development
ENSMUSG00000000120.6	1037.36	1200.21	-0.268429	0.530484	-0.210364	3446	11	95568818	95587735	protein_coding	Ngfr	GO:0008544	epidermis development
ENSMUSG00000001052.15	2082.11	2027.12	0.120259	0.237652	0.0386195	6020	3	129982759	130061553	protein_coding	Sec24b	GO:0008544	epidermis development
ENSMUSG00000001420.13	1346.68	1399.8	-0.103065	0.1232	-0.0558106	2912	3	88328655	88336148	protein_coding	Tmem79	GO:0008544	epidermis development
ENSMUSG00000001729.14	6526.71	6312.62	0.236756	0.527657	0.0481187	4098	12	112653821	112674884	protein_coding	Akt1	GO:0008544	epidermis development
ENSMUSG00000001847.14	8509.11	9284.51	-0.793346	0.896146	-0.125817	4496	5	143503634	143528036	protein_coding	Rac1	GO:0008544	epidermis development
ENSMUSG00000002250.15	1886.69	2155.05	-0.368075	0.689678	-0.191865	4631	17	28232754	28301469	protein_coding	Ppard	GO:0008544	epidermis development
ENSMUSG00000002799.5	5312.55	4594.31	0.849829	0.894883	0.209555	4054	12	112908590	112929495	protein_coding	Jag2	GO:0008544	epidermis development
ENSMUSG00000002881.14	2606.45	2684.3	-0.128915	0.18416	-0.0424577	4100	1	52457294	52500679	protein_coding	Nab1	GO:0008544	epidermis development
ENSMUSG00000003032.8	17174.4	19252.3	-0.679196	0.869417	-0.164772	3049	4	55527143	55532466	protein_coding	Klf4	GO:0008544	epidermis development
ENSMUSG00000003308.14	1814.91	2000.75	-0.409041	0.728222	-0.140639	4664	9	21229730	21239332	protein_coding	Keap1	GO:0008544	epidermis development
ENSMUSG00000004936.8	2790.19	3198.46	-0.667393	0.866683	-0.197013	3391	9	64185770	64253631	protein_coding	Map2k1	GO:0008544	epidermis development
ENSMUSG00000005533.10	1070.59	1013.71	0.158491	0.345025	0.0787727	16791	7	67952827	68233668	protein_coding	Igf1r	GO:0008544	epidermis development
ENSMUSG00000005534.10	1294.88	1443.87	-0.36239	0.683478	-0.157127	13746	8	3122061	3279617	protein_coding	Insr	GO:0008544	epidermis development
ENSMUSG00000005871.14	1967.26	1705.96	0.569263	0.848674	0.205606	15753	18	34220924	34322189	protein_coding	Apc	GO:0008544	epidermis development
ENSMUSG00000005952.15	81.293	50.8157	0.666317	0.875235	0.677856	3681	11	73234292	73261242	protein_coding	Trpv1	GO:0008544	epidermis development
ENSMUSG00000006699.17	17836.1	19205.7	-0.762115	0.890187	-0.106732	2966	4	137319696	137357720	protein_coding	Cdc42	GO:0008544	epidermis development
ENSMUSG00000010025.19	2241.99	1881.58	0.678616	0.877133	0.252838	5619	11	61223417	61267464	protein_coding	Aldh3a2	GO:0008544	epidermis development
ENSMUSG00000010609.15	671.52	729.314	-0.238862	0.467745	-0.119109	4332	1	180227004	180263438	protein_coding	Psen2	GO:0008544	epidermis development
ENSMUSG00000011658.15	381.167	391.366	-0.0671719	0.0498878	-0.0380927	5003	7	44896079	44902631	protein_coding	Fuz	GO:0008544	epidermis development
ENSMUSG00000012819.15	22.9421	24.7978	-0.109888	0.138784	-0.112216	16939	10	60302748	60696490	protein_coding	Cdh23	GO:0008544	epidermis development
ENSMUSG00000014402.14	3176.88	2846.25	0.566437	0.848053	0.158547	2730	7	46888949	46919969	protein_coding	Tsg101	GO:0008544	epidermis development
ENSMUSG00000014773.13	977.199	863.867	0.298373	0.639727	0.177844	4219	17	15367354	15376872	protein_coding	Dll1	GO:0008544	epidermis development
ENSMUSG00000015937.14	3159.42	3224.91	-0.108378	0.135305	-0.0295989	6809	13	56073619	56136361	protein_coding	H2afy	GO:0008544	epidermis development
ENSMUSG00000016921.14	7933.8	6982.59	0.736771	0.885925	0.184251	4810	2	162931528	162937121	protein_coding	Srsf6	GO:0008544	epidermis development
ENSMUSG00000018160.15	1285.11	1185.34	0.276985	0.603465	0.116591	8753	11	98152154	98193293	protein_coding	Med1	GO:0008544	epidermis development
ENSMUSG00000018209.15	2272.11	2356.06	-0.155993	0.255662	-0.0523445	5860	2	164070322	164155524	protein_coding	Stk4	GO:0008544	epidermis development
ENSMUSG00000018395.19	754.722	718.949	0.142029	0.29932	0.0700558	3586	11	53567379	53601967	protein_coding	Kif3a	GO:0008544	epidermis development
ENSMUSG00000019777.16	3533.87	3064.54	0.678275	0.877093	0.205578	4474	10	36974544	37001889	protein_coding	Hdac2	GO:0008544	epidermis development
ENSMUSG00000019789.8	86.5112	61.785	0.453022	0.792169	0.48563	2550	10	30832359	30842801	protein_coding	Hey2	GO:0008544	epidermis development
ENSMUSG00000019969.13	4465.12	4642.03	-0.225858	0.437844	-0.0560553	3114	12	83688203	83735199	protein_coding	Psen1	GO:0008544	epidermis development
ENSMUSG00000020086.6	452.132	285.902	0.800812	0.890438	0.661225	2175	10	61738665	61784147	protein_coding	H2afy2	GO:0008544	epidermis development
ENSMUSG00000020122.16	3518.65	3036.84	0.613309	0.858449	0.21245	11326	11	16752203	16918158	protein_coding	Egfr	GO:0008544	epidermis development
ENSMUSG00000020319.9	166.185	145.478	0.263426	0.579021	0.191989	5934	11	21572235	21898989	protein_coding	Wdpcp	GO:0008544	epidermis development
ENSMUSG00000020580.9	3329.18	3421.01	-0.154341	0.251093	-0.039257	8012	12	16894978	16988274	protein_coding	Rock2	GO:0008544	epidermis development
ENSMUSG00000020745.15	5915.17	5818.78	0.128515	0.261017	0.0237026	9620	11	74673949	74724670	protein_coding	Pafah1b1	GO:0008544	epidermis development
ENSMUSG00000020857.11	295.456	320.197	-0.182923	0.329728	-0.116016	1171	11	93949814	93956259	protein_coding	Nme2	GO:0008544	epidermis development
ENSMUSG00000021067.7	3221.66	3392.62	-0.297958	0.586148	-0.0745959	2524	12	69965012	69987002	protein_coding	Sav1	GO:0008544	epidermis development
ENSMUSG00000021108.17	2666.15	2336.75	0.526174	0.833877	0.190256	4519	12	73584797	73778185	protein_coding	Prkch	GO:0008544	epidermis development
ENSMUSG00000021477.8	21642.3	21850.7	-0.0427671	0.0137424	-0.0138245	1971	13	64363214	64370306	protein_coding	Ctsl	GO:0008544	epidermis development
ENSMUSG00000021732.14	234.774	178.27	0.369167	0.724615	0.397212	4601	13	118669791	118792115	protein_coding	Fgf10	GO:0008544	epidermis development
ENSMUSG00000021733.9	740.955	688.933	0.173105	0.383713	0.105022	7389	14	14703025	14799943	protein_coding	Slc4a7	GO:0008544	epidermis development
ENSMUSG00000021765.7	2072.23	2284.23	-0.340379	0.655564	-0.140523	2337	13	114452262	114458730	protein_coding	Fst	GO:0008544	epidermis development
ENSMUSG00000021835.14	1274.75	944.305	0.815269	0.892567	0.432887	2224	14	46383520	46390669	protein_coding	Bmp4	GO:0008544	epidermis development
ENSMUSG00000021959.15	1665.77	1617.03	0.113655	0.21914	0.042843	7303	14	57642077	57758388	protein_coding	Lats2	GO:0008544	epidermis development
ENSMUSG00000022123.8	10286.7	11067.6	-0.511492	0.805397	-0.10556	3053	14	103513341	103613346	protein_coding	Scel	GO:0008544	epidermis development
ENSMUSG00000022218.15	4058.33	3531.04	0.319515	0.669662	0.200794	3006	14	55700009	55713492	protein_coding	Tgm1	GO:0008544	epidermis development
ENSMUSG00000022286.15	1598.94	1230.53	0.799494	0.890229	0.377836	5506	15	37233036	37363569	protein_coding	Grhl2	GO:0008544	epidermis development
ENSMUSG00000022383.13	277.587	279.352	-0.0115471	0.00059941	-0.00914151	3836	15	85734983	85802819	protein_coding	Ppara	GO:0008544	epidermis development
ENSMUSG00000022510.14	8389.04	8088.13	0.258018	0.56903	0.0526985	8391	16	25683763	25892102	protein_coding	Trp63	GO:0008544	epidermis development
ENSMUSG00000022552.15	1165.04	1208.87	-0.132663	0.193528	-0.0532723	3765	15	76347040	76351111	protein_coding	Sharpin	GO:0008544	epidermis development
ENSMUSG00000022568.16	3806.62	3462.51	0.496388	0.819517	0.136694	5736	15	76047158	76069784	protein_coding	Scrib	GO:0008544	epidermis development
ENSMUSG00000022952.16	848.787	634.133	0.62288	0.861646	0.420617	11827	16	92601466	92826149	protein_coding	Runx1	GO:0008544	epidermis development
ENSMUSG00000022982.9	9628.56	10595.2	-0.566969	0.831425	-0.138013	646	16	90220742	90226322	protein_coding	Sod1	GO:0008544	epidermis development
ENSMUSG00000023927.15	559.09	740.368	-0.572418	0.833544	-0.40516	19027	17	51736187	51833290	protein_coding	Satb1	GO:0008544	epidermis development
ENSMUSG00000024241.6	1170.06	1045.19	0.373652	0.729218	0.162817	8919	17	80393752	80480453	protein_coding	Sos1	GO:0008544	epidermis development
ENSMUSG00000024290.8	2241.26	2387.76	-0.298486	0.587112	-0.0913496	6187	18	10064401	10181792	protein_coding	Rock1	GO:0008544	epidermis development
ENSMUSG00000024382.13	1859.43	1661.41	0.436906	0.781482	0.162449	2835	18	32240300	32270151	protein_coding	Ercc3	GO:0008544	epidermis development
ENSMUSG00000024401.14	111.795	106.66	0.0734876	0.115855	0.0678357	1639	17	35199381	35202007	protein_coding	Tnf	GO:0008544	epidermis development
ENSMUSG00000024515.13	3189.26	2781.76	0.705123	0.879924	0.197226	3712	18	73639009	73703780	protein_coding	Smad4	GO:0008544	epidermis development
ENSMUSG00000024659.14	36625.8	39791.5	-0.521545	0.811153	-0.1196	2608	19	20373428	20390944	protein_coding	Anxa1	GO:0008544	epidermis development
ENSMUSG00000024927.7	3024.95	3081.27	-0.0865718	0.087335	-0.0266159	2716	19	5637483	5648130	protein_coding	Rela	GO:0008544	epidermis development
ENSMUSG00000025856.15	981.115	977.139	0.0115031	0.012779	0.00585832	3119	5	138976014	138997370	protein_coding	Pdgfa	GO:0008544	epidermis development
ENSMUSG00000026167.14	1292.95	1249.26	0.112168	0.215005	0.0495905	2468	1	74791516	74804179	protein_coding	Wnt10a	GO:0008544	epidermis development
ENSMUSG00000026185.8	21338.5	25731.3	-0.726777	0.882646	-0.270064	6006	1	72857932	72874884	protein_coding	Igfbp5	GO:0008544	epidermis development
ENSMUSG00000026638.15	6068.85	5520.32	0.533108	0.836928	0.136671	7069	1	193153111	193172023	protein_coding	Irf6	GO:0008544	epidermis development
ENSMUSG00000027208.14	633.578	792.905	-0.537066	0.818537	-0.323626	3248	2	126034658	126091185	protein_coding	Fgf7	GO:0008544	epidermis development
ENSMUSG00000027253.15	2363.45	2915.55	-0.753942	0.888719	-0.302875	10504	2	91457511	91513779	protein_coding	Lrp4	GO:0008544	epidermis development
ENSMUSG00000027399.1	276.112	458.465	-0.667321	0.866666	-0.731556	1974	2	129299610	129309972	protein_coding	Il1a	GO:0008544	epidermis development
ENSMUSG00000027523.19	189.601	255.965	-0.569846	0.832557	-0.432981	11186	2	174284320	174346744	protein_coding	Gnas	GO:0008544	epidermis development
ENSMUSG00000027678.17	2169.28	2189.35	-0.0420178	0.0129379	-0.0132825	7895	2	165992636	166073242	protein_coding	Ncoa3	GO:0008544	epidermis development
ENSMUSG00000027913.5	21961.1	21694.1	0.0521858	0.0697797	0.0176443	792	3	93014205	93015687	protein_coding	Crct1	GO:0008544	epidermis development
ENSMUSG00000028576.12	668.123	550.127	0.493686	0.818065	0.280349	2656	4	94614491	94693229	protein_coding	Ift74	GO:0008544	epidermis development
ENSMUSG00000028640.11	2276.72	2097.28	0.284562	0.616761	0.118438	3679	2	172549593	172558622	protein_coding	Tfap2c	GO:0008544	epidermis development
ENSMUSG00000028800.15	2227.67	1775.78	0.809628	0.891809	0.327081	3445	4	129516104	129542713	protein_coding	Hdac1	GO:0008544	epidermis development
ENSMUSG00000028967.10	5083.71	5921.65	-0.6347	0.857302	-0.220118	3582	4	150853919	150868892	protein_coding	Errfi1	GO:0008544	epidermis development
ENSMUSG00000029671.15	145.098	199.784	-0.496352	0.795243	-0.461412	4360	6	22288227	22298522	protein_coding	Wnt16	GO:0008544	epidermis development
ENSMUSG00000029687.16	967.98	675.598	0.861829	0.896182	0.518811	6678	6	47530139	47595341	protein_coding	Ezh2	GO:0008544	epidermis development
ENSMUSG00000030400.17	735.263	668.422	0.27092	0.592625	0.137501	4170	7	19382010	19395694	protein_coding	Ercc2	GO:0008544	epidermis development
ENSMUSG00000030510.11	2484.77	2770.93	-0.257216	0.507737	-0.157255	3256	7	66743504	66823691	protein_coding	Cers3	GO:0008544	epidermis development
ENSMUSG00000030761.15	442.607	509.481	-0.313879	0.61431	-0.203004	8566	7	98051060	98119524	protein_coding	Myo7a	GO:0008544	epidermis development
ENSMUSG00000031349.4	1695.79	1303.03	0.863158	0.896378	0.380088	2853	X	72918557	72958514	protein_coding	Nsdhl	GO:0008544	epidermis development
ENSMUSG00000031628.8	1100.98	1064.93	0.0973787	0.174986	0.0480274	1455	8	46617449	46638706	protein_coding	Casp3	GO:0008544	epidermis development
ENSMUSG00000031887.13	1054.79	1087.39	-0.0960607	0.107607	-0.0439187	1866	8	105258286	105264609	protein_coding	Tradd	GO:0008544	epidermis development
ENSMUSG00000031960.14	2644.16	2227.26	0.65619	0.872877	0.247536	9282	8	111033144	111057664	protein_coding	Aars	GO:0008544	epidermis development
ENSMUSG00000032015.15	3437.89	3803.95	-0.384516	0.705813	-0.145976	2712	9	43123939	43210369	protein_coding	Pou2f3	GO:0008544	epidermis development
ENSMUSG00000032570.16	2169.73	2099.14	0.135136	0.279811	0.0477193	9689	9	105403539	105527319	protein_coding	Atp2c1	GO:0008544	epidermis development
ENSMUSG00000033579.16	4632.8	4515.72	0.0895996	0.154943	0.0369284	3008	8	111345135	111393824	protein_coding	Fa2h	GO:0008544	epidermis development
ENSMUSG00000033792.12	828.379	596.936	0.767023	0.88775	0.472715	8734	X	106027276	106124926	protein_coding	Atp7a	GO:0008544	epidermis development
ENSMUSG00000034101.14	1583.66	1296.13	0.62484	0.862341	0.289046	7319	2	84600071	84650765	protein_coding	Ctnnd1	GO:0008544	epidermis development
ENSMUSG00000034282.3	7946.75	7217.8	0.409368	0.761482	0.138806	6384	11	116220559	116238077	protein_coding	Evpl	GO:0008544	epidermis development
ENSMUSG00000034584.3	832.255	834.99	-0.00829083	0.00142899	-0.0047322	10519	9	53301670	53377514	protein_coding	Exph5	GO:0008544	epidermis development
ENSMUSG00000034593.16	2829.66	2189.63	0.809172	0.891742	0.369943	14803	9	75071015	75223688	protein_coding	Myo5a	GO:0008544	epidermis development
ENSMUSG00000036167.15	1476.97	1328.27	0.350447	0.704792	0.153099	4264	15	93398350	93491913	protein_coding	Pphln1	GO:0008544	epidermis development
ENSMUSG00000036169.5	2647.31	2265.84	0.50175	0.82229	0.224482	1751	12	36314169	36318452	protein_coding	Sostdc1	GO:0008544	epidermis development
ENSMUSG00000037188.7	2277.51	2752	-0.561199	0.829063	-0.273026	2789	4	135541888	135573630	protein_coding	Grhl3	GO:0008544	epidermis development
ENSMUSG00000037242.8	7898.32	7002.62	0.841783	0.894411	0.173651	6572	4	135213969	135272814	protein_coding	Clic4	GO:0008544	epidermis development
ENSMUSG00000037279.13	204.192	179.244	0.197469	0.443093	0.188001	2113	2	144305175	144332146	protein_coding	Ovol2	GO:0008544	epidermis development
ENSMUSG00000037600.16	963.607	740.048	0.688709	0.878136	0.380827	2379	4	133518963	133530790	protein_coding	Kdf1	GO:0008544	epidermis development
ENSMUSG00000038236.8	1501.07	1679.02	-0.383665	0.705024	-0.161634	2876	6	52214491	52221854	protein_coding	Hoxa7	GO:0008544	epidermis development
ENSMUSG00000038393.14	26768.6	27919	-0.137041	0.204696	-0.0607058	3123	3	96557957	96561883	protein_coding	Txnip	GO:0008544	epidermis development
ENSMUSG00000038482.10	3945.18	3331.73	0.665091	0.874985	0.243818	1700	8	13339674	13377702	protein_coding	Tfdp1	GO:0008544	epidermis development
ENSMUSG00000038564.10	1051.31	1104.45	-0.159293	0.264822	-0.0711467	6617	5	31253277	31291116	protein_coding	Ift172	GO:0008544	epidermis development
ENSMUSG00000038679.16	828.09	650.087	0.503114	0.822974	0.349155	13380	15	50654752	50890463	protein_coding	Trps1	GO:0008544	epidermis development
ENSMUSG00000039191.12	1406.31	1779.78	-0.772645	0.89215	-0.339787	12750	5	53466152	53657362	protein_coding	Rbpj	GO:0008544	epidermis development
ENSMUSG00000039239.14	726.297	762.905	-0.119671	0.161722	-0.0709451	5791	1	186622792	186705989	protein_coding	Tgfb2	GO:0008544	epidermis development
ENSMUSG00000039395.8	3290.98	2995.94	0.317593	0.667217	0.135506	2284	1	72159442	72212307	protein_coding	Mreg	GO:0008544	epidermis development
ENSMUSG00000039457.3	13553.8	13375.3	0.0875243	0.149723	0.0191334	6277	16	5086291	5132481	protein_coding	Ppl	GO:0008544	epidermis development
ENSMUSG00000039473.7	2854.64	2495.32	0.634908	0.865985	0.194086	6455	16	5050068	5086285	protein_coding	Ubn1	GO:0008544	epidermis development
ENSMUSG00000040021.12	2185.03	1922.68	0.507612	0.82519	0.184536	7300	10	7681209	7716458	protein_coding	Lats1	GO:0008544	epidermis development
ENSMUSG00000040040.16	431.77	388.765	0.247167	0.54837	0.151363	4628	14	57424062	57517936	protein_coding	Ift88	GO:0008544	epidermis development
ENSMUSG00000040289.8	232.807	199.504	0.275585	0.600976	0.222717	3265	3	8663359	8667256	protein_coding	Hey1	GO:0008544	epidermis development
ENSMUSG00000040606.13	1085.08	916.342	0.502664	0.822748	0.243842	10721	4	142102390	142239401	protein_coding	Kazn	GO:0008544	epidermis development
ENSMUSG00000041324.13	110.759	199.603	-0.532471	0.816469	-0.849711	1980	13	16011851	16027211	protein_coding	Inhba	GO:0008544	epidermis development
ENSMUSG00000041415.9	2085.9	1846.91	0.507412	0.825094	0.175556	9851	12	104687742	104751952	protein_coding	Dicer1	GO:0008544	epidermis development
ENSMUSG00000042622.13	822.248	960.213	-0.354403	0.674074	-0.223781	2119	15	79347541	79359072	protein_coding	Maff	GO:0008544	epidermis development
ENSMUSG00000042821.7	396.354	403.218	-0.036616	0.00781367	-0.0247737	1621	2	167538195	167542814	protein_coding	Snai1	GO:0008544	epidermis development
ENSMUSG00000046186.8	4820.49	5302.25	-0.438371	0.753891	-0.137424	6900	9	78615546	78716253	protein_coding	Cd109	GO:0008544	epidermis development
ENSMUSG00000046470.5	595.832	806.437	-0.732457	0.884177	-0.436658	1620	2	181669836	181671640	protein_coding	Sox18	GO:0008544	epidermis development
ENSMUSG00000047281.3	50824.1	42019.2	0.488701	0.815274	0.274464	1613	4	133600556	133602168	protein_coding	Sfn	GO:0008544	epidermis development
ENSMUSG00000047821.16	1565.85	1771.76	-0.432437	0.749045	-0.178237	4568	11	62820231	62850808	protein_coding	Trim16	GO:0008544	epidermis development
ENSMUSG00000049107.13	183.206	261.725	-0.524573	0.812707	-0.51459	1714	6	126101412	126166910	protein_coding	Ntf3	GO:0008544	epidermis development
ENSMUSG00000050296.14	2875.41	3624.76	-0.725259	0.882214	-0.334119	14808	1	71242276	71414910	protein_coding	Abca12	GO:0008544	epidermis development
ENSMUSG00000051510.13	2624.07	2621.06	0.00565871	0.00836883	0.00165695	5613	11	120625117	120633600	protein_coding	Mafg	GO:0008544	epidermis development
ENSMUSG00000053110.13	4423.24	3985.03	0.663344	0.874616	0.150512	9257	9	7931999	8004596	protein_coding	Yap1	GO:0008544	epidermis development
ENSMUSG00000057329.7	397.326	373.924	0.12719	0.257257	0.0875765	9157	1	106538178	106714274	protein_coding	Bcl2	GO:0008544	epidermis development
ENSMUSG00000058056.15	1774.19	1459.51	0.654818	0.872505	0.281682	8479	8	61513246	61902690	protein_coding	Palld	GO:0008544	epidermis development
ENSMUSG00000058354.6	17367.7	24830.6	-0.468405	0.775773	-0.51571	2256	15	101689932	101694307	protein_coding	Krt6a	GO:0008544	epidermis development
ENSMUSG00000059327.9	362.076	320.467	0.293766	0.632314	0.176116	6825	X	99975606	100400762	protein_coding	Eda	GO:0008544	epidermis development
ENSMUSG00000060548.12	4522.96	4900.79	-0.384949	0.706213	-0.115746	4777	14	60963834	61046855	protein_coding	Tnfrsf19	GO:0008544	epidermis development
ENSMUSG00000060798.7	225.177	178.418	0.45892	0.796095	0.335798	7428	3	40531286	40704774	protein_coding	Intu	GO:0008544	epidermis development
ENSMUSG00000062234.14	2866.81	2832.34	0.0527523	0.0708913	0.0174529	6439	5	108569411	108629755	protein_coding	Gak	GO:0008544	epidermis development
ENSMUSG00000062627.9	875.987	834.129	0.149021	0.318934	0.0706402	8946	4	94942040	94979100	protein_coding	Mysm1	GO:0008544	epidermis development
ENSMUSG00000063142.13	177.541	240.907	-0.474658	0.780073	-0.440324	6513	14	23289431	24004859	protein_coding	Kcnma1	GO:0008544	epidermis development
ENSMUSG00000063415.12	2720.5	2737.51	-0.0208875	0.000248084	-0.00898976	5352	6	84571414	84593908	protein_coding	Cyp26b1	GO:0008544	epidermis development
ENSMUSG00000063651.11	12133.6	9831.6	0.378584	0.734173	0.303512	719	7	25367620	25369724	protein_coding	Cnfn	GO:0008544	epidermis development
ENSMUSG00000064201.8	137.881	117.067	0.195467	0.438464	0.236086	2613	15	101810689	101818169	protein_coding	Krt2	GO:0008544	epidermis development
ENSMUSG00000070691.10	245.216	261.308	-0.121172	0.165308	-0.0916963	5003	4	135120652	135177990	protein_coding	Runx3	GO:0008544	epidermis development
ENSMUSG00000071847.12	6658.84	5832.93	0.577696	0.85034	0.191052	2799	18	62922327	62953195	protein_coding	Apcdd1	GO:0008544	epidermis development
ENSMUSG00000074121.2	370.028	316.024	0.3406	0.694125	0.227602	1962	7	45413695	45417178	protein_coding	Ntf5	GO:0008544	epidermis development
ENSMUSG00000074818.12	252.827	239.807	0.117477	0.229825	0.0762762	4089	19	45026906	45046614	protein_coding	Pdzd7	GO:0008544	epidermis development
ENSMUSG00000075470.1	1514.72	1216.23	0.697855	0.879009	0.31663	3727	15	90224311	90230554	protein_coding	Alg10b	GO:0008544	epidermis development
ENSMUSG00000090125.3	2152.68	2098.51	0.105677	0.19717	0.036767	3849	4	124656807	124660655	protein_coding	Pou3f1	GO:0008544	epidermis development
ENSMUSG00000095105.1	638.758	531.949	0.482351	0.811489	0.263983	8103	13	12471209	12520450	protein_coding	Edaradd	GO:0008544	epidermis development

## Sheet: GO0020005
gene_id	GF_mean	SPF_mean	theta	prob	log2FC	length	Chrom	GeneStart	GeneEnd	Biotype	gene_symbol	go_id	go_term
ENSMUSG00000054072.11	1007.62	2552.65	-2.08852	0.970171	-1.34104	3121	18	60376029	60392627	protein_coding	Iigp1	GO:0020005	symbiont-containing vacuole membrane
ENSMUSG00000028270.12	1405.82	3016.14	-1.82649	0.965706	-1.1013	2516	3	142620602	142638008	protein_coding	Gbp2	GO:0020005	symbiont-containing vacuole membrane
ENSMUSG00000029298.15	491.805	1031.99	-1.56725	0.963151	-1.06927	5173	5	105077630	105139539	protein_coding	Gbp9	GO:0020005	symbiont-containing vacuole membrane
ENSMUSG00000028268.14	592.499	1457.14	-1.79849	0.959235	-1.29825	3265	3	142560026	142573209	protein_coding	Gbp3	GO:0020005	symbiont-containing vacuole membrane
ENSMUSG00000040253.15	555.284	1237.87	-1.7423	0.958503	-1.15656	5614	3	142530342	142550149	protein_coding	Gbp7	GO:0020005	symbiont-containing vacuole membrane
ENSMUSG00000104713.4	95.0298	223.785	-1.24399	0.943332	-1.23566	5954	5	105270702	105293698	protein_coding	Gbp6	GO:0020005	symbiont-containing vacuole membrane
ENSMUSG00000040264.10	48.3252	130.719	-0.904262	0.912454	-1.43562	2823	3	142594847	142619179	protein_coding	Gbp2b	GO:0020005	symbiont-containing vacuole membrane
ENSMUSG00000004655.5	7795.8	7829.6	-0.0230747	0.000657158	-0.00624055	2627	6	55336432	55348555	protein_coding	Aqp1	GO:0020005	symbiont-containing vacuole membrane

## Sheet: GO0030216
gene_id	GF_mean	SPF_mean	theta	prob	log2FC	length	Chrom	GeneStart	GeneEnd	Biotype	gene_symbol	go_id	go_term
ENSMUSG00000002057.4	1737.67	419.767	2.11618	0.948632	2.0495	3214	11	78357577	78386558	protein_coding	Foxn1	GO:0030216	keratinocyte differentiation
ENSMUSG00000006724.12	125.242	40.0641	1.30878	0.921216	1.64433	2574	10	127048250	127053006	protein_coding	Cyp27b1	GO:0030216	keratinocyte differentiation
ENSMUSG00000020891.11	813.935	80.5864	2.5177	0.95855	3.33631	3559	11	69183932	69197843	protein_coding	Alox8	GO:0030216	keratinocyte differentiation
ENSMUSG00000020916.8	1160.45	154.563	2.39428	0.963357	2.90842	1671	11	100102007	100105626	protein_coding	Krt36	GO:0030216	keratinocyte differentiation
ENSMUSG00000021469.9	2641.07	205.35	3.32495	0.987636	3.68496	3279	13	53466884	53473074	protein_coding	Msx2	GO:0030216	keratinocyte differentiation
ENSMUSG00000027919.5	284.259	937.164	-1.17503	0.938983	-1.7211	925	3	92750148	92752338	protein_coding	Lce1g	GO:0030216	keratinocyte differentiation
ENSMUSG00000032487.8	156.801	480.344	-0.870147	0.905922	-1.61514	4580	1	150100031	150108227	protein_coding	Ptgs2	GO:0030216	keratinocyte differentiation
ENSMUSG00000041991.18	1765.33	3642.37	-1.59637	0.96401	-1.04494	11187	3	93319749	93333570	protein_coding	Hrnr	GO:0030216	keratinocyte differentiation
ENSMUSG00000042124.5	1399.44	4131.77	-1.63566	0.95934	-1.56191	728	3	92718685	92720350	protein_coding	Lce1f	GO:0030216	keratinocyte differentiation
ENSMUSG00000045566.1	13563.1	3683.23	1.9628	0.951661	1.88064	231	3	92500263	92500493	protein_coding	Sprr4	GO:0030216	keratinocyte differentiation
ENSMUSG00000049593.8	614.007	1576.46	-1.29684	0.947787	-1.36036	706	3	92763215	92765065	protein_coding	Lce1h	GO:0030216	keratinocyte differentiation
ENSMUSG00000050359.7	64697.3	23472.4	1.43922	0.926781	1.46274	806	3	92483952	92485895	protein_coding	Sprr1a	GO:0030216	keratinocyte differentiation
ENSMUSG00000053797.10	4708.48	15772.8	-1.16879	0.938846	-1.74411	1565	11	100246091	100248902	protein_coding	Krt16	GO:0030216	keratinocyte differentiation
ENSMUSG00000061048.7	2849.98	1320.8	1.77635	0.942622	1.10955	3973	8	106510913	106556908	protein_coding	Cdh3	GO:0030216	keratinocyte differentiation
ENSMUSG00000068887.4	632.869	1445.55	-1.17249	0.93891	-1.19164	703	3	92788840	92790514	protein_coding	Lce1j	GO:0030216	keratinocyte differentiation
ENSMUSG00000068888.3	1101.93	2333.81	-1.32757	0.952144	-1.08265	731	3	92777210	92778899	protein_coding	Lce1i	GO:0030216	keratinocyte differentiation
ENSMUSG00000068889.1	655.631	1895.55	-1.4802	0.959245	-1.53166	711	3	92707401	92709074	protein_coding	Lce1e	GO:0030216	keratinocyte differentiation
ENSMUSG00000074445.4	62.1684	235.358	-1.02319	0.926205	-1.9206	2883	3	92285417	92291405	protein_coding	Sprr2a3	GO:0030216	keratinocyte differentiation
ENSMUSG00000095870.1	441.46	1198.23	-1.22426	0.943247	-1.44054	663	3	92806291	92807891	protein_coding	Lce1k	GO:0030216	keratinocyte differentiation
ENSMUSG00000103243.1	2485.12	5714.78	-1.70127	0.95905	-1.20138	678	3	92685499	92687210	protein_coding	Lce1d	GO:0030216	keratinocyte differentiation
ENSMUSG00000006445.3	2429.6	1529.09	1.3139	0.921763	0.668042	4674	4	141301240	141329384	protein_coding	Epha2	GO:0030216	keratinocyte differentiation
ENSMUSG00000019761.9	215483	338672	-1.94276	0.9646	-0.652314	2094	11	99385254	99389364	protein_coding	Krt10	GO:0030216	keratinocyte differentiation
ENSMUSG00000021359.15	3094.93	1880.31	1.39643	0.924201	0.718936	3243	13	40715675	40733823	protein_coding	Tfap2a	GO:0030216	keratinocyte differentiation
ENSMUSG00000022479.15	6476.88	3373.08	2.02603	0.945087	0.94123	5650	15	97854425	97910630	protein_coding	Vdr	GO:0030216	keratinocyte differentiation
ENSMUSG00000024136.14	2631.78	1396.04	1.01206	0.908741	0.914697	2328	17	24440081	24443105	protein_coding	Dnase1l2	GO:0030216	keratinocyte differentiation
ENSMUSG00000025278.8	4344.88	3327.58	1.04264	0.909819	0.38484	9100	14	7817957	7951588	protein_coding	Flnb	GO:0030216	keratinocyte differentiation
ENSMUSG00000026923.15	3850.24	2027.1	1.90919	0.953315	0.925533	14232	2	26457903	26516663	protein_coding	Notch1	GO:0030216	keratinocyte differentiation
ENSMUSG00000027912.8	32746.1	44701.6	-1.37728	0.955722	-0.449003	949	3	93017810	93019060	protein_coding	Lce1m	GO:0030216	keratinocyte differentiation
ENSMUSG00000027923.3	5936.88	11119	-1.74213	0.958505	-0.905255	647	3	92655650	92656926	protein_coding	Lce1b	GO:0030216	keratinocyte differentiation
ENSMUSG00000029135.10	4946.35	3739.99	1.44737	0.926799	0.40333	9680	5	32135801	32157842	protein_coding	Fosl2	GO:0030216	keratinocyte differentiation
ENSMUSG00000031995.8	5200.27	2628.53	1.86559	0.946237	0.984331	4577	9	31089402	31131853	protein_coding	St14	GO:0030216	keratinocyte differentiation
ENSMUSG00000032187.16	4379.82	3496.64	1.03328	0.909366	0.324905	6475	9	21616169	21704230	protein_coding	Smarca4	GO:0030216	keratinocyte differentiation
ENSMUSG00000035557.9	87098.3	49676.2	1.72675	0.936347	0.81009	1551	11	100256217	100261029	protein_coding	Krt17	GO:0030216	keratinocyte differentiation
ENSMUSG00000042092.5	5760.34	9911.85	-1.56565	0.962963	-0.783001	724	3	92679247	92680918	protein_coding	Lce1c	GO:0030216	keratinocyte differentiation
ENSMUSG00000043165.7	43536.1	79046.8	-2.83924	0.968653	-0.860496	1779	3	92080271	92083142	protein_coding	Lor	GO:0030216	keratinocyte differentiation
ENSMUSG00000046676.4	2733.79	4896.37	-1.43387	0.956548	-0.840811	670	3	92849949	92851286	protein_coding	Lce1l	GO:0030216	keratinocyte differentiation
ENSMUSG00000047250.13	3396.26	4617.19	-1.03012	0.926945	-0.443068	3884	2	36230426	36252272	protein_coding	Ptgs1	GO:0030216	keratinocyte differentiation
ENSMUSG00000048251.15	1540.95	2039.08	-0.894107	0.910264	-0.404096	8111	12	107910403	108003602	protein_coding	Bcl11b	GO:0030216	keratinocyte differentiation
ENSMUSG00000054889.9	59298.4	51904.4	0.930818	0.905546	0.192137	9625	13	38151328	38198577	protein_coding	Dsp	GO:0030216	keratinocyte differentiation
ENSMUSG00000057609.6	6833.89	12218.2	-1.53276	0.959986	-0.838247	705	3	92646535	92648307	protein_coding	Lce1a1	GO:0030216	keratinocyte differentiation
ENSMUSG00000068890.8	9604.62	16492.8	-1.6858	0.959288	-0.780038	715	3	92668613	92670315	protein_coding	Lce1a2	GO:0030216	keratinocyte differentiation
ENSMUSG00000090314.2	8132.94	13773.1	-1.90502	0.964346	-0.76	1078	3	92868359	92870216	protein_coding	2310050C09Rik	GO:0030216	keratinocyte differentiation
ENSMUSG00000001420.13	1346.68	1399.8	-0.103065	0.1232	-0.0558106	2912	3	88328655	88336148	protein_coding	Tmem79	GO:0030216	keratinocyte differentiation
ENSMUSG00000004936.8	2790.19	3198.46	-0.667393	0.866683	-0.197013	3391	9	64185770	64253631	protein_coding	Map2k1	GO:0030216	keratinocyte differentiation
ENSMUSG00000006699.17	17836.1	19205.7	-0.762115	0.890187	-0.106732	2966	4	137319696	137357720	protein_coding	Cdc42	GO:0030216	keratinocyte differentiation
ENSMUSG00000014402.14	3176.88	2846.25	0.566437	0.848053	0.158547	2730	7	46888949	46919969	protein_coding	Tsg101	GO:0030216	keratinocyte differentiation
ENSMUSG00000015937.14	3159.42	3224.91	-0.108378	0.135305	-0.0295989	6809	13	56073619	56136361	protein_coding	H2afy	GO:0030216	keratinocyte differentiation
ENSMUSG00000016921.14	7933.8	6982.59	0.736771	0.885925	0.184251	4810	2	162931528	162937121	protein_coding	Srsf6	GO:0030216	keratinocyte differentiation
ENSMUSG00000018160.15	1285.11	1185.34	0.276985	0.603465	0.116591	8753	11	98152154	98193293	protein_coding	Med1	GO:0030216	keratinocyte differentiation
ENSMUSG00000018209.15	2272.11	2356.06	-0.155993	0.255662	-0.0523445	5860	2	164070322	164155524	protein_coding	Stk4	GO:0030216	keratinocyte differentiation
ENSMUSG00000020086.6	452.132	285.902	0.800812	0.890438	0.661225	2175	10	61738665	61784147	protein_coding	H2afy2	GO:0030216	keratinocyte differentiation
ENSMUSG00000020580.9	3329.18	3421.01	-0.154341	0.251093	-0.039257	8012	12	16894978	16988274	protein_coding	Rock2	GO:0030216	keratinocyte differentiation
ENSMUSG00000020857.11	295.456	320.197	-0.182923	0.329728	-0.116016	1171	11	93949814	93956259	protein_coding	Nme2	GO:0030216	keratinocyte differentiation
ENSMUSG00000021067.7	3221.66	3392.62	-0.297958	0.586148	-0.0745959	2524	12	69965012	69987002	protein_coding	Sav1	GO:0030216	keratinocyte differentiation
ENSMUSG00000021108.17	2666.15	2336.75	0.526174	0.833877	0.190256	4519	12	73584797	73778185	protein_coding	Prkch	GO:0030216	keratinocyte differentiation
ENSMUSG00000021959.15	1665.77	1617.03	0.113655	0.21914	0.042843	7303	14	57642077	57758388	protein_coding	Lats2	GO:0030216	keratinocyte differentiation
ENSMUSG00000022123.8	10286.7	11067.6	-0.511492	0.805397	-0.10556	3053	14	103513341	103613346	protein_coding	Scel	GO:0030216	keratinocyte differentiation
ENSMUSG00000022218.15	4058.33	3531.04	0.319515	0.669662	0.200794	3006	14	55700009	55713492	protein_coding	Tgm1	GO:0030216	keratinocyte differentiation
ENSMUSG00000022286.15	1598.94	1230.53	0.799494	0.890229	0.377836	5506	15	37233036	37363569	protein_coding	Grhl2	GO:0030216	keratinocyte differentiation
ENSMUSG00000022510.14	8389.04	8088.13	0.258018	0.56903	0.0526985	8391	16	25683763	25892102	protein_coding	Trp63	GO:0030216	keratinocyte differentiation
ENSMUSG00000022552.15	1165.04	1208.87	-0.132663	0.193528	-0.0532723	3765	15	76347040	76351111	protein_coding	Sharpin	GO:0030216	keratinocyte differentiation
ENSMUSG00000024290.8	2241.26	2387.76	-0.298486	0.587112	-0.0913496	6187	18	10064401	10181792	protein_coding	Rock1	GO:0030216	keratinocyte differentiation
ENSMUSG00000024659.14	36625.8	39791.5	-0.521545	0.811153	-0.1196	2608	19	20373428	20390944	protein_coding	Anxa1	GO:0030216	keratinocyte differentiation
ENSMUSG00000026638.15	6068.85	5520.32	0.533108	0.836928	0.136671	7069	1	193153111	193172023	protein_coding	Irf6	GO:0030216	keratinocyte differentiation
ENSMUSG00000027399.1	276.112	458.465	-0.667321	0.866666	-0.731556	1974	2	129299610	129309972	protein_coding	Il1a	GO:0030216	keratinocyte differentiation
ENSMUSG00000027678.17	2169.28	2189.35	-0.0420178	0.0129379	-0.0132825	7895	2	165992636	166073242	protein_coding	Ncoa3	GO:0030216	keratinocyte differentiation
ENSMUSG00000027913.5	21961.1	21694.1	0.0521858	0.0697797	0.0176443	792	3	93014205	93015687	protein_coding	Crct1	GO:0030216	keratinocyte differentiation
ENSMUSG00000028576.12	668.123	550.127	0.493686	0.818065	0.280349	2656	4	94614491	94693229	protein_coding	Ift74	GO:0030216	keratinocyte differentiation
ENSMUSG00000028640.11	2276.72	2097.28	0.284562	0.616761	0.118438	3679	2	172549593	172558622	protein_coding	Tfap2c	GO:0030216	keratinocyte differentiation
ENSMUSG00000028967.10	5083.71	5921.65	-0.6347	0.857302	-0.220118	3582	4	150853919	150868892	protein_coding	Errfi1	GO:0030216	keratinocyte differentiation
ENSMUSG00000029671.15	145.098	199.784	-0.496352	0.795243	-0.461412	4360	6	22288227	22298522	protein_coding	Wnt16	GO:0030216	keratinocyte differentiation
ENSMUSG00000030510.11	2484.77	2770.93	-0.257216	0.507737	-0.157255	3256	7	66743504	66823691	protein_coding	Cers3	GO:0030216	keratinocyte differentiation
ENSMUSG00000031628.8	1100.98	1064.93	0.0973787	0.174986	0.0480274	1455	8	46617449	46638706	protein_coding	Casp3	GO:0030216	keratinocyte differentiation
ENSMUSG00000032015.15	3437.89	3803.95	-0.384516	0.705813	-0.145976	2712	9	43123939	43210369	protein_coding	Pou2f3	GO:0030216	keratinocyte differentiation
ENSMUSG00000034101.14	1583.66	1296.13	0.62484	0.862341	0.289046	7319	2	84600071	84650765	protein_coding	Ctnnd1	GO:0030216	keratinocyte differentiation
ENSMUSG00000034282.3	7946.75	7217.8	0.409368	0.761482	0.138806	6384	11	116220559	116238077	protein_coding	Evpl	GO:0030216	keratinocyte differentiation
ENSMUSG00000034584.3	832.255	834.99	-0.00829083	0.00142899	-0.0047322	10519	9	53301670	53377514	protein_coding	Exph5	GO:0030216	keratinocyte differentiation
ENSMUSG00000036167.15	1476.97	1328.27	0.350447	0.704792	0.153099	4264	15	93398350	93491913	protein_coding	Pphln1	GO:0030216	keratinocyte differentiation
ENSMUSG00000037242.8	7898.32	7002.62	0.841783	0.894411	0.173651	6572	4	135213969	135272814	protein_coding	Clic4	GO:0030216	keratinocyte differentiation
ENSMUSG00000037279.13	204.192	179.244	0.197469	0.443093	0.188001	2113	2	144305175	144332146	protein_coding	Ovol2	GO:0030216	keratinocyte differentiation
ENSMUSG00000037600.16	963.607	740.048	0.688709	0.878136	0.380827	2379	4	133518963	133530790	protein_coding	Kdf1	GO:0030216	keratinocyte differentiation
ENSMUSG00000038236.8	1501.07	1679.02	-0.383665	0.705024	-0.161634	2876	6	52214491	52221854	protein_coding	Hoxa7	GO:0030216	keratinocyte differentiation
ENSMUSG00000038393.14	26768.6	27919	-0.137041	0.204696	-0.0607058	3123	3	96557957	96561883	protein_coding	Txnip	GO:0030216	keratinocyte differentiation
ENSMUSG00000039191.12	1406.31	1779.78	-0.772645	0.89215	-0.339787	12750	5	53466152	53657362	protein_coding	Rbpj	GO:0030216	keratinocyte differentiation
ENSMUSG00000039239.14	726.297	762.905	-0.119671	0.161722	-0.0709451	5791	1	186622792	186705989	protein_coding	Tgfb2	GO:0030216	keratinocyte differentiation
ENSMUSG00000039457.3	13553.8	13375.3	0.0875243	0.149723	0.0191334	6277	16	5086291	5132481	protein_coding	Ppl	GO:0030216	keratinocyte differentiation
ENSMUSG00000039473.7	2854.64	2495.32	0.634908	0.865985	0.194086	6455	16	5050068	5086285	protein_coding	Ubn1	GO:0030216	keratinocyte differentiation
ENSMUSG00000040021.12	2185.03	1922.68	0.507612	0.82519	0.184536	7300	10	7681209	7716458	protein_coding	Lats1	GO:0030216	keratinocyte differentiation
ENSMUSG00000040606.13	1085.08	916.342	0.502664	0.822748	0.243842	10721	4	142102390	142239401	protein_coding	Kazn	GO:0030216	keratinocyte differentiation
ENSMUSG00000046186.8	4820.49	5302.25	-0.438371	0.753891	-0.137424	6900	9	78615546	78716253	protein_coding	Cd109	GO:0030216	keratinocyte differentiation
ENSMUSG00000047281.3	50824.1	42019.2	0.488701	0.815274	0.274464	1613	4	133600556	133602168	protein_coding	Sfn	GO:0030216	keratinocyte differentiation
ENSMUSG00000047821.16	1565.85	1771.76	-0.432437	0.749045	-0.178237	4568	11	62820231	62850808	protein_coding	Trim16	GO:0030216	keratinocyte differentiation
ENSMUSG00000050296.14	2875.41	3624.76	-0.725259	0.882214	-0.334119	14808	1	71242276	71414910	protein_coding	Abca12	GO:0030216	keratinocyte differentiation
ENSMUSG00000053110.13	4423.24	3985.03	0.663344	0.874616	0.150512	9257	9	7931999	8004596	protein_coding	Yap1	GO:0030216	keratinocyte differentiation
ENSMUSG00000058056.15	1774.19	1459.51	0.654818	0.872505	0.281682	8479	8	61513246	61902690	protein_coding	Palld	GO:0030216	keratinocyte differentiation
ENSMUSG00000058354.6	17367.7	24830.6	-0.468405	0.775773	-0.51571	2256	15	101689932	101694307	protein_coding	Krt6a	GO:0030216	keratinocyte differentiation
ENSMUSG00000060798.7	225.177	178.418	0.45892	0.796095	0.335798	7428	3	40531286	40704774	protein_coding	Intu	GO:0030216	keratinocyte differentiation
ENSMUSG00000063415.12	2720.5	2737.51	-0.0208875	0.000248084	-0.00898976	5352	6	84571414	84593908	protein_coding	Cyp26b1	GO:0030216	keratinocyte differentiation
ENSMUSG00000063651.11	12133.6	9831.6	0.378584	0.734173	0.303512	719	7	25367620	25369724	protein_coding	Cnfn	GO:0030216	keratinocyte differentiation
ENSMUSG00000064201.8	137.881	117.067	0.195467	0.438464	0.236086	2613	15	101810689	101818169	protein_coding	Krt2	GO:0030216	keratinocyte differentiation
ENSMUSG00000090125.3	2152.68	2098.51	0.105677	0.19717	0.036767	3849	4	124656807	124660655	protein_coding	Pou3f1	GO:0030216	keratinocyte differentiation

## Sheet: GO0035325
gene_id	GF_mean	SPF_mean	theta	prob	log2FC	length	Chrom	GeneStart	GeneEnd	Biotype	gene_symbol	go_id	go_term
ENSMUSG00000044827.10	135.666	329.434	-1.24478	0.943342	-1.27993	3346	5	64924679	64933563	protein_coding	Tlr1	GO:0035325	Toll-like receptor binding
ENSMUSG00000056071.12	464.902	2034.64	-1.1626	0.9388	-2.12978	522	3	90692632	90695721	protein_coding	S100a9	GO:0035325	Toll-like receptor binding
ENSMUSG00000040026.7	135.759	600.266	-1.09303	0.933404	-2.14455	531	7	46711998	46715676	protein_coding	Saa3	GO:0035325	Toll-like receptor binding
ENSMUSG00000051498.6	75.0975	153.135	-1.01547	0.925651	-1.02796	3727	5	64952031	64960097	protein_coding	Tlr6	GO:0035325	Toll-like receptor binding
ENSMUSG00000036908.16	2869.5	5680.27	-2.20738	0.970974	-0.98516	2841	19	3935186	3949340	protein_coding	Unc93b1	GO:0035325	Toll-like receptor binding
ENSMUSG00000027995.10	423.709	746.876	-1.05684	0.930165	-0.817794	3014	3	83836272	83841767	protein_coding	Tlr2	GO:0035325	Toll-like receptor binding
ENSMUSG00000025139.13	4787.45	5162.57	-0.396846	0.717074	-0.108831	4333	7	141874813	141918507	protein_coding	Tollip	GO:0035325	Toll-like receptor binding
ENSMUSG00000056054.9	1012.37	1372.5	-0.319783	0.624166	-0.439071	694	3	90668978	90670035	protein_coding	S100a8	GO:0035325	Toll-like receptor binding
ENSMUSG00000032041.15	606.218	622.129	-0.0665587	0.048804	-0.0373787	4929	9	35184551	35200291	protein_coding	Tirap	GO:0035325	Toll-like receptor binding

## Sheet: GO0044215
gene_id	GF_mean	SPF_mean	theta	prob	log2FC	length	Chrom	GeneStart	GeneEnd	Biotype	gene_symbol	go_id	go_term
ENSMUSG00000028268.14	592.499	1457.14	-1.79849	0.959235	-1.29825	3265	3	142560026	142573209	protein_coding	Gbp3	GO:0044215	other organism
ENSMUSG00000028270.12	1405.82	3016.14	-1.82649	0.965706	-1.1013	2516	3	142620602	142638008	protein_coding	Gbp2	GO:0044215	other organism
ENSMUSG00000029298.15	491.805	1031.99	-1.56725	0.963151	-1.06927	5173	5	105077630	105139539	protein_coding	Gbp9	GO:0044215	other organism
ENSMUSG00000040253.15	555.284	1237.87	-1.7423	0.958503	-1.15656	5614	3	142530342	142550149	protein_coding	Gbp7	GO:0044215	other organism
ENSMUSG00000040264.10	48.3252	130.719	-0.904262	0.912454	-1.43562	2823	3	142594847	142619179	protein_coding	Gbp2b	GO:0044215	other organism
ENSMUSG00000054072.11	1007.62	2552.65	-2.08852	0.970171	-1.34104	3121	18	60376029	60392627	protein_coding	Iigp1	GO:0044215	other organism
ENSMUSG00000079339.6	50.5819	224.518	-1.35434	0.954143	-2.15014	2275	19	34592888	34601968	protein_coding	Ifit1bl1	GO:0044215	other organism
ENSMUSG00000104713.4	95.0298	223.785	-1.24399	0.943332	-1.23566	5954	5	105270702	105293698	protein_coding	Gbp6	GO:0044215	other organism
ENSMUSG00000002602.16	6667.45	8234.04	-1.07222	0.931421	-0.304465	5033	7	25757273	25788705	protein_coding	Axl	GO:0044215	other organism
ENSMUSG00000037321.17	2704.26	3537.87	-1.04915	0.929373	-0.387649	5476	17	34187553	34197225	protein_coding	Tap1	GO:0044215	other organism
ENSMUSG00000069874.7	1160.37	2236.98	-1.69715	0.959045	-0.946964	3690	11	58199618	58222782	protein_coding	Irgm2	GO:0044215	other organism
ENSMUSG00000073418.4	7352.1	12873.7	-2.4434	0.960452	-0.808199	5695	17	34728380	34743882	protein_coding	C4b	GO:0044215	other organism
ENSMUSG00000096255.1	162.195	91.4892	1.101	0.914992	0.826053	768	17	6430112	6436293	protein_coding	Dynlt1b	GO:0044215	other organism
ENSMUSG00000000579.14	43.6544	50.3785	-0.256981	0.507247	-0.206681	3777	17	6601671	6609774	protein_coding	Dynlt1c	GO:0044215	other organism
ENSMUSG00000003452.15	30.668	28.7171	0.119614	0.235832	0.0948248	27373	6	149408886	149563329	protein_coding	Bicd1	GO:0044215	other organism
ENSMUSG00000004655.5	7795.8	7829.6	-0.0230747	0.000657158	-0.00624055	2627	6	55336432	55348555	protein_coding	Aqp1	GO:0044215	other organism
ENSMUSG00000024339.12	1484.27	1725.5	-0.477868	0.782284	-0.217259	3781	17	34203527	34216321	protein_coding	Tap2	GO:0044215	other organism
ENSMUSG00000025178.8	3281.3	3288.63	-0.0111055	0.000681264	-0.00321994	3771	19	42090435	42122218	protein_coding	Pi4k2a	GO:0044215	other organism
ENSMUSG00000041891.15	2431.82	2885.94	-0.701578	0.87513	-0.247006	6411	18	65980754	66022580	protein_coding	Lman1	GO:0044215	other organism
ENSMUSG00000069844.12	413.351	435.292	-0.135649	0.201117	-0.0746164	3925	11	67052670	67067070	protein_coding	Sco1	GO:0044215	other organism
ENSMUSG00000092074.1	179.338	125.179	0.501796	0.822313	0.518689	742	17	6310547	6317474	protein_coding	Dynlt1a	GO:0044215	other organism
ENSMUSG00000095677.1	264.066	251.759	0.0924066	0.162087	0.0688506	807	17	6648941	6655939	protein_coding	Dynlt1f	GO:0044215	other organism

[truncated: 4 more sheets: GO0045087, GO0045682, GO0045684, GO0098773]
